# Supplementary material for: Transcriptomics Analysis of Apple Leaves in Response to Alternaria alternata Apple Pathotype Infection
Source: Front Plant Sci. 2017 Jan 20;8:22. doi: 10.3389/fpls.2017.00022 (PMC5248534; doi:10.3389/fpls.2017.00022)
Supplement: Supplementary file 1 [file DataSheet1.ZIP]

Archive with 6 entries (5 files):
- Data sheet 1/
- Data sheet 1/Supplementary Excel S1. All detected genes.xlsx
- Data sheet 1/Supplementary Excel S2. Up-regulated and down-regulated genes.xlsx
- Data sheet 1/Supplementary Excel S3. Selected a representative of the differentially expressed genes.xlsx
- Data sheet 1/Supplementary Material.docx
- Data sheet 1/~$pplementary Material.docx
