# Supplementary material for: Transcriptomics Analysis of Apple Leaves in Response to Alternaria alternata Apple Pathotype Infection
Source: Front Plant Sci. 2017 Jan 20;8:22. doi: 10.3389/fpls.2017.00022 (PMC5248534; doi:10.3389/fpls.2017.00022)
Supplement: Supplementary file 1 [file DataSheet1.ZIP › Data sheet 1/Supplementary Excel S1. All detected genes.xlsx]

## Sheet: Supplementary Excel S1. All det
GeneID	Length	0HPI_Uniq_reads_num(5449730)	0HPI_Coverage	0HPI_RPKM	12HPI_Uniq_reads_num(5708493)	12HPI_Coverage	12HPI_RPKM	18HPI_Uniq_reads_num(5410132)	18HPI_Coverage	18HPI_RPKM	36HPI_Uniq_reads_num(5608951)	36HPI_Coverage	36HPI_RPKM	72HPI_Uniq_reads_num(5378852)	72HPI_Coverage	72HPI_RPKM	KEGG Orthology	GO Component	GO Function	GO Process	Blast nr
MDP0000708928	798	70904	0.9987	16304	58268	0.9987	12791	7288	0.9975	1688.1	19519	0.9975	4360.87	3735	0.9962	870.158	K08913|1|4e-135|478|rcu:RCOM_0483250|light-harvesting complex II chlorophyll a/b binding protein 2	GO:0009521;GO:0009526//plastid envelope;GO:0031090//organelle membrane;GO:0031224//intrinsic to membrane;GO:0009570//chloroplast stroma;GO:0009534//chloroplast thylakoid	GO:0046906//tetrapyrrole binding;GO:0043169//cation binding	GO:0006464//cellular protein modification process;GO:0006091//generation of precursor metabolites and energy	gi|462411975|gb|EMJ17024.1|/6.55962e-138/hypothetical protein PRUPE_ppa010078mg [Prunus persica]
MDP0000223905	1479	59397	0.883	7369.22	43153	0.883	5111.18	12796	0.883	1599.18	14259	0.883	1718.86	2499	0.8803	314.129	-	-	-	-	-
MDP0000944409	1419	51877	0.9648	6708.38	46482	0.9648	5738.27	22087	0.9648	2877.04	23881	0.9648	3000.46	10468	0.9641	1371.49	K03064|1|1e-06|53.1|bdi:100835701|26S proteasome regulatory subunit T4	-	GO:0032559	-	gi|462400777|gb|EMJ06334.1|/0/hypothetical protein PRUPE_ppa005137mg [Prunus persica]
MDP0000248920	999	48235	0.976	8859.76	54535	0.976	9562.87	35377	0.976	6545.57	27852	0.976	4970.6	7840	0.974	1459.02	K02716|1|1e-172|603|pop:POPTR_716206|photosystem II oxygen-evolving enhancer protein 1	GO:0009523//photosystem II;GO:0009534//chloroplast thylakoid	GO:0046872//metal ion binding	GO:0042548//regulation of photosynthesis, light reaction	gi|462397743|gb|EMJ03411.1|/9.25246e-178/hypothetical protein PRUPE_ppa008420mg [Prunus persica]
MDP0000321244	1485	42995	0.9966	5312.71	24295	0.9966	2865.95	1804	0.9751	224.544	10841	0.9879	1301.55	1773	0.9616	221.969	K03064|1|7e-06|50.4|smo:SELMODRAFT_157152|26S proteasome regulatory subunit T4	GO:0009532//plastid stroma	GO:0032559	-	gi|462417452|gb|EMJ22189.1|/0/hypothetical protein PRUPE_ppa005158mg [Prunus persica]
MDP0000169311	2457	42861	0.8751	3200.97	49914	0.8746	3558.74	65118	0.8755	4898.78	28720	0.8685	2084	9263	0.8702	700.901	K00454|1|0.0|761|vvi:100257867|lipoxygenase [EC:1.13.11.12]	-	GO:0046914//transition metal ion binding;GO:0016702//oxidoreductase activity, acting on single donors with incorporation of molecular oxygen, incorporation of two atoms of oxygen	GO:0006633//fatty acid biosynthetic process	gi|470141570|ref|XP_004306503.1|/0/PREDICTED: linoleate 13S-lipoxygenase 2-1, chloroplastic-like [Fragaria vesca subsp. vesca]
MDP0000252890	552	28341	0.9982	9421.09	19913	0.9982	6319.4	4878	0.9982	1633.41	2989	0.9946	965.395	946	0.9909	318.612	K01602|1|2e-81|299|rcu:RCOM_1571640|ribulose-bisphosphate carboxylase small chain [EC:4.1.1.39]	GO:0009536//plastid	GO:0016491//oxidoreductase activity;GO:0016831//carboxy-lyase activity	GO:0043094;GO:0015977//carbon fixation	gi|464595|sp|Q02980.1|RBS_MALSP/3.4907e-89/RecName: Full=Ribulose bisphosphate carboxylase small chain, chloroplastic; Short=RuBisCO small subunit; Flags: Precursor
MDP0000757636	861	26272	0.9895	5599.06	24694	0.9895	5024.2	5329	0.9895	1144.02	9194	0.9895	1903.79	2074	0.9884	447.833	K08915|1|9e-137|484|rcu:RCOM_0644360|light-harvesting complex II chlorophyll a/b binding protein 4	GO:0043234//protein complex;GO:0009570//chloroplast stroma;GO:0009534//chloroplast thylakoid	GO:0046906//tetrapyrrole binding	GO:0009639//response to red or far red light;GO:0006091//generation of precursor metabolites and energy	gi|470133565|ref|XP_004302636.1|/4.08277e-136/PREDICTED: chlorophyll a-b binding protein CP29.2, chloroplastic-like [Fragaria vesca subsp. vesca]
MDP0000351526	519	25748	0.9865	9103.35	25148	0.9807	8488.18	6900	0.9827	2457.39	13951	0.9961	4792.44	6275	0.9672	2247.8	-	GO:0009534//chloroplast thylakoid	GO:0005488//binding	GO:0010876//lipid localization	gi|462415038|gb|EMJ19775.1|/1.88924e-51/hypothetical protein PRUPE_ppa013120mg [Prunus persica]
MDP0000466190	201	24228	0.995	22118	29461	0.995	25676.2	17773	0.995	16343.9	33196	0.995	29444.8	16238	0.995	15019.2	-	-	GO:0043169//cation binding	-	gi|399894423|gb|AFP54303.1|/1.17684e-30/metallothionein-like protein [Pyrus x bretschneideri]
MDP0000942516	480	22847	0.8083	8734	29350	0.8083	10711.4	45447	0.8083	17500.7	44914	0.8083	16682.4	29021	0.8083	11240.4	-	-	-	GO:0006950//response to stress	gi|42558971|sp|Q40280.3|MAL12_MALDO/5.41493e-81/RecName: Full=Major allergen Mal d 1; AltName: Full=AP15; AltName: Full=Allergen Mal d I; AltName: Allergen=Mal d 1
MDP0000858039	999	21796	0.976	4003.47	21666	0.976	3799.2	11193	0.976	2070.97	9129	0.976	1629.21	4177	0.976	777.337	K02716|1|1e-172|603|pop:POPTR_716206|photosystem II oxygen-evolving enhancer protein 1	GO:0009523//photosystem II;GO:0009534//chloroplast thylakoid	GO:0046872//metal ion binding	GO:0042548//regulation of photosynthesis, light reaction	gi|462397743|gb|EMJ03411.1|/2.06123e-177/hypothetical protein PRUPE_ppa008420mg [Prunus persica]
MDP0000253074	702	21034	0.963	5498.06	19222	0.9986	4796.67	11814	0.9815	3110.66	11726	0.99	2978.04	12552	0.9558	3324.19	-	-	-	-	-
MDP0000508187	1206	19926	0.9992	3031.78	17268	0.9992	2508.26	10900	0.9983	1670.6	33157	0.9992	4901.69	17235	0.9992	2656.89	K00830|1|0.0|718|pop:POPTR_815301|alanine-glyoxylate transaminase / serine-glyoxylate transaminase / serine-pyruvate transaminase [EC:2.6.1.44 2.6.1.45 2.6.1.51]	-	-	-	-
MDP0000361338	897	18651	0.9989	3815.35	20290	0.9989	3962.49	11053	0.9989	2277.61	9391	0.9989	1866.54	4244	0.9978	879.616	K02717|1|1e-106|384|rcu:RCOM_0536130|photosystem II oxygen-evolving enhancer protein 2	GO:0009523//photosystem II;GO:0009534//chloroplast thylakoid	GO:0046872//metal ion binding;GO:0016628//oxidoreductase activity, acting on the CH-CH group of donors, NAD or NADP as acceptor	GO:0044237//cellular metabolic process	gi|462411977|gb|EMJ17026.1|/6.29459e-119/hypothetical protein PRUPE_ppa010093mg [Prunus persica]
MDP0000150068	816	17242	0.9044	3877.24	15393	0.9032	3304.54	3023	0.9007	684.763	5864	0.9032	1281.22	1048	0.9032	238.771	K08908|1|1e-134|476|gmx:100784089|light-harvesting complex I chlorophyll a/b binding protein 2	GO:0009521;GO:0031224//intrinsic to membrane;GO:0009534//chloroplast thylakoid	GO:0046906//tetrapyrrole binding;GO:0043169//cation binding	GO:0006464//cellular protein modification process;GO:0006091//generation of precursor metabolites and energy	gi|462419651|gb|EMJ23914.1|/1.66119e-144/hypothetical protein PRUPE_ppa009903mg [Prunus persica]
MDP0000832369	1266	16951	0.9992	2456.9	12392	0.9961	1714.69	6869	0.9953	1002.89	12536	0.9992	1765.4	6940	0.9992	1019.15	K00830|1|0.0|725|pop:POPTR_815301|alanine-glyoxylate transaminase / serine-glyoxylate transaminase / serine-pyruvate transaminase [EC:2.6.1.44 2.6.1.45 2.6.1.51]	-	GO:0048037//cofactor binding;GO:0008483//transaminase activity	-	gi|462408129|gb|EMJ13463.1|/0/hypothetical protein PRUPE_ppa006653mg [Prunus persica]
MDP0000242247	1884	16639	0.9432	1620.58	13545	0.9416	1259.44	6170	0.8668	605.336	7983	0.9506	755.446	3531	0.9411	348.439	K01623|1|0.0|725|gmx:100818383|fructose-bisphosphate aldolase, class I [EC:4.1.2.13]	-	GO:0016832//aldehyde-lyase activity	GO:0006007//glucose catabolic process	gi|462397193|gb|EMJ02992.1|/0/hypothetical protein PRUPE_ppa006746mg [Prunus persica]
MDP0000527995	1212	16487	0.9926	2496.11	12503	0.9917	1807.13	5062	0.9926	771.99	6314	0.9926	928.796	2543	0.9926	390.08	K05298|1|0.0|672|vvi:100246378|glyceraldehyde-3-phosphate dehydrogenase (NADP+) (phosphorylating) [EC:1.2.1.13]	-	GO:0000166//nucleotide binding	GO:0019318//hexose metabolic process	gi|381393060|gb|AFG28404.1|/0/glyceraldehyde-3-phosphate dehydrogenase A [Pyrus x bretschneideri]
MDP0000602932	1218	16354	0.9639	2463.78	17215	0.9647	2475.93	8500	0.9647	1289.92	11991	0.9639	1755.2	6439	0.9647	982.837	K04035|1|0.0|665|vvi:100241461|magnesium-protoporphyrin IX monomethyl ester (oxidative) cyclase [EC:1.14.13.81]	GO:0009534//chloroplast thylakoid;GO:0009528//plastid inner membrane	GO:0016709//oxidoreductase activity, acting on paired donors, with incorporation or reduction of molecular oxygen, NAD(P)H as one donor, and incorporation of one atom of oxygen;GO:0003676//nucleic acid binding;GO:0046914//transition metal ion binding	GO:0006779//porphyrin-containing compound biosynthetic process	gi|470135033|ref|XP_004303335.1|/0/PREDICTED: magnesium-protoporphyrin IX monomethyl ester [oxidative] cyclase, chloroplastic-like [Fragaria vesca subsp. vesca]
MDP0000835914	1359	15070	0.9198	2034.79	10811	0.9191	1393.56	3888	0.9183	528.809	6273	0.9176	822.951	1479	0.9183	202.329	K05298|1|0.0|796|gmx:732571|glyceraldehyde-3-phosphate dehydrogenase (NADP+) (phosphorylating) [EC:1.2.1.13]	GO:0009536//plastid	GO:0000166//nucleotide binding	GO:0015977//carbon fixation;GO:0019318//hexose metabolic process	gi|381393062|gb|AFG28405.1|/0/glyceraldehyde-3-phosphate dehydrogenase B [Pyrus x bretschneideri]
MDP0000588069	3150	14774	0.953	860.622	9023	0.9524	501.786	3466	0.9489	203.381	4107	0.9524	232.452	694	0.9165	40.9599	K00281|1|0.0|1837|pop:POPTR_832093|glycine dehydrogenase [EC:1.4.4.2]	GO:0043234//protein complex;GO:0009526//plastid envelope;GO:0005576//extracellular region	GO:0016642;GO:0016628//oxidoreductase activity, acting on the CH-CH group of donors, NAD or NADP as acceptor;GO:0048037//cofactor binding	GO:0010038//response to metal ion;GO:0006546//glycine catabolic process	gi|462423997|gb|EMJ28260.1|/0/hypothetical protein PRUPE_ppa000675mg [Prunus persica]
MDP0000049035	4425	14490	0.9993	600.869	10893	0.9993	431.234	6764	0.9993	282.542	5442	0.9991	219.262	2739	0.9982	115.077	K00284|1|0.0|2701|rcu:RCOM_0502090|glutamate synthase (ferredoxin) [EC:1.4.7.1]	GO:0009532//plastid stroma;GO:0005576//extracellular region	GO:0043169//cation binding;GO:0051536//iron-sulfur cluster binding;GO:0015930//glutamate synthase activity	GO:0009314//response to radiation;GO:0031323//regulation of cellular metabolic process;GO:0006536//glutamate metabolic process;GO:0043094	gi|462398593|gb|EMJ04261.1|/0/hypothetical protein PRUPE_ppa000146mg [Prunus persica]
MDP0000151849	2112	14326	0.8011	1244.68	8522	0.7794	706.848	2880	0.813	252.052	5659	0.8736	477.71	1685	0.8608	148.326	K01623|1|0.0|731|gmx:100818383|fructose-bisphosphate aldolase, class I [EC:4.1.2.13]	-	GO:0016832//aldehyde-lyase activity	GO:0006007//glucose catabolic process	gi|462397193|gb|EMJ02992.1|/0/hypothetical protein PRUPE_ppa006746mg [Prunus persica]
MDP0000624350	639	14253	0.9531	4092.89	15356	0.9531	4209.74	9954	0.9531	2879.31	6033	0.9531	1683.26	4646	0.9531	1351.73	K02692|1|9e-96|347|rcu:RCOM_0557350|photosystem I subunit II	GO:0009534//chloroplast thylakoid;GO:0009522//photosystem I	-	GO:0044237//cellular metabolic process	gi|470121694|ref|XP_004296896.1|/7.22675e-101/PREDICTED: photosystem I reaction center subunit II, chloroplastic-like [Fragaria vesca subsp. vesca]
MDP0000943426	873	13738	0.7995	2887.58	16984	0.7995	3408.04	9589	0.7995	2030.26	6359	0.7995	1298.65	3024	0.7973	643.988	K08916|1|4e-127|452|vvi:100246457|light-harvesting complex II chlorophyll a/b binding protein 5	GO:0009503;GO:0009523//photosystem II;GO:0009570//chloroplast stroma	GO:0046906//tetrapyrrole binding	GO:0009639//response to red or far red light;GO:0006091//generation of precursor metabolites and energy	gi|462397256|gb|EMJ03055.1|/1.08964e-136/hypothetical protein PRUPE_ppa009496mg [Prunus persica]
MDP0000361180	270	13732	0.9963	9332.44	14026	0.9963	9100.15	14419	0.9963	9871.05	11015	0.9963	7273.43	14392	0.9963	9909.87	-	-	-	-	-
MDP0000688191	2280	13646	0.9798	1098.24	12732	0.9803	978.228	9263	0.9798	750.946	15825	0.9803	1237.45	20518	0.9803	1673.06	K01507|1|0.0|1286|rcu:RCOM_1434780|inorganic pyrophosphatase [EC:3.6.1.1]	GO:0016021//integral to membrane	GO:0046872//metal ion binding;GO:0015405;GO:0016628//oxidoreductase activity, acting on the CH-CH group of donors, NAD or NADP as acceptor;GO:0016462//pyrophosphatase activity	GO:0006818//hydrogen transport;GO:0008152//metabolic process	gi|118136427|gb|ABK62847.1|/0/vacuolar H+-PPase [Malus x domestica]
MDP0000436957	402	13631	0.9975	6221.95	10913	0.9975	4755.5	8964	0.9975	4121.62	6297	0.9975	2792.71	5625	0.9975	2601.4	K02886|1|3e-72|267|vvi:4025024|large subunit ribosomal protein L2	GO:0030529//ribonucleoprotein complex;GO:0009536//plastid	GO:0003676//nucleic acid binding;GO:0003824//catalytic activity;GO:0005198//structural molecule activity	GO:0010467//gene expression	gi|449534066|ref|XP_004173990.1|/2.48046e-73/PREDICTED: 50S ribosomal protein L2, chloroplastic-like [Cucumis sativus]
MDP0000436958	501	13368	0.9242	4896.14	10402	0.9242	3637.12	8082	0.9222	2981.76	5525	0.9242	1966.13	4678	0.9242	1735.93	K02886|1|8e-55|210|rcu:RCOM_ORF00085|large subunit ribosomal protein L2	GO:0030529//ribonucleoprotein complex;GO:0009536//plastid	GO:0003676//nucleic acid binding;GO:0003824//catalytic activity;GO:0005198//structural molecule activity	GO:0010467//gene expression	gi|357470623|ref|XP_003605596.1|/1.56037e-66/50S ribosomal protein L2-B [Medicago truncatula]
MDP0000182265	798	13322	0.9812	3063.31	25330	0.9812	5560.46	20197	0.9812	4678.17	4758	0.9812	1063.02	1833	0.9812	427.041	K08912|1|4e-143|505|rcu:RCOM_1344080|light-harvesting complex II chlorophyll a/b binding protein 1	GO:0009536//plastid	-	GO:0006091//generation of precursor metabolites and energy	gi|462418246|gb|EMJ22695.1|/3.03296e-151/hypothetical protein PRUPE_ppa010066mg [Prunus persica]
MDP0000361247	462	12574	0.9978	4994.09	10703	0.9978	4058.28	8529	0.9978	3412.31	5213	0.9978	2011.7	3553	0.9978	1429.76	K03040|1|6e-77|283|mtr:MetrCp027|DNA-directed RNA polymerase subunit alpha [EC:2.7.7.6]	GO:0009536//plastid	GO:0034062//RNA polymerase activity;GO:0003676//nucleic acid binding;GO:0005515//protein binding	GO:0010467//gene expression	gi|346683325|ref|YP_004842270.1|/4.70863e-81/RNA polymerase alpha subunit [Pyrus pyrifolia]
MDP0000151095	918	12364	0.9521	2471.39	18765	0.9739	3580.84	5865	0.9139	1180.91	3587	0.9248	696.638	771	0.9183	156.143	K08907|1|6e-119|425|rcu:RCOM_0333020|light-harvesting complex I chlorophyll a/b binding protein 1	-	-	-	-
MDP0000301576	1407	12216	0.9446	1593.16	11350	0.9446	1413.12	3635	0.9446	477.532	1704	0.9424	215.92	369	0.9375	48.7576	K00924|1|7e-21|100|ath:AT5G22850|[EC:2.7.1.-]	GO:0005576//extracellular region;GO:0005618//cell wall	GO:0004175//endopeptidase activity	GO:0019538//protein metabolic process	gi|462419101|gb|EMJ23364.1|/0/hypothetical protein PRUPE_ppa005789mg [Prunus persica]
MDP0000419318	807	11342	0.9988	2578.94	12191	0.9988	2646.33	7560	0.9988	1731.57	8409	0.9988	1857.76	4798	0.9988	1105.34	K02717|1|1e-100|364|gmx:100802315|photosystem II oxygen-evolving enhancer protein 2	GO:0009523//photosystem II;GO:0009534//chloroplast thylakoid	GO:0046872//metal ion binding	GO:0044237//cellular metabolic process	gi|462411977|gb|EMJ17026.1|/3.66003e-112/hypothetical protein PRUPE_ppa010093mg [Prunus persica]
MDP0000156301	4143	11260	0.88	498.71	8015	0.8788	338.897	1056	0.8496	47.113	3041	0.8704	130.864	329	0.7804	14.7636	K03403|1|0.0|2494|vvi:100258964|magnesium chelatase subunit H [EC:6.6.1.1]	-	-	-	-
MDP0000706975	1110	11222	0.9982	1855.12	8395	0.9982	1324.88	3434	0.9991	571.833	7289	0.9991	1170.75	2976	0.9982	498.449	K11517|1|2e-180|630|pop:POPTR_583055|(S)-2-hydroxy-acid oxidase [EC:1.1.3.15]	-	-	-	-
MDP0000361249	366	10727	0.9973	5378.02	8265	0.9973	3955.85	6021	0.9973	3040.74	3624	0.9973	1765.33	1788	0.9973	908.232	K02874|1|2e-61|231|vvi:4025019|large subunit ribosomal protein L14	GO:0030529//ribonucleoprotein complex;GO:0009536//plastid	GO:0003723//RNA binding;GO:0005198//structural molecule activity	GO:0010467//gene expression	gi|313183858|ref|YP_004021701.1|/1.98991e-62/ribosomal protein L14 [Prunus persica]
MDP0000228673	1218	10718	0.913	1614.7	16871	0.9384	2426.45	8585	0.9507	1302.82	8309	0.9483	1216.24	100	0.8982	15.2638	-	-	-	-	-
MDP0000196762	795	10643	0.9962	2456.53	9379	0.9962	2066.65	1357	0.9899	315.504	3759	0.9962	842.992	439	0.9736	102.662	K08914|1|7e-144|507|vvi:100260599|light-harvesting complex II chlorophyll a/b binding protein 3	GO:0043234//protein complex;GO:0009534//chloroplast thylakoid	-	GO:0006091//generation of precursor metabolites and energy	gi|462407676|gb|EMJ13010.1|/1.18439e-147/hypothetical protein PRUPE_ppa009987mg [Prunus persica]
MDP0000234942	1005	10512	0.4259	1919.31	7193	0.396	1253.78	2412	0.3891	443.612	1305	0.3891	231.506	32	0.3134	5.91963	K01673|1|3e-109|393|pop:POPTR_706715|carbonic anhydrase [EC:4.2.1.1]	-	GO:0016829//lyase activity	-	gi|462411803|gb|EMJ16852.1|/3.25559e-130/hypothetical protein PRUPE_ppa008289mg [Prunus persica]
MDP0000800352	363	10453	0.9146	5283.96	10853	0.989	5237.47	4630	0.9091	2357.58	2333	0.9091	1145.85	1016	0.865	520.352	K03541|1|4e-48|187|pop:POPTR_569170|photosystem II 10kDa protein	GO:0009523//photosystem II;GO:0009534//chloroplast thylakoid	-	GO:0044237//cellular metabolic process	gi|462408079|gb|EMJ13413.1|/1.93874e-49/hypothetical protein PRUPE_ppa013107mg [Prunus persica]
MDP0000309014	1428	10189	0.6646	1309.27	13139	0.6737	1611.81	4433	0.673	573.801	4416	0.6127	551.34	1448	0.6513	188.517	K08908|1|7e-131|465|gmx:100784089|light-harvesting complex I chlorophyll a/b binding protein 2	GO:0009521;GO:0031224//intrinsic to membrane;GO:0009534//chloroplast thylakoid	GO:0046906//tetrapyrrole binding;GO:0043169//cation binding	GO:0006464//cellular protein modification process;GO:0006091//generation of precursor metabolites and energy	gi|462419651|gb|EMJ23914.1|/7.87073e-142/hypothetical protein PRUPE_ppa009903mg [Prunus persica]
MDP0000700880	642	9970	0.9517	2849.61	9751	0.9533	2660.68	4381	0.9533	1261.33	3088	0.9517	857.552	1448	0.9517	419.318	K02692|1|8e-92|334|gmx:100101915|photosystem I subunit II	-	-	-	-
MDP0000296782	501	9795	0.998	3587.5	8250	0.998	2884.66	3938	0.998	1452.88	4801	0.998	1708.49	2133	0.998	791.523	K02638|1|4e-56|214|rcu:RCOM_1599580|plastocyanin	GO:0009536//plastid	GO:0046872//metal ion binding	-	gi|462420538|gb|EMJ24801.1|/1.90864e-58/hypothetical protein PRUPE_ppa012521mg [Prunus persica]
MDP0000291815	1272	9726	0.8467	1403.05	8659	0.831	1192.5	3033	0.7335	440.735	2511	0.7492	351.948	1268	0.6832	185.329	K02109|1|7e-53|206|pop:POPTR_261089|F-type H+-transporting ATPase subunit b [EC:3.6.3.14]	GO:0033177//proton-transporting two-sector ATPase complex, proton-transporting domain;GO:0009579//thylakoid;GO:0009507//chloroplast	GO:0015077//monovalent inorganic cation transmembrane transporter activity;GO:0000166//nucleotide binding	GO:0006818//hydrogen transport;GO:0006754//ATP biosynthetic process	gi|462419288|gb|EMJ23551.1|/1.30804e-68/hypothetical protein PRUPE_ppa009745mg [Prunus persica]
MDP0000811918	1092	9653	0.9963	1622.05	8910	0.9963	1429.33	4379	0.9945	741.215	2443	0.9963	398.859	665	0.9945	113.216	K02641|1|0.0|649|gmx:100798467|ferredoxin--NADP+ reductase [EC:1.18.1.2]	GO:0009532//plastid stroma;GO:0009526//plastid envelope;GO:0009534//chloroplast thylakoid;GO:0034357;GO:0005576//extracellular region	GO:0008187//poly-pyrimidine tract binding;GO:0009055//electron carrier activity;GO:0000166//nucleotide binding;GO:0050662//coenzyme binding;GO:0008937//ferredoxin-NAD(P) reductase activity	GO:0006952//defense response;GO:0022900//electron transport chain;GO:0051234//establishment of localization	gi|462397627|gb|EMJ03295.1|/0/hypothetical protein PRUPE_ppa007547mg [Prunus persica]
MDP0000521048	642	8458	0.9969	2417.45	4882	0.9969	1332.11	1774	0.9938	510.753	1164	0.9922	323.248	18	0.6916	5.21252	-	-	-	-	-
MDP0000309169	3912	8454	0.6253	396.541	4766	0.6125	213.419	1940	0.6043	91.6632	1676	0.623	76.3824	410	0.5826	19.4848	K00281|1|0.0|1739|pop:POPTR_832093|glycine dehydrogenase [EC:1.4.4.2]	GO:0043234//protein complex;GO:0009526//plastid envelope;GO:0005576//extracellular region	GO:0016642;GO:0016628//oxidoreductase activity, acting on the CH-CH group of donors, NAD or NADP as acceptor;GO:0048037//cofactor binding	GO:0010038//response to metal ion;GO:0006546//glycine catabolic process	gi|462423997|gb|EMJ28260.1|/0/hypothetical protein PRUPE_ppa000675mg [Prunus persica]
MDP0000155799	1374	8403	0.9811	1122.21	11805	0.9818	1505.07	15489	0.9818	2083.67	8628	0.9825	1119.55	6701	0.9818	906.699	K01761|1|0.0|680|pop:POPTR_709036|methionine-gamma-lyase [EC:4.4.1.11]	GO:0044444//cytoplasmic part	GO:0016765//transferase activity, transferring alkyl or aryl (other than methyl) groups;GO:0048037//cofactor binding;GO:0016846//carbon-sulfur lyase activity	GO:0009087//methionine catabolic process	gi|462404858|gb|EMJ10322.1|/0/hypothetical protein PRUPE_ppa005470mg [Prunus persica]
MDP0000236092	3615	8276	0.4014	420.085	10443	0.3856	506.052	6964	0.369	356.076	8870	0.3856	437.455	3530	0.4274	181.542	K03146|1|3e-133|475|rcu:RCOM_0184550|thiamine biosynthetic enzyme	-	-	-	-
MDP0000367733	282	8069	0.9929	5250.44	8937	0.9858	5551.64	1924	0.9326	1261.1	3600	0.9681	2276	1047	0.883	690.252	-	-	-	-	-
MDP0000287992	3072	8029	0.8828	479.585	2387	0.8024	136.116	126	0.6038	7.58126	3463	0.8743	200.979	267	0.723	16.1585	K12133|1|1e-40|167|aly:ARALYDRAFT_470177|LATE ELONGATED HYPOCOTYL	-	-	-	gi|462415391|gb|EMJ20128.1|/0/hypothetical protein PRUPE_ppa001765mg [Prunus persica]
MDP0000204234	894	8002	0.9866	1642.43	9886	0.9933	1937.14	2189	0.9888	452.585	4344	0.9743	866.305	1632	0.9765	339.385	K08917|1|2e-121|433|vvi:100241887|light-harvesting complex II chlorophyll a/b binding protein 6	GO:0009521;GO:0031224//intrinsic to membrane;GO:0009534//chloroplast thylakoid	GO:0046906//tetrapyrrole binding	GO:0006464//cellular protein modification process;GO:0006091//generation of precursor metabolites and energy	gi|470129612|ref|XP_004300703.1|/2.45543e-123/PREDICTED: chlorophyll a-b binding protein CP24 10A, chloroplastic-like [Fragaria vesca subsp. vesca]
MDP0000198078	1092	7583	0.5989	1274.22	7673	0.5989	1230.9	4742	0.5989	802.659	4221	0.5989	689.146	1899	0.6438	323.305	K02641|1|4e-177|618|gmx:100802032|ferredoxin--NADP+ reductase [EC:1.18.1.2]	GO:0009532//plastid stroma;GO:0009526//plastid envelope;GO:0009534//chloroplast thylakoid;GO:0034357;GO:0005576//extracellular region	GO:0008187//poly-pyrimidine tract binding;GO:0009055//electron carrier activity;GO:0000166//nucleotide binding;GO:0050662//coenzyme binding;GO:0008937//ferredoxin-NAD(P) reductase activity	GO:0006952//defense response;GO:0022900//electron transport chain;GO:0051234//establishment of localization	gi|462397627|gb|EMJ03295.1|/0/hypothetical protein PRUPE_ppa007547mg [Prunus persica]
MDP0000276688	1731	7510	0.896	796.1	9246	0.896	935.697	7979	0.8949	852.008	6372	0.8764	656.292	68	0.6857	7.30335	K01051|1|2e-141|501|pop:POPTR_552027|pectinesterase [EC:3.1.1.11]	GO:0005618//cell wall	GO:0016788//hydrolase activity, acting on ester bonds	-	gi|470122872|ref|XP_004297462.1|/0/PREDICTED: probable pectinesterase/pectinesterase inhibitor 6-like [Fragaria vesca subsp. vesca]
MDP0000750789	819	7450	0.7253	1669.16	8329	0.7802	1781.51	6312	0.7314	1424.54	1910	0.7875	415.784	105	0.6581	23.835	-	-	-	-	gi|356540960|ref|XP_003538952.1|/1.01748e-16/PREDICTED: uncharacterized protein LOC100805224 [Glycine max]
MDP0000184046	660	7317	0.9939	2034.3	7345	0.9939	1949.51	3520	0.9939	985.805	2515	0.9939	679.379	483	0.9894	136.055	K02699|1|1e-86|317|vvi:100242802|photosystem I subunit XI	GO:0009526//plastid envelope;GO:0031224//intrinsic to membrane;GO:0009570//chloroplast stroma;GO:0009534//chloroplast thylakoid;GO:0009522//photosystem I	-	GO:0006091//generation of precursor metabolites and energy	gi|462401516|gb|EMJ07073.1|/3.01118e-97/hypothetical protein PRUPE_ppa011229mg [Prunus persica]
MDP0000265684	1110	7271	0.9991	1201.98	5616	0.9982	886.304	2252	0.9982	375.005	3542	0.9991	568.91	846	0.9946	141.696	K11517|1|0.0|634|pop:POPTR_583055|(S)-2-hydroxy-acid oxidase [EC:1.1.3.15]	GO:0042579//microbody	GO:0016899//oxidoreductase activity, acting on the CH-OH group of donors, oxygen as acceptor;GO:0000166//nucleotide binding	GO:0009853//photorespiration	gi|462407326|gb|EMJ12660.1|/0/hypothetical protein PRUPE_ppa007390mg [Prunus persica]
MDP0000361244	348	7201	0.5862	3796.98	5180	0.819	2607.53	3915	0.727	2079.43	2693	0.7615	1379.67	1900	0.727	1015.04	K02982|1|3e-57|217|ath:ArthCp061|small subunit ribosomal protein S3	GO:0000314//organellar small ribosomal subunit;GO:0009536//plastid	GO:0003723//RNA binding;GO:0005198//structural molecule activity	GO:0010467//gene expression	gi|346683331|ref|YP_004842276.1|/1.31734e-58/ribosomal protein S3 [Pyrus pyrifolia]
MDP0000771887	444	7157	0.9932	2957.83	6507	0.9977	2567.3	3110	0.9955	1294.7	6685	0.9977	2684.34	3535	0.9955	1480.19	K02639|1|2e-33|139|vvi:100249080|ferredoxin	-	-	-	gi|462422954|gb|EMJ27217.1|/6.02903e-43/hypothetical protein PRUPE_ppa013058mg [Prunus persica]
MDP0000740648	501	7071	0.998	2589.81	6959	0.998	2433.26	2752	0.998	1015.32	3026	0.998	1076.84	1266	0.998	469.793	K02638|1|3e-57|218|rcu:RCOM_1599580|plastocyanin	-	-	-	-
MDP0000646524	2922	6987	0.6348	438.769	8805	0.6557	527.871	10897	0.654	689.317	10106	0.6324	616.62	11130	0.681	708.15	K08770|1|0.0|907|vvi:100267431|ubiquitin C	-	-	-	gi|225461088|ref|XP_002282119.1|/0/PREDICTED: polyubiquitin-A-like [Vitis vinifera]
MDP0000193128	762	6871	0.9987	1654.59	12485	0.9987	2870.2	2336	0.9961	566.644	2548	0.9974	596.16	623	0.9974	152	K08910|1|3e-126|449|rcu:RCOM_1471590|light-harvesting complex I chlorophyll a/b binding protein 4	GO:0009521;GO:0031224//intrinsic to membrane;GO:0009534//chloroplast thylakoid	GO:0046906//tetrapyrrole binding;GO:0043169//cation binding	GO:0006464//cellular protein modification process;GO:0006091//generation of precursor metabolites and energy	gi|462405232|gb|EMJ10696.1|/1.48449e-128/hypothetical protein PRUPE_ppa010291mg [Prunus persica]
MDP0000297569	1644	6823	0.399	761.55	2811	0.3686	299.528	204	0.368	22.9361	146	0.3412	15.8332	21	0.2682	2.3748	K01188|1|3e-110|397|osa:4336146|beta-glucosidase [EC:3.2.1.21]	-	-	-	gi|462404115|gb|EMJ09672.1|/1.84696e-129/hypothetical protein PRUPE_ppa004108mg [Prunus persica]
MDP0000237036	3297	6640	0.8517	369.551	6506	0.8541	345.68	2520	0.8441	141.278	2251	0.8917	121.724	865	0.849	48.7762	K02694|1|3e-94|345|rcu:RCOM_1426230|photosystem I subunit III	-	GO:0030695//GTPase regulator activity	-	gi|462410418|gb|EMJ15752.1|/0/hypothetical protein PRUPE_ppa000766mg [Prunus persica]
MDP0000361245	348	6558	0.6322	3457.94	5237	0.3506	2636.22	3811	0.3506	2024.19	2624	0.3506	1344.32	2051	0.3391	1095.71	K02982|1|3e-50|194|ath:ArthCp061|small subunit ribosomal protein S3	GO:0000314//organellar small ribosomal subunit;GO:0009536//plastid	GO:0003723//RNA binding;GO:0005198//structural molecule activity	GO:0010467//gene expression	gi|346683331|ref|YP_004842276.1|/1.55974e-51/ribosomal protein S3 [Pyrus pyrifolia]
MDP0000299794	768	6513	0.7383	1556.13	5631	0.7383	1284.41	1631	0.5091	392.541	2729	0.6667	633.52	533	0.5286	129.026	K02698|1|2e-39|160|vvi:100261762|photosystem I subunit X	-	-	-	-
MDP0000545323	1008	6507	0.9742	1184.53	7448	0.9861	1294.37	3873	0.9712	710.197	3242	0.9742	573.417	403	0.9077	74.3284	K00430|1|4e-152|535|pop:POPTR_647567|peroxidase [EC:1.11.1.7]	-	GO:0005506//iron ion binding;GO:0003824//catalytic activity;GO:0016209//antioxidant activity	GO:0008152//metabolic process;GO:0006950//response to stress	gi|428135690|gb|AFY97687.1|/1.22868e-169/peroxidase 4 [Pyrus pyrifolia]
MDP0000320805	3978	6498	0.7124	299.737	6217	0.7856	273.776	5778	0.7878	268.476	6012	0.7886	269.447	5762	0.8067	269.289	K00615|1|0.0|1272|rcu:RCOM_1611360|transketolase [EC:2.2.1.1]	GO:0009534//chloroplast thylakoid	GO:0043169//cation binding;GO:0016744	-	gi|462416702|gb|EMJ21439.1|/0/hypothetical protein PRUPE_ppa001865mg [Prunus persica]
MDP0000322896	1452	6491	0.9635	820.295	5317	0.9904	641.473	2741	0.9387	348.927	2111	0.9959	259.203	1056	0.938	135.21	K00855|1|0.0|682|pop:POPTR_740043|phosphoribulokinase [EC:2.7.1.19]	-	-	-	-
MDP0000386667	2874	6420	0.7164	409.896	6519	0.7161	397.35	6719	0.7168	432.126	4766	0.7182	295.655	4121	0.7164	266.579	K03696|1|0.0|1391|gmx:100804035|ATP-dependent Clp protease ATP-binding subunit ClpC	GO:0009706//chloroplast inner membrane;GO:0009532//plastid stroma;GO:0030312//external encapsulating structure;GO:0009534//chloroplast thylakoid	GO:0003676//nucleic acid binding;GO:0032559;GO:0042623//ATPase activity, coupled;GO:0016788//hydrolase activity, acting on ester bonds	GO:0017038//protein import;GO:0006605//protein targeting;GO:0015995//chlorophyll biosynthetic process;GO:0009657//plastid organization;GO:0006281//DNA repair	gi|462406120|gb|EMJ11584.1|/0/hypothetical protein PRUPE_ppa001062mg [Prunus persica]
MDP0000361241	375	6220	0.64	3043.58	4522	0.64	2112.41	3492	0.64	1721.21	2092	0.6373	994.601	1094	0.6347	542.371	K02878|1|3e-32|134|rcu:RCOM_ORF00081|large subunit ribosomal protein L16	GO:0030529//ribonucleoprotein complex;GO:0009536//plastid	GO:0003723//RNA binding;GO:0005198//structural molecule activity	GO:0010467//gene expression	gi|71611025|dbj|BAE16598.1|/1.05361e-31/ribosomal protein L16 [Prunus apetala]
MDP0000235318	1446	6127	0.9433	777.508	4713	0.9419	570.963	2838	0.9405	362.774	5549	0.9433	684.171	846	0.9315	108.771	K14272|1|0.0|898|pop:POPTR_565169|glutamate--glyoxylate aminotransferase [EC:2.6.1.4 2.6.1.2 2.6.1.44 2.6.1.-]	GO:0005618//cell wall;GO:0009532//plastid stroma;GO:0042579//microbody;GO:0005576//extracellular region	GO:0016755;GO:0047635;GO:0016846//carbon-sulfur lyase activity;GO:0048037//cofactor binding	GO:0006749//glutathione metabolic process;GO:0008652//cellular amino acid biosynthetic process;GO:0043094;GO:0006950//response to stress	gi|462419735|gb|EMJ23998.1|/0/hypothetical protein PRUPE_ppa005017mg [Prunus persica]
MDP0000250093	1332	6069	0.9992	836.061	6560	0.9985	862.736	3011	0.9962	417.829	1844	0.997	246.817	368	0.997	51.3634	K13420|1|1e-26|119|vvi:100253808|LRR receptor-like serine/threonine-protein kinase FLS2 [EC:2.7.11.1]	-	-	-	-
MDP0000499035	687	5933	0.984	1584.68	5905	0.9985	1505.71	6259	0.9985	1683.99	4381	0.984	1136.93	5599	0.9985	1515.18	-	-	-	-	-
MDP0000218935	426	5904	0.9977	2543.09	14420	0.9977	5929.72	14542	0.9977	6309.67	23921	0.9977	10011.2	8898	0.9977	3883.23	-	-	-	-	gi|462420660|gb|EMJ24923.1|/2.76272e-56/hypothetical protein PRUPE_ppa013059mg [Prunus persica]
MDP0000243380	5331	5902	0.9464	203.149	3170	0.9473	104.167	962	0.931	33.3548	2399	0.9434	80.2306	407	0.8557	14.1937	K03255|1|3e-92|339|ppp:PHYPADRAFT_203627|protein TIF31	-	-	-	gi|462413845|gb|EMJ18894.1|/0/hypothetical protein PRUPE_ppa000135mg [Prunus persica]
MDP0000327191	1209	5837	0.8337	885.908	4683	0.8354	678.541	6685	0.8354	1022.04	6775	0.8346	999.083	2040	0.8337	313.7	-	-	GO:0043167//ion binding;GO:0008422//beta-glucosidase activity	GO:0044238//primary metabolic process;GO:0006950//response to stress	gi|256372804|gb|ACU78080.1|/0/beta-1,3-glucanase [Malus hupehensis]
MDP0000151239	1284	5832	0.9759	833.446	4500	0.9564	613.94	1288	0.9143	185.414	3262	0.9533	452.936	1391	0.9112	201.406	K13348|1|2e-21|101|cme:CMS031C|protein Mpv17	GO:0031224//intrinsic to membrane;GO:0009536//plastid	-	-	gi|462407307|gb|EMJ12641.1|/1.9034e-176/hypothetical protein PRUPE_ppa007209mg [Prunus persica]
MDP0000903999	4959	5797	0.9885	214.503	5630	0.9885	198.881	5001	0.9877	186.404	7738	0.9885	278.197	5145	0.9869	192.886	K05666|1|0.0|704|olu:OSTLU_35503|ATP-binding cassette, subfamily C (CFTR/MRP), member 2;K05658|2|8e-67|254|bdi:100833702|ATP-binding cassette, subfamily B (MDR/TAP), member 1	-	-	-	-
MDP0000167253	1254	5760	0.9904	842.849	6118	0.992	854.654	6614	0.992	974.897	12745	0.9936	1812.01	21169	0.992	3138.44	K09503|1|0.0|666|vvi:100233131|DnaJ homolog subfamily A member 2	GO:0016020//membrane;GO:0044424//intracellular part	GO:0043169//cation binding;GO:0005515//protein binding;GO:0032559	GO:0006950//response to stress;GO:0044267//cellular protein metabolic process	gi|462407652|gb|EMJ12986.1|/0/hypothetical protein PRUPE_ppa006330mg [Prunus persica]
MDP0000128924	1221	5683	0.9975	854.057	8397	0.9975	1204.72	9109	0.9992	1378.95	4285	0.9951	625.682	4732	0.9959	720.509	K09287|1|2e-118|423|vvi:100262843|RAV-like factor	-	-	-	-
MDP0000171795	1188	5651	0.9369	872.838	6700	0.9394	987.954	2407	0.9318	374.5	4800	0.9394	720.349	2548	0.9386	398.743	K00218|1|1e-174|610|rcu:RCOM_0252880|protochlorophyllide reductase [EC:1.3.1.33]	GO:0009536//plastid	GO:0016628//oxidoreductase activity, acting on the CH-CH group of donors, NAD or NADP as acceptor	GO:0009725//response to hormone stimulus;GO:0006779//porphyrin-containing compound biosynthetic process	gi|462408214|gb|EMJ13548.1|/0/hypothetical protein PRUPE_ppa006788mg [Prunus persica]
MDP0000362033	912	5598	0.9857	1126.32	3785	0.9857	727.025	1701	0.9868	344.748	1552	0.9868	303.4	491	0.9868	100.091	K05298|1|1e-142|503|vvi:100246378|glyceraldehyde-3-phosphate dehydrogenase (NADP+) (phosphorylating) [EC:1.2.1.13]	-	GO:0000166//nucleotide binding	GO:0019318//hexose metabolic process	gi|381393060|gb|AFG28404.1|/1.47539e-155/glyceraldehyde-3-phosphate dehydrogenase A [Pyrus x bretschneideri]
MDP0000289861	2976	5540	0.4802	341.587	4747	0.5252	279.425	2718	0.4133	168.814	2280	0.414	136.59	1079	0.4136	67.4061	K02115|1|8e-170|596|vvi:100264091|F-type H+-transporting ATPase subunit gamma [EC:3.6.3.14]	GO:0009526//plastid envelope;GO:0009535//chloroplast thylakoid membrane;GO:0033178//proton-transporting two-sector ATPase complex, catalytic domain	GO:0015078//hydrogen ion transmembrane transporter activity;GO:0019829//cation-transporting ATPase activity;GO:0032559	GO:0006818//hydrogen transport;GO:0009767//photosynthetic electron transport chain;GO:0019222//regulation of metabolic process;GO:0006754//ATP biosynthetic process	gi|462407312|gb|EMJ12646.1|/0/hypothetical protein PRUPE_ppa007263mg [Prunus persica]
MDP0000258622	378	5458	0.9603	2649.52	6175	0.9603	2861.7	3979	0.9603	1945.69	3277	0.9603	1545.62	1698	0.9603	835.134	-	-	-	-	gi|462398289|gb|EMJ03957.1|/1.08639e-28/hypothetical protein PRUPE_ppa013406mg [Prunus persica]
MDP0000798878	2145	5405	0.9991	462.374	5247	0.9986	428.511	2583	0.9991	222.582	2579	0.9986	214.359	872	0.9981	75.5787	K01662|1|0.0|1252|rcu:RCOM_0679170|1-deoxy-D-xylulose-5-phosphate synthase [EC:2.2.1.7]	GO:0009536//plastid	GO:0016903//oxidoreductase activity, acting on the aldehyde or oxo group of donors;GO:0016744	GO:0006772//thiamine metabolic process;GO:0006721//terpenoid metabolic process	gi|462422080|gb|EMJ26343.1|/0/hypothetical protein PRUPE_ppa002446mg [Prunus persica]
MDP0000132360	861	5404	0.9988	1151.69	3143	0.9988	639.469	550	0.9977	118.073	888	0.9977	183.877	207	0.9965	44.6969	K08915|1|5e-109|392|gmx:100820335|light-harvesting complex II chlorophyll a/b binding protein 4	GO:0043234//protein complex;GO:0009534//chloroplast thylakoid	GO:0046906//tetrapyrrole binding	GO:0044237//cellular metabolic process;GO:0009639//response to red or far red light	gi|462415246|gb|EMJ19983.1|/3.35544e-122/hypothetical protein PRUPE_ppa009686mg [Prunus persica]
MDP0000314476	5133	5377	0.7738	192.218	3304	0.7499	112.758	1481	0.683	53.3305	4592	0.7869	159.496	1330	0.7321	48.1716	K08360|1|2e-45|183|rcu:RCOM_0597000|cytochrome b-561	-	-	-	-
MDP0000481097	492	5353	0.9959	1996.44	5495	0.9959	1956.51	1944	0.9817	730.337	1750	0.9959	634.149	711	0.9756	268.667	K08905|1|3e-60|228|rcu:RCOM_0302140|photosystem I subunit V	GO:0009522//photosystem I;GO:0009526//plastid envelope;GO:0009534//chloroplast thylakoid	-	GO:0009767//photosynthetic electron transport chain;GO:0031647//regulation of protein stability;GO:0042548//regulation of photosynthesis, light reaction;GO:0006740//NADPH regeneration	gi|462401684|gb|EMJ07241.1|/8.60552e-69/hypothetical protein PRUPE_ppa012567mg [Prunus persica]
MDP0000573751	1896	5346	0.9989	517.387	6583	0.9995	608.225	7511	0.9995	732.237	6396	0.9995	601.435	4281	0.9968	419.776	K08286|1|2e-60|231|ath:AT4G28490|protein-serine/threonine kinase [EC:2.7.11.-]	GO:0031410//cytoplasmic vesicle;GO:0016020//membrane	GO:0004674//protein serine/threonine kinase activity;GO:0004871//signal transducer activity;GO:0032559	GO:0006952//defense response;GO:0008219//cell death;GO:0007167//enzyme linked receptor protein signaling pathway;GO:0051093//negative regulation of developmental process;GO:0006464//cellular protein modification process	gi|462404776|gb|EMJ10240.1|/0/hypothetical protein PRUPE_ppa002786mg [Prunus persica]
MDP0000127542	2436	5199	0.9056	391.622	4066	0.9002	292.394	5315	0.9208	403.291	3145	0.8982	230.177	36889	0.9282	2815.33	K12309|1|0.0|672|ath:AT3G52840|beta-galactosidase [EC:3.2.1.23]	-	GO:0030246//carbohydrate binding;GO:0015925;GO:0043167//ion binding	GO:0044238//primary metabolic process	gi|448278449|gb|AGE44111.1|/0/beta-galactosidase 101 [Malus x domestica]
MDP0000053760	318	5194	0.9969	2997.09	5875	0.9969	3236.38	6040	0.9969	3510.77	4582	0.9937	2568.89	5488	0.9969	3208.47	-	-	-	-	-
MDP0000138993	2337	5192	0.9979	407.663	3486	0.9987	261.305	1956	0.9974	154.704	2116	0.9961	161.427	1258	0.9966	100.077	K02355|1|0.0|1315|rcu:RCOM_1679710|elongation factor G	GO:0009532//plastid stroma;GO:0009526//plastid envelope;GO:0005576//extracellular region	GO:0017111//nucleoside-triphosphatase activity;GO:0008135//translation factor activity, nucleic acid binding;GO:0032561//guanyl ribonucleotide binding;GO:0032559	GO:0006412//translation;GO:0009207;GO:0009657//plastid organization;GO:0007275//multicellular organismal development	gi|462406088|gb|EMJ11552.1|/0/hypothetical protein PRUPE_ppa001690mg [Prunus persica]
MDP0000814329	2091	5113	0.9723	448.69	9366	0.9947	784.655	12077	0.9986	1067.57	4147	0.9809	353.589	6019	0.9957	535.156	K01648|1|0.0|1080|rcu:RCOM_1000580|ATP citrate (pro-S)-lyase [EC:2.3.3.8]	GO:0043234//protein complex;GO:0044444//cytoplasmic part;GO:0016020//membrane	GO:0016747//transferase activity, transferring acyl groups other than amino-acyl groups;GO:0004774//succinate-CoA ligase activity;GO:0046912//transferase activity, transferring acyl groups, acyl groups converted into alkyl on transfer	GO:0005975//carbohydrate metabolic process;GO:0006084//acetyl-CoA metabolic process	gi|462418975|gb|EMJ23238.1|/0/hypothetical protein PRUPE_ppa003053mg [Prunus persica]
MDP0000160435	600	5075	0.9983	1552.06	4411	0.9983	1287.85	1910	0.9883	588.402	2614	0.9917	776.735	1279	0.9717	396.305	K02723|1|6e-43|171|vvi:100252545|photosystem II PsbY protein	-	-	-	gi|462420428|gb|EMJ24691.1|/1.15346e-46/hypothetical protein PRUPE_ppa011725mg [Prunus persica]
MDP0000277666	2763	5015	0.9971	333.054	3616	0.9989	229.259	3522	0.9971	235.614	2387	0.9971	154.025	1646	0.9971	110.754	K00454|1|0.0|1219|pop:POPTR_750772|lipoxygenase [EC:1.13.11.12]	-	-	-	-
MDP0000128468	627	4911	0.4083	1437.23	4243	0.3636	1185.45	2763	0.3445	814.527	2566	0.4386	729.638	2869	0.4482	850.694	-	-	-	-	gi|292494382|dbj|BAI94532.1|/2.26752e-35/abscisic acid stress ripening protein homolog [Prunus mume]
MDP0000596458	837	4889	0.9964	1071.81	3843	0.9988	804.31	1132	0.9976	249.985	1078	0.9988	229.621	285	0.9522	63.3038	K03542|1|9e-95|344|rcu:RCOM_1030930|photosystem II 22kDa protein	GO:0034357;GO:0009507//chloroplast;GO:0044425//membrane part	-	-	gi|462419292|gb|EMJ23555.1|/1.53784e-108/hypothetical protein PRUPE_ppa009763mg [Prunus persica]
MDP0000280551	2304	4853	0.9748	386.503	4559	0.9744	346.63	4257	0.9727	341.518	4399	0.9731	340.4	1988	0.9688	160.415	K01507|1|0.0|1379|gmx:100803691|inorganic pyrophosphatase [EC:3.6.1.1]	-	-	-	-
MDP0000142895	786	4757	0.6768	1110.54	5135	0.729	1144.45	2067	0.6959	486.083	1605	0.7837	364.058	583	0.6654	137.898	K02695|1|2e-51|200|pop:POPTR_712066|photosystem I subunit VI	GO:0031224//intrinsic to membrane;GO:0009570//chloroplast stroma;GO:0009534//chloroplast thylakoid;GO:0009522//photosystem I	-	GO:0044237//cellular metabolic process	gi|462411279|gb|EMJ16328.1|/2.32147e-55/hypothetical protein PRUPE_ppa013021mg [Prunus persica]
MDP0000291397	4476	4661	0.7158	191.079	3379	0.792	132.244	2667	0.7531	110.135	2210	0.7569	88.0279	1311	0.735	54.4532	K02358|1|0.0|740|gmx:100791320|elongation factor Tu	GO:0009536//plastid	GO:0017111//nucleoside-triphosphatase activity;GO:0004672//protein kinase activity;GO:0008135//translation factor activity, nucleic acid binding;GO:0032561//guanyl ribonucleotide binding	GO:0006412//translation;GO:0009207	gi|470130243|ref|XP_004301014.1|/0/PREDICTED: probable serine/threonine-protein kinase WNK2-like [Fragaria vesca subsp. vesca]
MDP0000762895	1383	4601	0.9957	610.457	5077	0.9993	643.078	4857	0.9978	649.14	3185	0.9971	410.587	2709	0.9957	364.164	K03527|1|0.0|745|rcu:RCOM_0938310|4-hydroxy-3-methylbut-2-enyl diphosphate reductase [EC:1.17.1.2]	-	GO:0016726//oxidoreductase activity, acting on CH or CH2 groups, NAD or NADP as acceptor	GO:0006090//pyruvate metabolic process;GO:0006721//terpenoid metabolic process	gi|462395228|gb|EMJ01027.1|/0/hypothetical protein PRUPE_ppa005432mg [Prunus persica]
MDP0000195878	399	4579	0.9975	2105.83	4396	0.9975	1930.03	2200	0.9975	1019.16	2440	0.995	1090.27	781	0.9925	363.905	K02721|1|2e-24|108|pop:POPTR_830089|photosystem II PsbW protein	GO:0009534//chloroplast thylakoid;GO:0016020//membrane	-	-	gi|462395789|gb|EMJ01588.1|/1.47659e-33/hypothetical protein PRUPE_ppa012535mg [Prunus persica]
MDP0000288192	6774	4499	0.9125	121.87	4098	0.9042	105.975	2869	0.9249	78.2848	2694	0.9259	70.904	1617	0.9228	44.3788	K15283|1|1e-176|541|rcu:RCOM_1673220|solute carrier family 35, member E1	-	-	-	gi|462410474|gb|EMJ15808.1|/0/hypothetical protein PRUPE_ppa000115mg [Prunus persica]
MDP0000281971	399	4497	0.9975	2068.12	4705	0.9975	2065.69	2410	0.9975	1116.44	2663	0.995	1189.92	1144	0.985	533.045	K02721|1|4e-25|111|pop:POPTR_830089|photosystem II PsbW protein	GO:0009579//thylakoid;GO:0016020//membrane;GO:0009536//plastid	-	-	gi|462395789|gb|EMJ01588.1|/5.07498e-34/hypothetical protein PRUPE_ppa012535mg [Prunus persica]
MDP0000124634	720	4485	0.9986	1143.02	4445	0.9986	1081.48	1378	0.9958	353.76	5412	0.9986	1340.12	8512	0.9986	2197.91	-	-	-	-	-
MDP0000203812	1086	4471	0.9982	755.44	4646	0.9963	749.425	1505	0.9945	256.153	2605	0.9954	427.658	850	0.9954	145.512	K00966|1|0.0|677|vvi:100233006|mannose-1-phosphate guanylyltransferase [EC:2.7.7.13]	-	GO:0008905	GO:0008152//metabolic process	gi|218117841|dbj|BAH03298.1|/0/GDP-D-mannose pyrophosphorylase [Prunus persica]
MDP0000235350	609	4455	0.9934	1342.32	5679	0.9984	1633.55	5906	0.9934	1792.54	8979	0.9951	2628.63	13671	0.9984	4173.43	K03686|1|3e-12|69.7|ppp:PHYPADRAFT_108109|molecular chaperone DnaJ	GO:0043231//intracellular membrane-bounded organelle	-	GO:0050896//response to stimulus	gi|462398241|gb|EMJ03909.1|/1.40646e-63/hypothetical protein PRUPE_ppa012770mg [Prunus persica]
MDP0000757565	1026	4452	0.999	796.219	5134	0.9981	876.571	5880	0.999	1059.31	5730	0.9981	995.693	2920	0.9961	529.11	K00134|1|4e-162|568|rcu:RCOM_1507100|glyceraldehyde 3-phosphate dehydrogenase [EC:1.2.1.12]	-	GO:0000166//nucleotide binding	GO:0019318//hexose metabolic process	gi|381393064|gb|AFG28406.1|/2.81506e-169/glyceraldehyde-3-phosphate dehydrogenase C1 [Pyrus x bretschneideri]
MDP0000320341	1119	4445	0.8472	728.898	3005	0.8499	470.428	1383	0.8436	228.446	1384	0.8919	220.508	493	0.8284	81.9082	K00224|1|2e-06|51.6|aly:ARALYDRAFT_476671|[EC:1.3.1.-];K08679|3|9e-06|49.7|olu:OSTLU_14357|UDP-glucuronate 4-epimerase [EC:5.1.3.6]	-	-	-	-
MDP0000144790	1422	4440	0.6343	572.939	5527	0.6308	680.877	4154	0.6301	539.957	6917	0.6329	867.234	5041	0.6667	659.064	K08235|1|6e-68|256|pop:POPTR_720800|xyloglucan:xyloglucosyl transferase [EC:2.4.1.207]	GO:0005576//extracellular region;GO:0030312//external encapsulating structure	GO:0016798//hydrolase activity, acting on glycosyl bonds;GO:0016758//transferase activity, transferring hexosyl groups	GO:0044042//glucan metabolic process	gi|187373000|gb|ACD03234.1|/3.08257e-91/xyloglucan endotransglucosylase/hydrolase 10 [Malus x domestica]
MDP0000172852	1410	4430	0.6922	576.514	3466	0.6723	430.614	2026	0.6326	265.59	5168	0.7284	653.464	5248	0.6461	691.967	K15893|1|4e-179|625|rcu:RCOM_1112510|hydroxypyruvate reductase 1	GO:0005576//extracellular region;GO:0042579//microbody;GO:0009536//plastid	GO:0016616//oxidoreductase activity, acting on the CH-OH group of donors, NAD or NADP as acceptor;GO:0008187//poly-pyrimidine tract binding;GO:0000166//nucleotide binding	GO:0009853//photorespiration	gi|462395324|gb|EMJ01123.1|/3.23494e-180/hypothetical protein PRUPE_ppa006993mg [Prunus persica]
MDP0000269554	4776	4399	0.389	169.011	5426	0.3539	199.019	6803	0.4075	263.286	8539	0.3997	318.758	4269	0.4169	166.178	K05285|1|0.0|1429|vvi:100254323|phosphatidylinositol glycan, class N [EC:2.7.-.-]	GO:0031090//organelle membrane;GO:0043231//intracellular membrane-bounded organelle	GO:0016788//hydrolase activity, acting on ester bonds	GO:0006497//protein lipidation	gi|462413846|gb|EMJ18895.1|/0/hypothetical protein PRUPE_ppa000885mg [Prunus persica]
MDP0000216173	1386	4302	0.9978	569.55	4998	0.9993	631.701	3780	0.9993	504.105	3212	0.9971	413.172	1473	0.9957	197.583	K08679|1|0.0|768|vvi:100241904|UDP-glucuronate 4-epimerase [EC:5.1.3.6]	-	GO:0048037//cofactor binding;GO:0016857//racemase and epimerase activity, acting on carbohydrates and derivatives	GO:0006139//nucleobase-containing compound metabolic process	gi|462420068|gb|EMJ24331.1|/0/hypothetical protein PRUPE_ppa005434mg [Prunus persica]
MDP0000150729	834	4281	0.5576	941.899	4225	0.5576	887.44	1178	0.5564	261.079	2168	0.5576	463.459	579	0.5564	129.069	K08909|1|3e-131|466|vvi:100232927|light-harvesting complex I chlorophyll a/b binding protein 3	-	-	-	-
MDP0000385730	1362	4270	0.9082	575.275	3810	0.9325	490.034	1766	0.9435	239.666	1792	0.9317	234.574	814	0.9391	111.111	K02115|1|3e-171|599|vvi:100264091|F-type H+-transporting ATPase subunit gamma [EC:3.6.3.14]	GO:0009526//plastid envelope;GO:0009535//chloroplast thylakoid membrane;GO:0033178//proton-transporting two-sector ATPase complex, catalytic domain	GO:0015078//hydrogen ion transmembrane transporter activity;GO:0019829//cation-transporting ATPase activity;GO:0032559	GO:0006818//hydrogen transport;GO:0009767//photosynthetic electron transport chain;GO:0019222//regulation of metabolic process;GO:0006754//ATP biosynthetic process	gi|462407312|gb|EMJ12646.1|/0/hypothetical protein PRUPE_ppa007263mg [Prunus persica]
MDP0000184653	1464	4238	0.9133	531.184	2304	0.9071	275.689	1373	0.8832	173.349	1358	0.89	165.378	588	0.8634	74.6701	K02358|1|0.0|732|gmx:100791320|elongation factor Tu	-	-	-	-
MDP0000223879	1536	4226	0.9505	504.851	4175	0.9505	476.15	4336	0.9505	521.783	6970	0.9505	809.021	7418	0.9831	897.855	K01805|1|0.0|842|vvi:100254769|xylose isomerase [EC:5.3.1.5]	-	-	-	-
MDP0000906703	792	4207	0.9962	974.703	4304	0.9937	951.975	2444	0.9937	570.385	2227	0.9937	501.318	770	0.9912	180.749	-	-	GO:0005515//protein binding	GO:0006779//porphyrin-containing compound biosynthetic process;GO:0007165//signal transduction;GO:0044093	gi|462421657|gb|EMJ25920.1|/1.84846e-84/hypothetical protein PRUPE_ppa024953mg, partial [Prunus persica]
MDP0000309331	2313	4201	0.5668	333.274	3162	0.5837	239.478	1216	0.5348	97.174	2752	0.5452	212.125	2953	0.5447	237.355	K03781|1|0.0|979|pop:POPTR_550767|catalase [EC:1.11.1.6]	GO:0042579//microbody	GO:0005506//iron ion binding;GO:0004601//peroxidase activity	GO:0042743//hydrogen peroxide metabolic process;GO:0006950//response to stress	gi|211906480|gb|ACJ11733.1|/0/catalase [Gossypium hirsutum]
MDP0000304723	2154	4165	0.9851	354.809	4036	0.9777	328.234	3853	0.9972	330.632	4153	0.9916	343.744	6072	0.9838	524.079	-	-	-	-	gi|470143919|ref|XP_004307614.1|/0/PREDICTED: uncharacterized protein LOC101294017 [Fragaria vesca subsp. vesca]
MDP0000397306	1278	4145	0.9327	595.139	7170	0.9687	982.804	3420	0.9311	494.638	409	0.921	57.0572	21	0.6197	3.05491	-	GO:0005576//extracellular region;GO:0030312//external encapsulating structure	GO:0046914//transition metal ion binding;GO:0004871//signal transducer activity	GO:0009755//hormone-mediated signaling pathway	gi|18203684|sp|Q9ZRA4.1|AB19A_PRUPE/2.98539e-97/RecName: Full=Auxin-binding protein ABP19a; Flags: Precursor
MDP0000653461	1008	4131	0.9187	752.003	4012	0.9692	697.235	4079	0.9157	747.972	5824	0.9206	1030.1	3773	0.9226	695.884	-	GO:0031090//organelle membrane;GO:0009536//plastid	GO:0019901//protein kinase binding	-	gi|462420312|gb|EMJ24575.1|/1.2774e-150/hypothetical protein PRUPE_ppa009573mg [Prunus persica]
MDP0000277049	1194	4119	0.9983	633.013	3242	0.9439	475.65	1561	0.9414	241.652	1578	0.9104	235.625	401	0.8844	62.4382	K00026|1|1e-170|597|rcu:RCOM_1381350|malate dehydrogenase [EC:1.1.1.37]	GO:0005777//peroxisome	GO:0016615//malate dehydrogenase activity	GO:0009060//aerobic respiration;GO:0044262//cellular carbohydrate metabolic process;GO:0043648//dicarboxylic acid metabolic process	gi|462396000|gb|EMJ01799.1|/1.41238e-178/hypothetical protein PRUPE_ppa007769mg [Prunus persica]
MDP0000327940	885	4112	0.9356	852.579	4310	0.9356	853.125	874	0.9356	182.541	1694	0.9356	341.262	492	0.9356	103.355	K08917|1|1e-128|457|vvi:100241887|light-harvesting complex II chlorophyll a/b binding protein 6	GO:0009521;GO:0031224//intrinsic to membrane;GO:0009534//chloroplast thylakoid	GO:0046906//tetrapyrrole binding	GO:0006464//cellular protein modification process;GO:0006091//generation of precursor metabolites and energy	gi|462420425|gb|EMJ24688.1|/9.44528e-136/hypothetical protein PRUPE_ppa010195mg [Prunus persica]
MDP0000132477	573	4105	0.9564	1314.57	2960	0.9581	904.931	1223	0.9546	394.515	1474	0.9564	458.629	462	0.9494	149.899	K00600|1|5e-89|324|rcu:RCOM_0230740|glycine hydroxymethyltransferase [EC:2.1.2.1]	GO:0005840//ribosome;GO:0009526//plastid envelope;GO:0044429//mitochondrial part;GO:0005576//extracellular region;GO:0016020//membrane	GO:0008187//poly-pyrimidine tract binding;GO:0016742//hydroxymethyl-, formyl- and related transferase activity;GO:0048037//cofactor binding	GO:0010038//response to metal ion;GO:0033554//cellular response to stress;GO:0006730//one-carbon metabolic process;GO:0006546//glycine catabolic process;GO:0043094	gi|462400695|gb|EMJ06252.1|/2.29294e-94/hypothetical protein PRUPE_ppa004306mg [Prunus persica]
MDP0000193729	1212	4088	0.9975	618.918	3622	0.9975	523.509	1339	0.9744	204.207	729	0.9934	107.237	126	0.9059	19.3276	-	GO:0009526//plastid envelope;GO:0009570//chloroplast stroma;GO:0005576//extracellular region	GO:0048037//cofactor binding;GO:0008187//poly-pyrimidine tract binding	GO:0042254//ribosome biogenesis;GO:0008152//metabolic process	gi|462395294|gb|EMJ01093.1|/0/hypothetical protein PRUPE_ppa006606mg [Prunus persica]
MDP0000234947	1638	4057	0.9274	454.481	2269	0.9573	242.661	639	0.9389	72.1073	2492	0.9554	271.239	675	0.9115	76.6126	K02492|1|0.0|800|vvi:100259052|glutamyl-tRNA reductase [EC:1.2.1.70]	GO:0009536//plastid	GO:0016620//oxidoreductase activity, acting on the aldehyde or oxo group of donors, NAD or NADP as acceptor;GO:0016616//oxidoreductase activity, acting on the CH-OH group of donors, NAD or NADP as acceptor;GO:0000166//nucleotide binding	GO:0009314//response to radiation;GO:0006779//porphyrin-containing compound biosynthetic process	gi|462419177|gb|EMJ23440.1|/0/hypothetical protein PRUPE_ppa003848mg [Prunus persica]
MDP0000137271	525	4027	0.9981	1407.5	4140	0.9981	1381.4	1970	0.9962	693.584	2568	0.9962	872.075	1215	0.9962	430.256	K02701|1|3e-51|198|pop:POPTR_832238|photosystem I subunit PsaN	GO:0009534//chloroplast thylakoid;GO:0009522//photosystem I	GO:0005515//protein binding	GO:0009767//photosynthetic electron transport chain	gi|224093408|ref|XP_002309915.1|/3.68796e-50/predicted protein [Populus trichocarpa]
MDP0000169497	867	4023	0.9931	851.444	3730	0.9954	753.647	1994	0.9965	425.107	3464	0.9942	712.323	2061	0.9954	441.946	K00434|1|4e-117|419|vvi:100246866|L-ascorbate peroxidase [EC:1.11.1.11]	-	-	-	-
MDP0000677448	990	4014	0.7141	743.99	5562	0.7364	984.18	6830	0.699	1275.2	3643	0.7071	656.058	4265	0.698	800.929	K08770|1|1e-128|457|bdi:100831055|ubiquitin C	GO:0043231//intracellular membrane-bounded organelle;GO:0031410//cytoplasmic vesicle	-	-	gi|357474765|ref|XP_003607668.1|/2.97459e-128/Multidrug resistance protein ABC transporter family [Medicago truncatula]
MDP0000817733	1323	3988	0.9992	553.121	7095	0.9992	939.444	9102	0.9992	1271.65	2386	0.9992	321.536	8820	0.9992	1239.42	-	-	-	-	-
MDP0000154360	558	3969	0.9964	1305.18	5577	0.9892	1750.83	4362	0.9875	1444.92	2282	0.9857	729.121	774	0.957	257.88	K14332|1|9e-32|134|rcu:RCOM_1282260|photosystem I subunit PsaO	-	-	-	gi|462401758|gb|EMJ07315.1|/7.60087e-39/hypothetical protein PRUPE_ppa013064mg [Prunus persica]
MDP0000250546	1107	3954	0.9982	655.412	3212	0.9955	508.284	2566	0.9991	428.451	6744	0.9991	1086.15	6454	0.9991	1083.91	K00008|1|2e-172|603|mtr:MTR_054s0019|L-iditol 2-dehydrogenase [EC:1.1.1.14]	-	GO:0003824//catalytic activity;GO:0046914//transition metal ion binding	GO:0008152//metabolic process	gi|57116679|gb|AAW33814.1|/0/sorbitol dehydrogenase [Malus x domestica]
MDP0000279220	2235	3950	0.9749	324.298	4289	0.9826	336.169	1072	0.9723	88.6563	1010	0.9723	80.5679	493	0.9696	41.0091	-	GO:0031090//organelle membrane;GO:0009536//plastid	-	-	gi|462407223|gb|EMJ12557.1|/0/hypothetical protein PRUPE_ppa002050mg [Prunus persica]
MDP0000751972	1158	3946	0.8497	625.279	4241	0.8506	641.561	1314	0.8497	209.739	919	0.8014	141.49	387	0.8143	62.1316	K13963|1|2e-144|510|gmx:100775287|serpin B	GO:0005576//extracellular region	GO:0004866//endopeptidase inhibitor activity	-	gi|462420019|gb|EMJ24282.1|/6.08731e-163/hypothetical protein PRUPE_ppa006990mg [Prunus persica]
MDP0000785123	435	3941	0.9931	1662.43	3571	0.9931	1438.07	1665	0.9885	707.485	2302	0.9931	943.484	1366	0.9839	583.81	K02723|1|2e-45|178|vvi:100252545|photosystem II PsbY protein	GO:0044425//membrane part	-	-	gi|462420428|gb|EMJ24691.1|/3.02672e-47/hypothetical protein PRUPE_ppa011725mg [Prunus persica]
MDP0000650449	1068	3939	0.9841	676.768	3453	0.9897	566.375	1210	0.9822	209.414	1784	0.9869	297.812	417	0.9728	72.5897	K02863|1|2e-65|247|olu:OSTLU_12802|large subunit ribosomal protein L1	GO:0030529//ribonucleoprotein complex;GO:0009536//plastid	GO:0003723//RNA binding;GO:0005198//structural molecule activity	GO:0010467//gene expression	gi|462414669|gb|EMJ19406.1|/1.25426e-151/hypothetical protein PRUPE_ppa007797mg [Prunus persica]
MDP0000325346	513	3923	0.9981	1403.22	2756	0.9981	941.11	1036	0.9981	373.28	741	0.9981	257.525	138	0.9708	50.0118	-	GO:0009526//plastid envelope;GO:0009534//chloroplast thylakoid;GO:0009522//photosystem I;GO:0000229	-	GO:0009725//response to hormone stimulus;GO:0009767//photosynthetic electron transport chain	gi|462416882|gb|EMJ21619.1|/4.95286e-57/hypothetical protein PRUPE_ppa012395mg [Prunus persica]
MDP0000624696	2412	3911	0.4768	297.533	1768	0.476	128.405	879	0.4677	67.3603	3299	0.4768	243.85	574	0.4747	44.243	K00131|1|0.0|918|pop:POPTR_717030|glyceraldehyde-3-phosphate dehydrogenase (NADP) [EC:1.2.1.9]	GO:0044444//cytoplasmic part	GO:0005488//binding	GO:0008152//metabolic process;GO:0050896//response to stimulus	gi|462399401|gb|EMJ05069.1|/0/hypothetical protein PRUPE_ppa004622mg [Prunus persica]
MDP0000315959	864	3876	0.5799	823.18	1709	0.5764	346.503	854	0.5683	182.699	29	0.4468	5.98415	1	0.0567	0.215177	-	-	-	-	-
MDP0000233921	873	3866	0.9977	812.592	3716	0.9989	745.659	1200	0.9966	254.073	955	0.9943	195.033	347	0.9885	73.8968	K08916|1|8e-118|421|vvi:100246457|light-harvesting complex II chlorophyll a/b binding protein 5	GO:0009503;GO:0009523//photosystem II;GO:0009570//chloroplast stroma	GO:0046906//tetrapyrrole binding	GO:0009639//response to red or far red light;GO:0006091//generation of precursor metabolites and energy	gi|462397256|gb|EMJ03055.1|/2.51786e-125/hypothetical protein PRUPE_ppa009496mg [Prunus persica]
MDP0000090107	2277	3854	0.343	310.58	4323	0.3579	332.584	4513	0.336	366.349	7288	0.4023	570.642	5100	0.3584	416.407	K01507|1|0.0|1313|rcu:RCOM_1434780|inorganic pyrophosphatase [EC:3.6.1.1]	GO:0016021//integral to membrane	GO:0046872//metal ion binding;GO:0015405;GO:0016628//oxidoreductase activity, acting on the CH-CH group of donors, NAD or NADP as acceptor;GO:0016462//pyrophosphatase activity	GO:0006818//hydrogen transport;GO:0008152//metabolic process	gi|118136427|gb|ABK62847.1|/0/vacuolar H+-PPase [Malus x domestica]
MDP0000479436	1122	3828	0.8512	626.043	3883	0.8672	606.252	2957	0.8601	487.136	6285	0.8725	998.69	6253	0.9064	1036.11	K09872|1|8e-143|504|aly:ARALYDRAFT_912203|aquaporin PIP	-	-	-	gi|46092504|dbj|BAD14372.1|/9.02952e-164/plasma membrane intrinsic protein [Malus x domestica]
MDP0000325574	435	3808	0.9977	1606.32	4627	0.9908	1863.33	2694	0.9931	1144.72	3005	0.9931	1231.61	2267	0.9931	968.886	-	-	-	-	-
MDP0000906138	882	3805	0.9989	791.61	6252	0.9989	1241.73	7096	0.9989	1487.09	5958	0.9989	1204.34	4490	0.9989	946.429	-	GO:0005618//cell wall	-	-	gi|462395923|gb|EMJ01722.1|/5.49221e-144/hypothetical protein PRUPE_ppa009421mg [Prunus persica]
MDP0000321440	2703	3797	0.5316	257.762	3800	0.5694	246.273	2392	0.5453	163.571	2474	0.5094	163.182	1234	0.5468	84.8749	K15283|1|4e-178|623|rcu:RCOM_1673220|solute carrier family 35, member E1	GO:0009941//chloroplast envelope;GO:0031224//intrinsic to membrane	GO:0005342//organic acid transmembrane transporter activity;GO:0015145//monosaccharide transmembrane transporter activity	GO:0015717//triose phosphate transport;GO:0009642//response to light intensity;GO:0015711//organic anion transport	gi|462407828|gb|EMJ13162.1|/0/hypothetical protein PRUPE_ppa006549mg [Prunus persica]
MDP0000308582	2676	3797	0.8913	260.363	3425	0.8898	224.209	1766	0.8374	121.982	783	0.892	52.1668	87	0.6895	6.04427	-	-	GO:0016741	GO:0006730//one-carbon metabolic process	gi|462396533|gb|EMJ02332.1|/0/hypothetical protein PRUPE_ppa017158mg [Prunus persica]
MDP0000662344	1176	3739	0.8214	583.409	1376	0.7815	204.97	125	0.7721	19.6469	1698	0.8189	257.424	1032	0.7815	163.148	K01097|1|2e-12|72.0|ppp:PHYPADRAFT_170201|N-acylneuraminate-9-phosphatase [EC:3.1.3.29];K00861|3|3e-06|51.2|aly:ARALYDRAFT_914528|riboflavin kinase [EC:2.7.1.26]	-	-	-	-
MDP0000255806	3252	3732	0.5086	210.58	3652	0.5101	196.725	3635	0.4948	206.607	2556	0.5077	140.129	2546	0.4923	145.552	K03696|1|0.0|1429|vvi:100250896|ATP-dependent Clp protease ATP-binding subunit ClpC	GO:0009706//chloroplast inner membrane;GO:0009532//plastid stroma;GO:0030312//external encapsulating structure;GO:0009534//chloroplast thylakoid	GO:0003676//nucleic acid binding;GO:0032559;GO:0042623//ATPase activity, coupled;GO:0016788//hydrolase activity, acting on ester bonds	GO:0017038//protein import;GO:0006605//protein targeting;GO:0015995//chlorophyll biosynthetic process;GO:0009657//plastid organization;GO:0006281//DNA repair	gi|462406120|gb|EMJ11584.1|/0/hypothetical protein PRUPE_ppa001062mg [Prunus persica]
MDP0000272708	2925	3629	0.9115	227.66	3524	0.8691	211.052	3502	0.8988	221.301	4345	0.8909	264.839	2131	0.8564	135.447	K11593|1|1e-81|303|ppp:PHYPADRAFT_158832|eukaryotic translation initiation factor 2C;K11596|2|1e-79|296|aly:ARALYDRAFT_481718|argonaute	-	GO:0008135//translation factor activity, nucleic acid binding	GO:0006412//translation	gi|462402866|gb|EMJ08423.1|/0/hypothetical protein PRUPE_ppa000990mg [Prunus persica]
MDP0000300217	2493	3565	0.9366	262.399	3539	0.9422	248.678	3232	0.9414	239.63	5491	0.9402	392.688	5048	0.9406	376.45	K01115|1|0.0|1428|rcu:RCOM_0899520|phospholipase D [EC:3.1.4.4]	-	-	-	-
MDP0000841918	1476	3555	0.6138	441.955	3017	0.5786	358.07	4319	0.5806	540.865	3724	0.5806	449.823	2510	0.6145	316.153	K08150|1|6e-64|243|vvi:100268023|MFS transporter, SP family, solute carrier family 2 (myo-inositol transporter), member 13	GO:0031224//intrinsic to membrane	GO:0016628//oxidoreductase activity, acting on the CH-CH group of donors, NAD or NADP as acceptor;GO:0022857//transmembrane transporter activity	GO:0008152//metabolic process;GO:0071702	gi|51849627|dbj|BAD42345.1|/0/sorbitol transporter [Malus x domestica]
MDP0000678862	717	3540	0.9986	905.96	4473	0.993	1092.84	4358	0.9972	1123.47	4581	0.993	1139.09	2961	0.9986	767.767	-	-	-	-	gi|462405231|gb|EMJ10695.1|/9.14689e-45/hypothetical protein PRUPE_ppa010250mg [Prunus persica]
MDP0000265942	378	3524	0.9947	1710.68	3231	0.9974	1497.35	1224	0.9947	598.524	372	0.9815	175.457	22	0.9021	10.8203	-	-	-	-	-
MDP0000126946	2526	3496	0.9656	253.959	3828	0.9652	265.471	6100	0.9667	446.363	3850	0.9667	271.735	3808	0.9656	280.268	K00695|1|0.0|1372|ath:AT4G02280|sucrose synthase [EC:2.4.1.13]	-	-	-	gi|408362899|gb|AFU56881.1|/0/sucrose synthase [Malus x domestica]
MDP0000325652	210	3495	0.9952	3053.89	4609	0.9952	3844.73	4873	0.9952	4289.13	6322	0.9952	5367.27	2528	0.9952	2238.04	-	-	-	-	-
MDP0000547021	1056	3464	0.9574	601.92	3732	0.9564	619.093	4218	0.9564	738.303	2574	0.9555	434.573	1036	0.9508	182.392	K14709|1|4e-114|409|vvi:100255284|solute carrier family 39 (zinc transporter), member 1/2/3	-	-	GO:0030001//metal ion transport	gi|462411757|gb|EMJ16806.1|/6.80986e-126/hypothetical protein PRUPE_ppa007779mg [Prunus persica]
MDP0000213737	1080	3433	0.9963	583.277	3347	0.9935	542.888	3001	0.9898	513.611	5190	0.9954	856.765	4678	0.9944	805.28	K06694|1|5e-14|77.0|gmx:100499930|26S proteasome non-ATPase regulatory subunit 10	-	-	-	-
MDP0000215990	2253	3412	0.8935	277.89	3210	0.917	249.587	3258	0.8953	267.29	5352	0.945	423.519	5899	0.9041	486.774	-	GO:0034357;GO:0043231//intracellular membrane-bounded organelle	-	GO:0000302//response to reactive oxygen species	gi|462406034|gb|EMJ11498.1|/0/hypothetical protein PRUPE_ppa002543mg [Prunus persica]
MDP0000285074	348	3394	0.9914	1789.61	6313	0.9971	3177.86	2684	0.9914	1425.59	4272	0.9943	2188.62	159	0.9856	84.9431	-	-	GO:0005488//binding	GO:0051234//establishment of localization;GO:0010876//lipid localization	gi|14423814|sp|Q9M5X7.1|NLTP_MALDO/2.83593e-61/RecName: Full=Non-specific lipid-transfer protein; Short=LTP; AltName: Allergen=Mal d 3; Flags: Precursor
MDP0000320612	1308	3390	0.958	475.573	2951	0.9541	395.221	1303	0.948	184.132	1054	0.9534	143.665	314	0.9258	44.6306	K03386|1|4e-110|396|pop:POPTR_576525|peroxiredoxin (alkyl hydroperoxide reductase subunit C) [EC:1.11.1.15]	-	GO:0016705//oxidoreductase activity, acting on paired donors, with incorporation or reduction of molecular oxygen;GO:0016209//antioxidant activity	GO:0008152//metabolic process;GO:0019725//cellular homeostasis	gi|462397975|gb|EMJ03643.1|/4.41442e-128/hypothetical protein PRUPE_ppa009960mg [Prunus persica]
MDP0000854242	609	3366	0.9984	1014.2	6731	0.9984	1936.16	12385	0.9984	3758.99	2231	0.9984	653.132	1007	0.9803	307.413	K02355|1|1e-16|84.3|vvi:100257414|elongation factor G;K01051|2|9e-15|78.2|rcu:RCOM_0417480|pectinesterase [EC:3.1.1.11]	-	GO:0004857//enzyme inhibitor activity	-	gi|462414888|gb|EMJ19625.1|/1.07191e-79/hypothetical protein PRUPE_ppa011607mg [Prunus persica]
MDP0000167286	1584	3365	0.8207	389.812	3770	0.8207	416.931	5287	0.8207	616.945	3649	0.8207	410.712	3887	0.8213	456.215	-	GO:0043231//intracellular membrane-bounded organelle;GO:0044444//cytoplasmic part	GO:0003677//DNA binding	GO:0009314//response to radiation;GO:0009720//detection of hormone stimulus;GO:0034097//response to cytokine stimulus;GO:0006351//transcription, DNA-dependent	gi|302398821|gb|ADL36705.1|/0/HD domain class transcription factor [Malus x domestica]
MDP0000055078	2016	3362	0.9906	306.008	4507	0.994	391.63	4519	0.9936	414.328	4643	0.9936	410.607	5810	0.9936	535.792	K01209|1|0.0|1028|rcu:RCOM_1271670|alpha-N-arabinofuranosidase [EC:3.2.1.55]	-	GO:0004553//hydrolase activity, hydrolyzing O-glycosyl compounds	GO:0019566//arabinose metabolic process	gi|33151175|gb|AAP97437.1|/0/alpha-L-arabinofuranosidase [Malus x domestica]
MDP0000517262	702	3349	0.9986	875.393	4737	0.9986	1182.07	2586	0.9972	680.9	1944	0.9972	493.716	1034	0.9943	273.838	K09286|1|8e-34|141|vvi:100244353|EREBP-like factor	-	-	GO:0050794//regulation of cellular process	gi|292668971|gb|ADE41140.1|/1.19979e-110/AP2 domain class transcription factor [Malus x domestica]
MDP0000231666	1440	3346	0.9792	426.372	4717	0.9896	573.828	4093	0.9826	525.377	5358	0.9819	663.374	5210	0.9799	672.645	K01376|1|4e-172|602|aly:ARALYDRAFT_473866|[EC:3.4.22.-];K01365|4|4e-100|363|smo:SELMODRAFT_183539|cathepsin L [EC:3.4.22.15]	-	GO:0016491//oxidoreductase activity;GO:0070011//peptidase activity, acting on L-amino acid peptides	GO:0008152//metabolic process	gi|462419821|gb|EMJ24084.1|/0/hypothetical protein PRUPE_ppa005199mg [Prunus persica]
MDP0000122042	690	3342	0.1406	888.756	3388	0.1406	860.147	1550	0.1406	415.217	1590	0.1406	410.834	705	0.1406	189.955	K02694|1|7e-102|367|rcu:RCOM_1426230|photosystem I subunit III	-	-	-	-
MDP0000273014	1296	3317	0.9545	469.64	2685	0.9606	362.926	754	0.9429	107.537	829	0.9452	114.043	141	0.885	20.2267	K03841|1|0.0|641|rcu:RCOM_0086620|fructose-1,6-bisphosphatase I [EC:3.1.3.11]	-	-	-	-
MDP0000403580	1161	3302	0.9966	521.879	5166	0.9974	779.472	5620	0.9974	894.739	2954	0.9974	453.625	3024	0.9966	484.239	K09286|1|1e-121|434|vvi:100248027|EREBP-like factor	-	-	-	gi|292668987|gb|ADE41148.1|/0/AP2 domain class transcription factor [Malus x domestica]
MDP0000184309	2256	3287	0.9925	267.353	3850	0.9965	298.951	5280	0.9898	432.6	5563	0.9947	439.631	7005	0.9951	577.271	K10999|1|2e-114|412|gmx:100815436|cellulose synthase A [EC:2.4.1.12]	-	-	-	-
MDP0000174168	2505	3281	0.9369	240.339	3810	0.9369	266.438	4509	0.9222	332.709	2128	0.9002	151.455	685	0.4591	50.8386	K00454|1|0.0|1126|vvi:100257867|lipoxygenase [EC:1.13.11.12]	-	GO:0046872//metal ion binding;GO:0016702//oxidoreductase activity, acting on single donors with incorporation of molecular oxygen, incorporation of two atoms of oxygen	GO:0006633//fatty acid biosynthetic process	gi|462416715|gb|EMJ21452.1|/0/hypothetical protein PRUPE_ppa001634mg [Prunus persica]
MDP0000913703	2547	3267	0.9996	235.367	5312	0.9996	365.349	5191	0.9996	376.716	4380	0.9996	306.594	6801	0.9996	496.426	K16055|1|0.0|1513|vvi:100252552|trehalose 6-phosphate synthase/phosphatase [EC:2.4.1.15 3.1.3.12]	-	GO:0019203//carbohydrate phosphatase activity;GO:0035251//UDP-glucosyltransferase activity	GO:0005991//trehalose metabolic process	gi|470122794|ref|XP_004297423.1|/0/PREDICTED: alpha,alpha-trehalose-phosphate synthase [UDP-forming] 6-like [Fragaria vesca subsp. vesca]
MDP0000174843	1587	3251	0.6144	375.894	2742	0.6144	302.67	1493	0.6169	173.89	1131	0.6175	127.059	202	0.5923	23.6638	K00927|1|0.0|792|mtr:MTR_2g066110|phosphoglycerate kinase [EC:2.7.2.3]	GO:0009532//plastid stroma	GO:0016301//kinase activity;GO:0032559	GO:0006007//glucose catabolic process;GO:0010038//response to metal ion;GO:0006796//phosphate-containing compound metabolic process;GO:0015977//carbon fixation	gi|462409830|gb|EMJ15164.1|/0/hypothetical protein PRUPE_ppa005031mg [Prunus persica]
MDP0000939633	1206	3200	0.9975	486.886	5370	0.9983	780.02	6212	0.9983	952.086	3075	0.9975	454.586	3859	0.9983	594.892	K09287|1|4e-121|432|vvi:100262843|RAV-like factor	-	-	-	-
MDP0000239946	1032	3186	0.9874	566.488	2024	0.9874	343.565	1085	0.9893	194.331	827	0.9767	142.871	219	0.968	39.4525	K00224|1|5e-127|452|aly:ARALYDRAFT_476671|[EC:1.3.1.-];K13081|3|3e-71|266|vvi:100233112|leucoanthocyanidin reductase [EC:1.17.1.3]	-	-	-	gi|3243234|gb|AAC24001.1|/3.83973e-166/isoflavone reductase related protein [Pyrus communis]
MDP0000280093	4143	3184	0.4511	141.021	1922	0.4504	81.2675	311	0.4369	13.8751	1048	0.4487	45.0988	157	0.4152	7.04523	K03403|1|0.0|2508|vvi:100258964|magnesium chelatase subunit H [EC:6.6.1.1]	GO:0043234//protein complex;GO:0009528//plastid inner membrane	GO:0051003	GO:0006779//porphyrin-containing compound biosynthetic process	gi|226441677|gb|ACO57443.1|/0/magnesium chelatase H subunit [Prunus persica]
MDP0000236317	1314	3182	0.9924	444.355	2752	0.9642	366.886	1552	0.9749	218.317	2200	0.9673	298.501	793	0.9559	112.199	-	GO:0009534//chloroplast thylakoid	-	GO:0010119//regulation of stomatal movement;GO:0051592//response to calcium ion	gi|462404951|gb|EMJ10415.1|/1.15308e-176/hypothetical protein PRUPE_ppa006717mg [Prunus persica]
MDP0000139181	648	3167	0.1497	896.805	1840	0.1497	497.418	636	0.1497	181.415	403	0.1497	110.879	18	0.1404	5.16426	K01673|1|2e-54|210|pop:POPTR_706715|carbonic anhydrase [EC:4.2.1.1]	-	-	-	gi|462411804|gb|EMJ16853.1|/4.07128e-67/hypothetical protein PRUPE_ppa008289mg [Prunus persica]
MDP0000681768	1977	3163	0.9894	293.574	4672	0.9949	413.976	4238	0.999	396.229	3863	0.9843	348.367	528	0.9256	49.6521	K14638|1|2e-102|372|smo:SELMODRAFT_97812|solute carrier family 15 (peptide/histidine transporter), member 3/4	GO:0016020//membrane	GO:0015112//nitrate transmembrane transporter activity	GO:0048856//anatomical structure development;GO:0015706//nitrate transport;GO:0003006//developmental process involved in reproduction;GO:0009791//post-embryonic development;GO:0031669//cellular response to nutrient levels	gi|462418959|gb|EMJ23222.1|/0/hypothetical protein PRUPE_ppa002984mg [Prunus persica]
MDP0000838506	1152	3161	0.8585	503.497	1971	0.8568	299.718	1061	0.849	170.237	993	0.849	153.679	331	0.7925	53.4178	K01710|1|4e-06|50.8|olu:OSTLU_28493|dTDP-glucose 4,6-dehydratase [EC:4.2.1.46]	-	-	-	-
MDP0000255057	4080	3157	0.3944	141.984	3420	0.3944	146.84	3282	0.4056	148.686	5746	0.3946	251.087	5849	0.3949	266.521	-	GO:0009536//plastid	-	GO:0007131//reciprocal meiotic recombination	gi|297792017|ref|XP_002863893.1|/0/hypothetical protein ARALYDRAFT_331248 [Arabidopsis lyrata subsp. lyrata]
MDP0000247926	2307	3155	0.9918	250.944	2693	0.9935	204.488	2859	0.9944	229.065	4123	0.9965	318.628	629	0.9918	50.689	-	GO:0044464//cell part	GO:0015197//peptide transporter activity	GO:0006810//transport;GO:0030003//cellular cation homeostasis	gi|462407222|gb|EMJ12556.1|/0/hypothetical protein PRUPE_ppa001984mg [Prunus persica]
MDP0000219584	441	3145	0.9025	1308.6	2786	0.8639	1106.68	3408	0.8571	1428.41	6930	0.8685	2801.64	8015	0.9161	3378.9	-	-	-	-	gi|3334261|sp|O24058.1|MT2_MALDO/4.54153e-22/RecName: Full=Metallothionein-like protein type 2
MDP0000909197	435	3127	0.8897	1319.06	3458	0.8897	1392.56	1127	0.8828	478.88	1080	0.8851	442.642	275	0.8736	117.531	K02695|1|1e-51|199|rcu:RCOM_1493780|photosystem I subunit VI	GO:0031224//intrinsic to membrane;GO:0009570//chloroplast stroma;GO:0009534//chloroplast thylakoid;GO:0009522//photosystem I	-	GO:0044237//cellular metabolic process	gi|462411279|gb|EMJ16328.1|/1.35548e-55/hypothetical protein PRUPE_ppa013021mg [Prunus persica]
MDP0000253476	372	3122	0.9946	1539.98	3983	0.9973	1875.62	1911	0.9946	949.533	4216	0.9973	2020.58	1593	0.9946	796.129	-	-	-	-	-
MDP0000200569	900	3118	0.9922	635.709	3216	0.9978	625.968	582	0.9744	119.529	719	0.9956	142.431	317	0.9611	65.4828	K03671|1|1e-10|65.5|zma:100856910|thioredoxin 1	GO:0009526//plastid envelope;GO:0031976;GO:0009532//plastid stroma	GO:0005488//binding;GO:0015036//disulfide oxidoreductase activity	GO:0018904;GO:0006950//response to stress;GO:0019725//cellular homeostasis	gi|462423408|gb|EMJ27671.1|/3.34898e-128/hypothetical protein PRUPE_ppa1027211mg [Prunus persica]
MDP0000938388	1623	3116	0.9957	352.293	1473	0.9883	158.987	171	0.923	19.4747	706	0.9877	77.5541	73	0.8182	8.36209	K00517|1|7e-127|452|ath:AT4G31940|[EC:1.14.-.-];K05280|2|1e-83|309|mtr:MTR_3g025230|flavonoid 3'-monooxygenase [EC:1.14.13.21]	-	GO:0016709//oxidoreductase activity, acting on paired donors, with incorporation or reduction of molecular oxygen, NAD(P)H as one donor, and incorporation of one atom of oxygen;GO:0005506//iron ion binding	GO:0008152//metabolic process	gi|462397102|gb|EMJ02901.1|/0/hypothetical protein PRUPE_ppa004095mg [Prunus persica]
MDP0000149416	1023	3103	0.9785	556.585	2681	0.955	459.092	990	0.9746	178.876	1911	0.9521	333.045	872	0.9462	158.472	-	GO:0009534//chloroplast thylakoid	-	GO:0009767//photosynthetic electron transport chain	gi|462406934|gb|EMJ12398.1|/4.99225e-134/hypothetical protein PRUPE_ppa008744mg [Prunus persica]
MDP0000906067	522	3072	0.9962	1079.88	2504	0.9981	840.315	1172	0.9962	415.001	992	0.9943	338.813	1031	0.9943	367.197	K08902|1|7e-55|211|gmx:100787080|photosystem II Psb27 protein	GO:0009523//photosystem II;GO:0009534//chloroplast thylakoid	-	GO:0009765//photosynthesis, light harvesting	gi|462411224|gb|EMJ16273.1|/2.11561e-66/hypothetical protein PRUPE_ppa012425mg [Prunus persica]
MDP0000241462	3087	3061	0.8215	181.95	3528	0.8192	200.203	4631	0.8092	277.287	6190	0.8225	357.497	2842	0.8202	171.158	K03013|1|1e-117|423|vvi:100258335|DNA-directed RNA polymerases I, II, and III subunit RPABC1;K13457|2|1e-61|237|rcu:RCOM_0742270|disease resistance protein RPM1	-	-	-	gi|86438848|emb|CAJ44366.1|/0/putative CC-NBS-LRR resistance protein [Malus x domestica]
MDP0000322985	483	3054	0.9959	1160.24	3119	0.9959	1131.22	1652	0.9959	632.201	1055	0.9959	389.425	338	0.9979	130.101	-	GO:0009526//plastid envelope;GO:0009570//chloroplast stroma;GO:0009534//chloroplast thylakoid	-	-	gi|462414896|gb|EMJ19633.1|/4.92394e-50/hypothetical protein PRUPE_ppa011635mg [Prunus persica]
MDP0000199671	1656	3052	0.9155	338.181	3299	0.9149	348.98	4254	0.8986	474.82	4483	0.8979	482.644	8094	0.9438	908.685	-	-	GO:0005488//binding	GO:0000741//karyogamy	gi|462417914|gb|EMJ22479.1|/0/hypothetical protein PRUPE_ppa004802mg [Prunus persica]
MDP0000189200	1638	3025	0.7009	338.873	4223	0.79	451.633	3347	0.7332	377.689	4627	0.7558	503.621	5026	0.688	570.452	K01376|1|1e-135|481|ath:AT4G16190|[EC:3.4.22.-];K01373|3|2e-109|394|ppp:PHYPADRAFT_209158|cathepsin F [EC:3.4.22.41]	-	GO:0070011//peptidase activity, acting on L-amino acid peptides	-	gi|462396710|gb|EMJ02509.1|/1.4829e-179/hypothetical protein PRUPE_ppa007454mg [Prunus persica]
MDP0000846265	1575	3023	0.9943	352.195	3803	0.9937	422.984	2385	0.9924	279.898	1467	0.9797	166.061	791	0.9873	93.3698	-	-	-	-	-
MDP0000764121	1077	3014	0.9972	513.514	5726	0.9972	931.353	4079	0.9963	700.052	6014	0.9991	995.557	3540	0.9991	611.08	K01366|1|1e-166|583|vvi:100244107|cathepsin H [EC:3.4.22.16]	GO:0043231//intracellular membrane-bounded organelle	GO:0004175//endopeptidase activity;GO:0005488//binding	GO:0009725//response to hormone stimulus;GO:0019538//protein metabolic process;GO:0032502//developmental process	gi|462397651|gb|EMJ03319.1|/7.90345e-178/hypothetical protein PRUPE_ppa006924mg [Prunus persica]
MDP0000125216	1512	3005	0.9074	364.685	1984	0.9239	229.863	455	0.787	55.6227	380	0.9484	44.8074	88	0.795	10.8203	K00797|1|1e-148|525|rcu:RCOM_0706750|spermidine synthase [EC:2.5.1.16]	GO:0044424//intracellular part	GO:0016765//transferase activity, transferring alkyl or aryl (other than methyl) groups	GO:0006596//polyamine biosynthetic process;GO:0030154//cell differentiation;GO:0000902//cell morphogenesis;GO:0009888//tissue development;GO:0060918//auxin transport	gi|73486703|dbj|BAE19759.1|/0/ACAULIS5 protein [Malus sylvestris]
MDP0000277811	1809	3002	0.7313	304.507	2431	0.7092	235.41	1409	0.6357	143.968	1681	0.6346	165.671	1345	0.6827	138.227	K01100|1|3e-176|616|pop:POPTR_820389|sedoheptulose-bisphosphatase [EC:3.1.3.37]	-	-	-	-
MDP0000870405	792	2993	0.572	693.436	1617	0.6326	357.654	208	0.5038	48.5434	88	0.471	19.8096	28	0.3864	6.57269	-	-	-	-	gi|462411493|gb|EMJ16542.1|/2.35463e-55/hypothetical protein PRUPE_ppa005351mg [Prunus persica]
MDP0000245842	2430	2968	0.9765	224.121	3668	0.9745	264.424	4622	0.9757	351.573	5496	0.9757	403.236	5236	0.9749	400.593	-	GO:0044424//intracellular part	-	-	gi|462406087|gb|EMJ11551.1|/0/hypothetical protein PRUPE_ppa001688mg [Prunus persica]
MDP0000128968	1302	2966	0.9739	418.009	2527	0.97	339.995	269	0.9393	38.1886	2382	0.9693	326.174	323	0.9447	46.1213	-	-	-	-	gi|462414532|gb|EMJ19269.1|/6.73493e-145/hypothetical protein PRUPE_ppa006285mg [Prunus persica]
MDP0000281786	6213	2965	0.8936	87.5686	4076	0.9221	114.924	5071	0.9094	150.864	4009	0.921	115.041	4142	0.8677	123.942	K05658|1|3e-152|538|vvi:100262734|ATP-binding cassette, subfamily B (MDR/TAP), member 1;K15040|2|1e-119|430|pop:POPTR_820890|voltage-dependent anion channel protein 2	GO:0009532//plastid stroma	GO:0016160//amylase activity;GO:0046872//metal ion binding	GO:0005982//starch metabolic process	gi|60652317|gb|AAX33231.1|/0/plastid alpha-amylase [Malus x domestica]
MDP0000456916	1041	2959	0.9308	521.578	2679	0.9328	450.817	811	0.9222	144	3218	0.9318	551.13	2871	0.9289	512.735	-	-	GO:0046914//transition metal ion binding	-	gi|462407389|gb|EMJ12723.1|/1.80485e-54/hypothetical protein PRUPE_ppa008113mg [Prunus persica]
MDP0000126983	5085	2934	0.9959	105.875	1703	0.9986	58.6681	838	0.9795	30.4611	1024	0.9951	35.9027	449	0.974	16.4159	K03255|1|7e-97|354|ppp:PHYPADRAFT_203627|protein TIF31	-	-	-	-
MDP0000805520	1890	2929	0.9254	284.369	2372	0.9201	219.852	1514	0.9132	148.066	1760	0.9254	166.023	894	0.9132	87.9399	K04077|1|0.0|884|osa:4327993|chaperonin GroEL	GO:0005840//ribosome;GO:0031981//nuclear lumen;GO:0009532//plastid stroma;GO:0009526//plastid envelope;GO:0005576//extracellular region;GO:0016020//membrane	GO:0005515//protein binding;GO:0032559	GO:0051084//'de novo' posttranslational protein folding;GO:0009814//defense response, incompatible interaction	gi|462403952|gb|EMJ09509.1|/0/hypothetical protein PRUPE_ppa003093mg [Prunus persica]
MDP0000793077	2298	2921	0.9552	233.242	3087	0.956	235.323	3535	0.9552	284.336	1796	0.9513	139.34	1472	0.9495	119.088	K00549|1|0.0|1324|rcu:RCOM_1321820|5-methyltetrahydropteroyltriglutamate--homocysteine methyltransferase [EC:2.1.1.14]	GO:0009532//plastid stroma;GO:0042579//microbody;GO:0031090//organelle membrane;GO:0005576//extracellular region	GO:0008172;GO:0046914//transition metal ion binding	GO:0000097//sulfur amino acid biosynthetic process;GO:0010038//response to metal ion;GO:0006730//one-carbon metabolic process;GO:0006970//response to osmotic stress	gi|462399797|gb|EMJ05465.1|/0/hypothetical protein PRUPE_ppa001783mg [Prunus persica]
MDP0000309212	2019	2899	0.998	263.473	1693	0.9975	146.892	336	0.9916	30.7606	1889	0.9995	166.807	458	0.9901	42.1735	K06185|1|4e-34|144|ppp:PHYPADRAFT_161003|ATP-binding cassette, subfamily F, member 2	GO:0043231//intracellular membrane-bounded organelle	GO:0004672//protein kinase activity;GO:0016887//ATPase activity;GO:0000166//nucleotide binding	GO:0044267//cellular protein metabolic process	gi|462402850|gb|EMJ08407.1|/0/hypothetical protein PRUPE_ppa002106mg [Prunus persica]
MDP0000831656	1194	2845	0.4171	437.223	5202	0.4573	763.211	900	0.3719	139.325	1153	0.3752	172.164	283	0.3719	44.0649	K00218|1|0.0|635|rcu:RCOM_0252880|protochlorophyllide reductase [EC:1.3.1.33]	GO:0009536//plastid	GO:0016628//oxidoreductase activity, acting on the CH-CH group of donors, NAD or NADP as acceptor	GO:0009725//response to hormone stimulus;GO:0006779//porphyrin-containing compound biosynthetic process	gi|462408214|gb|EMJ13548.1|/0/hypothetical protein PRUPE_ppa006788mg [Prunus persica]
MDP0000319112	1062	2815	0.8842	486.384	2934	0.839	483.965	1399	0.8333	243.492	1558	0.8399	261.554	446	0.8286	78.0766	K01759|1|1e-138|491|gmx:100799447|lactoylglutathione lyase [EC:4.4.1.5]	GO:0009526//plastid envelope;GO:0016020//membrane;GO:0042579//microbody	GO:0016846//carbon-sulfur lyase activity	GO:0044238//primary metabolic process;GO:0010038//response to metal ion	gi|462407619|gb|EMJ12953.1|/7.54315e-149/hypothetical protein PRUPE_ppa009462mg [Prunus persica]
MDP0000217789	2319	2810	0.9202	222.347	3171	0.9056	239.538	1966	0.8409	156.702	1337	0.9155	102.79	396	0.8172	31.7472	-	GO:0043231//intracellular membrane-bounded organelle	-	-	gi|470101379|ref|XP_004287150.1|/0/PREDICTED: uncharacterized protein LOC101295445 [Fragaria vesca subsp. vesca]
MDP0000197462	2184	2796	0.8984	234.914	3424	0.9002	274.637	4151	0.9006	351.311	4113	0.9231	335.757	3554	0.9231	302.535	K00276|1|3e-77|288|cme:CMS002C|primary-amine oxidase [EC:1.4.3.21]	GO:0043231//intracellular membrane-bounded organelle	GO:0046914//transition metal ion binding;GO:0016641//oxidoreductase activity, acting on the CH-NH2 group of donors, oxygen as acceptor;GO:0048037//cofactor binding	GO:0006807//nitrogen compound metabolic process	gi|470125396|ref|XP_004298688.1|/0/PREDICTED: primary amine oxidase-like [Fragaria vesca subsp. vesca]
MDP0000256238	2631	2768	0.7567	193.05	2937	0.7203	195.552	3855	0.7476	270.829	6133	0.7571	415.595	6798	0.7731	480.364	-	-	-	-	gi|462422648|gb|EMJ26911.1|/0/hypothetical protein PRUPE_ppa004224mg [Prunus persica]
MDP0000148186	1209	2747	0.4905	416.924	1979	0.4897	286.746	791	0.4897	120.932	689	0.4888	101.604	185	0.4872	28.4483	K00855|1|0.0|676|pop:POPTR_740043|phosphoribulokinase [EC:2.7.1.19]	GO:0009536//plastid	GO:0016301//kinase activity;GO:0032559	GO:0015977//carbon fixation;GO:0006796//phosphate-containing compound metabolic process;GO:0044238//primary metabolic process	gi|462406246|gb|EMJ11710.1|/0/hypothetical protein PRUPE_ppa006386mg [Prunus persica]
MDP0000164529	1683	2745	0.9578	299.284	2467	0.9531	256.781	1327	0.9554	145.74	2125	0.9531	225.109	2109	0.9542	232.972	K11159|1|0.0|923|vvi:100232972|carotenoid cleavage dioxygenase	-	GO:0016701//oxidoreductase activity, acting on single donors with incorporation of molecular oxygen	-	gi|194580053|gb|ACF75911.1|/0/carotenoid cleavage dioxygenases [Malus hupehensis var. mengshanensis]
MDP0000547655	1866	2742	0.9839	269.638	2506	0.9587	235.26	282	0.9116	27.9338	1000	0.9796	95.5447	185	0.866	18.4319	K09840|1|0.0|893|vvi:100251100|9-cis-epoxycarotenoid dioxygenase [EC:1.13.11.51]	-	-	-	-
MDP0000151434	2229	2704	0.873	222.598	1002	0.8721	78.7474	140	0.7945	11.6094	1888	0.8721	151.012	284	0.8551	23.6875	K13447|1|2e-18|92.8|mtr:MTR_1g083290|respiratory burst oxidase [EC:1.6.3.- 1.11.1.-]	-	-	-	-
MDP0000266692	5763	2694	0.9348	85.7776	1880	0.9299	57.1463	1689	0.9292	54.1718	2332	0.9252	72.1437	1887	0.9341	60.8743	K03255|1|3e-93|342|ppp:PHYPADRAFT_203627|protein TIF31	-	GO:0005488//binding	-	gi|462416900|gb|EMJ21637.1|/0/hypothetical protein PRUPE_ppa000096mg [Prunus persica]
MDP0000880187	1563	2691	0.9949	315.922	2870	0.9949	321.663	1475	0.9949	174.432	1272	0.9936	145.093	385	0.9808	45.7944	-	GO:0009526//plastid envelope;GO:0009534//chloroplast thylakoid;GO:0000229	-	-	gi|462400639|gb|EMJ06196.1|/0/hypothetical protein PRUPE_ppa004225mg [Prunus persica]
MDP0000817734	1374	2678	0.9971	357.642	4785	0.9971	610.062	7469	0.9978	1004.77	2951	0.9934	382.914	6265	0.9978	847.705	-	-	-	-	-
MDP0000139058	678	2654	0.8112	718.284	617	0.854	159.417	550	0.7847	149.943	2016	0.8112	530.126	5669	0.9336	1554.49	-	-	-	-	-
MDP0000725994	594	2618	0.9529	808.739	3481	0.9579	1026.59	2262	0.9933	703.879	3249	0.9899	975.173	1854	0.9562	580.275	-	-	-	-	gi|462418596|gb|EMJ22859.1|/2.80413e-61/hypothetical protein PRUPE_ppb010253mg [Prunus persica]
MDP0000280298	1788	2583	0.9787	265.083	3833	0.9776	375.534	3948	0.9776	408.133	2513	0.9754	250.578	2307	0.9787	239.878	K00297|1|0.0|1071|vvi:100259124|methylenetetrahydrofolate reductase (NADPH) [EC:1.5.1.20]	-	-	-	-
MDP0000221561	1761	2580	0.9949	268.835	2114	0.9943	210.293	1510	0.9955	158.493	3041	0.9955	307.876	1656	0.9938	174.828	K00029|1|0.0|926|pop:POPTR_737670|malate dehydrogenase (oxaloacetate-decarboxylating)(NADP+) [EC:1.1.1.40]	GO:0044424//intracellular part	GO:0004470//malic enzyme activity;GO:0000166//nucleotide binding;GO:0043169//cation binding	GO:0043648//dicarboxylic acid metabolic process	gi|462399748|gb|EMJ05416.1|/0/hypothetical protein PRUPE_ppa003142mg [Prunus persica]
MDP0000147628	2037	2575	0.2538	231.959	3112	0.27	267.625	2157	0.2489	195.727	4335	0.2749	379.417	2643	0.2847	241.222	K03781|1|0.0|964|pop:POPTR_831712|catalase [EC:1.11.1.6]	GO:0042579//microbody	GO:0005506//iron ion binding;GO:0004601//peroxidase activity	GO:0042743//hydrogen peroxide metabolic process;GO:0006950//response to stress	gi|357966938|gb|AET97564.1|/0/catalase [Ziziphus jujuba]
MDP0000258816	411	2565	0.9635	1145.17	2888	0.9635	1230.93	2597	0.9586	1167.94	2649	0.9586	1149.1	1950	0.9635	882.07	K11253|1|1e-71|266|mtr:MTR_4g097170|histone H3	GO:0000785//chromatin;GO:0043231//intracellular membrane-bounded organelle	GO:0003676//nucleic acid binding	GO:0034728//nucleosome organization	gi|15236103|ref|NP_195713.1|/1.13942e-70/histone H3 [Arabidopsis thaliana]
MDP0000772476	903	2546	0.3787	517.363	896	0.3765	173.82	86	0.361	17.6037	135	0.3732	26.6541	34	0.3677	7.00006	K01188|1|3e-60|229|sbi:SORBI_06g019840|beta-glucosidase [EC:3.2.1.21]	-	GO:0016798//hydrolase activity, acting on glycosyl bonds;GO:0043167//ion binding	GO:0044238//primary metabolic process	gi|470118202|ref|XP_004295223.1|/1.393e-65/PREDICTED: beta-glucosidase 12-like [Fragaria vesca subsp. vesca]
MDP0000276711	3693	2525	0.9978	125.461	1918	0.9992	90.9804	2198	0.9968	110.012	2372	0.9984	114.513	853	0.997	42.9418	K14489|1|2e-31|136|vvi:100247122|arabidopsis histidine kinase 2/3/4 (cytokinin receptor) [EC:2.7.13.3]	GO:0044464//cell part	GO:0004673//protein histidine kinase activity;GO:0004888//transmembrane signaling receptor activity;GO:0032559	GO:0006468//protein phosphorylation;GO:0048316//seed development;GO:0007165//signal transduction;GO:0006351//transcription, DNA-dependent;GO:0006950//response to stress	gi|462397457|gb|EMJ03125.1|/0/hypothetical protein PRUPE_ppa000366mg [Prunus persica]
MDP0000236472	3552	2492	0.9361	128.736	2682	0.9445	132.271	2374	0.9437	123.538	1516	0.9347	76.093	817	0.931	42.7621	K01738|1|2e-132|472|rcu:RCOM_0723350|cysteine synthase A [EC:2.5.1.47]	GO:0043234//protein complex;GO:0016020//membrane	GO:0033612//receptor serine/threonine kinase binding;GO:0019787//small conjugating protein ligase activity	GO:0032446//protein modification by small protein conjugation;GO:0015995//chlorophyll biosynthetic process;GO:0015996//chlorophyll catabolic process;GO:0009688//abscisic acid biosynthetic process;GO:0010260//organ senescence	gi|462406098|gb|EMJ11562.1|/0/hypothetical protein PRUPE_ppa001500mg [Prunus persica]
MDP0000631455	1761	2480	0.9671	258.415	2084	0.9699	207.308	1045	0.937	109.685	1355	0.9659	137.182	892	0.9671	94.1707	K04077|1|2e-148|524|bdi:100842360|chaperonin GroEL	GO:0009526//plastid envelope;GO:0005840//ribosome;GO:0009532//plastid stroma;GO:0005576//extracellular region	GO:0005515//protein binding;GO:0032559	GO:0006457//protein folding;GO:0007275//multicellular organismal development;GO:0009657//plastid organization	gi|462400624|gb|EMJ06181.1|/0/hypothetical protein PRUPE_ppa003328mg [Prunus persica]
MDP0000318032	1995	2475	0.9649	227.645	3287	0.9794	288.626	3267	0.985	302.69	2696	0.9784	240.932	2816	0.982	262.422	K13263|1|2e-110|398|gmx:100101902|isoflavone 7-O-glucosyltransferase [EC:2.4.1.170];K08237|2|5e-87|320|vvi:100246482|hydroquinone glucosyltransferase [EC:2.4.1.218]	-	GO:0016758//transferase activity, transferring hexosyl groups	-	gi|462414408|gb|EMJ19145.1|/0/hypothetical protein PRUPE_ppa005075mg [Prunus persica]
MDP0000270088	1260	2473	0.9944	360.146	2722	0.9984	378.439	3607	0.9992	529.137	5381	0.9984	761.396	3660	0.9984	540.034	K09503|1|2e-169|593|vvi:100242705|DnaJ homolog subfamily A member 2	GO:0044424//intracellular part	GO:0043169//cation binding;GO:0005515//protein binding;GO:0008168//methyltransferase activity;GO:0032559	GO:0008213;GO:0006950//response to stress;GO:0006730//one-carbon metabolic process	gi|462416931|gb|EMJ21668.1|/0/hypothetical protein PRUPE_ppa006364mg [Prunus persica]
MDP0000189331	219	2467	0.9954	2067.05	2899	0.9954	2318.9	944	0.9954	796.746	3992	0.9954	3249.86	2536	0.9954	2152.86	-	-	-	-	-
MDP0000162236	1836	2461	0.8273	245.96	3090	0.8551	294.825	4093	0.8562	412.061	4317	0.829	419.206	2612	0.8284	264.491	-	-	-	-	gi|462406334|gb|EMJ11798.1|/0/hypothetical protein PRUPE_ppa019013mg [Prunus persica]
MDP0000292492	4566	2454	0.7989	98.6197	2002	0.7221	76.808	1554	0.7015	62.9082	1541	0.7148	60.1707	835	0.5918	33.9986	-	-	GO:0070011//peptidase activity, acting on L-amino acid peptides	GO:0008152//metabolic process	gi|462423931|gb|EMJ28194.1|/0/hypothetical protein PRUPE_ppa001756mg [Prunus persica]
MDP0000805894	1227	2445	0.9861	365.645	1723	0.9886	245.991	757	0.9747	114.036	682	0.987	99.0965	124	0.8908	18.7883	K00605|1|0.0|758|vvi:100250401|aminomethyltransferase [EC:2.1.2.10]	GO:0043231//intracellular membrane-bounded organelle	GO:0016769//transferase activity, transferring nitrogenous groups;GO:0008168//methyltransferase activity	GO:0006730//one-carbon metabolic process;GO:0006544//glycine metabolic process	gi|462407823|gb|EMJ13157.1|/0/hypothetical protein PRUPE_ppa006512mg [Prunus persica]
MDP0000639265	1266	2437	0.9984	353.221	1839	0.9961	254.464	772	0.9976	112.713	932	0.9968	131.25	338	0.9937	49.6356	K03405|1|0.0|645|gmx:100784256|magnesium chelatase subunit I [EC:6.6.1.1]	-	-	-	-
MDP0000216765	1425	2431	0.9418	313.037	1864	0.9116	229.145	1010	0.8709	131.008	2897	0.9158	362.453	2728	0.8856	355.91	K00924|1|3e-173|606|ath:AT1G30270|[EC:2.7.1.-];K07198|3|1e-64|245|pop:POPTR_818055|5'-AMP-activated protein kinase, catalytic alpha subunit [EC:2.7.11.11]	-	GO:0004672//protein kinase activity;GO:0032559	GO:0009267//cellular response to starvation;GO:0009743//response to carbohydrate stimulus;GO:0006813//potassium ion transport;GO:0023052//signaling;GO:0006970//response to osmotic stress;GO:0006464//cellular protein modification process	gi|462414466|gb|EMJ19203.1|/0/hypothetical protein PRUPE_ppa005700mg [Prunus persica]
MDP0000051968	2952	2412	0.9302	149.929	2632	0.935	156.188	2441	0.9353	152.842	2708	0.9278	163.55	1696	0.9153	106.812	K01256|1|0.0|1553|aly:ARALYDRAFT_893061|aminopeptidase N [EC:3.4.11.2]	GO:0009526//plastid envelope;GO:0009532//plastid stroma;GO:0005576//extracellular region;GO:0016020//membrane	GO:0046914//transition metal ion binding;GO:0008238//exopeptidase activity	GO:0019538//protein metabolic process;GO:0010038//response to metal ion	gi|470125649|ref|XP_004298814.1|/0/PREDICTED: aminopeptidase N-like [Fragaria vesca subsp. vesca]
MDP0000215279	7116	2407	0.8919	62.0676	2280	0.8898	56.1277	2760	0.8939	71.6911	3396	0.896	85.0844	3120	0.8963	81.5134	K12856|1|0.0|4563|pop:POPTR_592707|pre-mRNA-processing factor 8	GO:0005618//cell wall;GO:0009536//plastid;GO:0030529//ribonucleoprotein complex	GO:0035251//UDP-glucosyltransferase activity	GO:0006073//cellular glucan metabolic process;GO:0048316//seed development;GO:0000377;GO:0005985//sucrose metabolic process;GO:0006950//response to stress	gi|470134940|ref|XP_004303294.1|/0/PREDICTED: pre-mRNA-processing-splicing factor 8-like [Fragaria vesca subsp. vesca]
MDP0000390049	1335	2386	0.9948	327.955	2275	0.994	298.524	5765	0.9948	798.197	5813	0.9948	776.314	8725	0.9948	1215.05	K14548|1|8e-153|538|rcu:RCOM_0962120|U3 small nucleolar RNA-associated protein 4	-	-	-	-
MDP0000323883	1992	2376	0.9101	218.868	2412	0.9111	212.113	2607	0.9111	241.904	2941	0.9101	263.223	3162	0.9111	295.109	K00232|1|0.0|1160|rcu:RCOM_1119640|acyl-CoA oxidase [EC:1.3.3.6]	GO:0042579//microbody	GO:0015002//heme-copper terminal oxidase activity;GO:0016634;GO:0050662//coenzyme binding	GO:0006952//defense response;GO:0051707//response to other organism;GO:0010038//response to metal ion;GO:0009694//jasmonic acid metabolic process;GO:0048229//gametophyte development;GO:0009062//fatty acid catabolic process	gi|402744131|gb|AFQ93693.1|/0/acyl-CoA oxidase 1 [Prunus persica]
MDP0000229393	2229	2363	0.9219	194.526	1859	0.8946	146.099	1252	0.9206	103.821	3689	0.926	295.064	1903	0.8986	158.723	K12118|1|0.0|906|pop:POPTR_830225|cryptochrome 1	-	-	-	gi|462422098|gb|EMJ26361.1|/0/hypothetical protein PRUPE_ppa002375mg [Prunus persica]
MDP0000310152	1668	2362	0.3531	259.842	3578	0.3243	375.771	5524	0.3243	612.139	14380	0.3243	1537.03	4613	0.4101	514.159	K08235|1|7e-146|515|pop:POPTR_718004|xyloglucan:xyloglucosyl transferase [EC:2.4.1.207]	GO:0005576//extracellular region;GO:0030312//external encapsulating structure	GO:0016798//hydrolase activity, acting on glycosyl bonds;GO:0016758//transferase activity, transferring hexosyl groups	GO:0044042//glucan metabolic process	gi|187372988|gb|ACD03228.1|/4.29937e-158/xyloglucan endotransglucosylase/hydrolase 4 [Malus x domestica]
MDP0000146940	3954	2354	0.8268	109.243	2859	0.829	126.665	2255	0.8384	105.415	1724	0.8268	77.7354	1219	0.824	57.3162	K06972|1|0.0|1673|vvi:100255619|	GO:0009526//plastid envelope;GO:0009532//plastid stroma;GO:0005576//extracellular region	GO:0004175//endopeptidase activity;GO:0046914//transition metal ion binding	GO:0006508//proteolysis;GO:0010038//response to metal ion	gi|462396213|gb|EMJ02012.1|/0/hypothetical protein PRUPE_ppa025698mg, partial [Prunus persica]
MDP0000289110	2079	2341	0.9962	206.62	2138	0.9966	180.149	1194	0.9928	106.155	1050	0.9913	90.0437	821	0.9865	73.4174	K03798|1|0.0|972|pop:POPTR_550790|cell division protease FtsH [EC:3.4.24.-]	GO:0009941//chloroplast envelope;GO:0016020//membrane;GO:0044436;GO:0009534//chloroplast thylakoid	GO:0004175//endopeptidase activity;GO:0032559;GO:0042623//ATPase activity, coupled	GO:0044257//cellular protein catabolic process;GO:0009767//photosynthetic electron transport chain;GO:0009207;GO:0009765//photosynthesis, light harvesting	gi|462418840|gb|EMJ23103.1|/0/hypothetical protein PRUPE_ppa002083mg [Prunus persica]
MDP0000242707	2106	2321	0.633	202.228	2823	0.6543	234.818	5800	0.6876	509.052	16097	0.5831	1362.71	54455	0.6121	4807.17	-	GO:0005622//intracellular	-	-	gi|462406006|gb|EMJ11470.1|/0/hypothetical protein PRUPE_ppa003084mg [Prunus persica]
MDP0000192960	1659	2314	0.9958	255.942	2401	0.9952	253.527	1178	0.997	131.248	2236	0.9873	240.294	1365	0.9873	152.967	K07760|1|3e-12|71.6|ath:AT3G54180|cyclin-dependent kinase [EC:2.7.11.22];K02206|2|2e-11|69.3|ppp:PHYPADRAFT_171224|cyclin-dependent kinase 2 [EC:2.7.11.22];K13412|4|4e-11|68.2|aly:ARALYDRAFT_489809|calcium-dependent protein kinase [EC:2.7.11.1]	-	-	-	-
MDP0000321833	1890	2299	0.8471	223.204	3016	0.7466	279.543	3821	0.7931	373.686	4547	0.7312	428.925	2810	0.7571	276.411	K08057|1|1e-171|601|sbi:SORBI_03g042500|calreticulin	GO:0043231//intracellular membrane-bounded organelle	GO:0046872//metal ion binding;GO:0005515//protein binding	GO:0044267//cellular protein metabolic process	gi|462400869|gb|EMJ06426.1|/0/hypothetical protein PRUPE_ppa006001mg [Prunus persica]
MDP0000360515	1533	2291	0.955	274.226	2569	0.9563	293.562	2826	0.9563	340.739	2220	0.955	258.184	1012	0.9537	122.729	K02133|1|0.0|804|bdi:100843462|F-type H+-transporting ATPase subunit beta [EC:3.6.3.14]	-	-	-	-
MDP0000854922	951	2291	0.9989	442.048	1330	0.9989	244.991	637	0.9926	123.809	1692	0.9989	317.204	926	0.9958	181.026	-	-	-	-	gi|462420123|gb|EMJ24386.1|/4.19213e-100/hypothetical protein PRUPE_ppa009209mg [Prunus persica]
MDP0000148873	813	2287	0.9606	516.179	7952	0.9643	1713.42	7467	0.9779	1697.65	4275	0.9582	937.484	9077	0.9631	2075.69	-	GO:0016020//membrane;GO:0044444//cytoplasmic part;GO:0043231//intracellular membrane-bounded organelle	-	-	gi|462407760|gb|EMJ13094.1|/5.92338e-110/hypothetical protein PRUPE_ppa010307mg [Prunus persica]
MDP0000272113	7590	2277	0.6549	55.0486	1578	0.6458	36.4203	943	0.6181	22.9648	1399	0.6527	32.862	1045	0.6138	25.5968	K04498|1|0.0|2184|vvi:100251243|E1A/CREB-binding protein [EC:2.3.1.48]	-	-	-	-
MDP0000918616	3033	2266	0.9977	137.092	2025	0.9974	116.958	1405	0.9977	85.6241	1643	0.9947	96.5792	811	0.9901	49.7117	K00858|1|7e-116|417|cre:CHLREDRAFT_196779|NAD+ kinase [EC:2.7.1.23]	GO:0009536//plastid	GO:0043169//cation binding;GO:0016301//kinase activity;GO:0005515//protein binding	GO:0009108//coenzyme biosynthetic process;GO:0006796//phosphate-containing compound metabolic process	gi|462422318|gb|EMJ26581.1|/0/hypothetical protein PRUPE_ppa000775mg [Prunus persica]
MDP0000319910	1959	2252	0.3323	210.94	2205	0.3221	197.175	3317	0.3247	312.97	3763	0.3384	342.467	4144	0.3292	393.274	K08967|1|1e-95|348|rcu:RCOM_0911070|1,2-dihydroxy-3-keto-5-methylthiopentene dioxygenase [EC:1.13.11.53 1.13.11.54]	-	GO:0043169//cation binding;GO:0016701//oxidoreductase activity, acting on single donors with incorporation of molecular oxygen;GO:0003677//DNA binding	GO:0043102;GO:0006351//transcription, DNA-dependent	gi|462421520|gb|EMJ25783.1|/9.62775e-136/hypothetical protein PRUPE_ppa1027143mg [Prunus persica]
MDP0000245693	1737	2227	0.8572	235.259	2261	0.8572	228.023	1727	0.8555	183.774	1381	0.8486	141.746	471	0.8296	50.4117	K07936|1|5e-120|429|vvi:100250818|GTP-binding nuclear protein Ran	GO:0005618//cell wall	-	GO:0009628//response to abiotic stimulus	gi|462420291|gb|EMJ24554.1|/1.61545e-147/hypothetical protein PRUPE_ppa007452mg [Prunus persica]
MDP0000208105	1044	2217	0.8352	389.664	2502	0.818	419.822	1270	0.8123	224.851	1780	0.8362	303.975	923	0.8295	164.366	K08235|1|2e-141|499|pop:POPTR_720800|xyloglucan:xyloglucosyl transferase [EC:2.4.1.207]	GO:0005576//extracellular region;GO:0030312//external encapsulating structure	GO:0016798//hydrolase activity, acting on glycosyl bonds;GO:0016758//transferase activity, transferring hexosyl groups	GO:0044042//glucan metabolic process	gi|187373000|gb|ACD03234.1|/3.16378e-176/xyloglucan endotransglucosylase/hydrolase 10 [Malus x domestica]
MDP0000325582	480	2205	0.9854	842.932	3817	0.9771	1393.03	2338	0.975	900.317	1668	0.9854	619.545	1836	0.975	711.118	-	-	-	-	gi|462396661|gb|EMJ02460.1|/5.4654e-49/hypothetical protein PRUPE_ppa013259mg [Prunus persica]
MDP0000209670	4146	2196	0.7728	97.1914	2076	0.7639	87.7155	2321	0.7776	103.476	2385	0.787	102.56	2315	0.7646	103.808	K14558|1|8e-62|238|aly:ARALYDRAFT_901180|periodic tryptophan protein 2	GO:0044444//cytoplasmic part	GO:0042802//identical protein binding;GO:0031072//heat shock protein binding	GO:0003002//regionalization;GO:0009725//response to hormone stimulus;GO:0003006//developmental process involved in reproduction;GO:0007165//signal transduction	gi|462411057|gb|EMJ16106.1|/0/hypothetical protein PRUPE_ppa000478mg [Prunus persica]
MDP0000312257	3798	2193	0.9494	105.952	2071	0.9497	95.5221	3047	0.9497	148.289	1992	0.9502	93.5089	3334	0.9479	163.2	K06675|1|9e-12|71.6|vcn:VOLCADRAFT_61097|structural maintenance of chromosome 4;K09291|2|8e-10|65.1|rcu:RCOM_1128370|nucleoprotein TPR;K10696|3|7e-09|62.0|mtr:MTR_087s0035|E3 ubiquitin-protein ligase BRE1 [EC:6.3.2.19];K10866|4|7e-09|62.0|vvi:100243413|DNA repair protein RAD50 [EC:3.6.-.-];K06669|5|9e-09|61.6|ppp:PHYPADRAFT_61626|structural maintenance of chromosome 3 (chondroitin sulfate proteog…	GO:0044444//cytoplasmic part;GO:0043231//intracellular membrane-bounded organelle	-	GO:0006996//organelle organization	gi|462411055|gb|EMJ16104.1|/0/hypothetical protein PRUPE_ppa000399mg [Prunus persica]
MDP0000177377	1086	2188	0.9134	369.694	1920	0.9227	309.706	640	0.9033	108.929	1028	0.9033	168.765	117	0.8831	20.0293	-	GO:0044464//cell part	-	-	gi|224114702|ref|XP_002316834.1|/2.58716e-160/predicted protein [Populus trichocarpa]
MDP0000305746	5253	2184	0.878	76.2905	1565	0.8567	52.1898	323	0.759	11.3655	520	0.77	17.6488	35	0.2593	1.23871	-	-	-	-	gi|462396563|gb|EMJ02362.1|/0/hypothetical protein PRUPE_ppa004056mg [Prunus persica]
MDP0000656154	795	2181	0.2201	503.4	2856	0.1597	629.317	673	0.1597	156.473	1008	0.2214	226.054	425	0.2201	99.3876	K08912|1|5e-144|508|pop:POPTR_568456|light-harvesting complex II chlorophyll a/b binding protein 1	GO:0009521;GO:0031224//intrinsic to membrane;GO:0009534//chloroplast thylakoid	GO:0046906//tetrapyrrole binding;GO:0043169//cation binding	GO:0006464//cellular protein modification process;GO:0006091//generation of precursor metabolites and energy	gi|462407734|gb|EMJ13068.1|/2.81905e-149/hypothetical protein PRUPE_ppa010099mg [Prunus persica]
MDP0000153762	2298	2181	0.9621	174.153	1725	0.9613	131.498	1430	0.9643	115.021	1202	0.9587	93.2551	747	0.9578	60.434	K00549|1|0.0|1387|rcu:RCOM_1321820|5-methyltetrahydropteroyltriglutamate--homocysteine methyltransferase [EC:2.1.1.14]	GO:0009532//plastid stroma;GO:0042579//microbody;GO:0031090//organelle membrane;GO:0005576//extracellular region	GO:0008172;GO:0046914//transition metal ion binding	GO:0000097//sulfur amino acid biosynthetic process;GO:0010038//response to metal ion;GO:0006730//one-carbon metabolic process;GO:0006970//response to osmotic stress	gi|462399797|gb|EMJ05465.1|/0/hypothetical protein PRUPE_ppa001783mg [Prunus persica]
MDP0000285227	447	2176	0.9821	893.257	2712	0.9799	1062.82	2964	0.9754	1225.64	5578	0.9799	2224.79	8350	0.9776	3472.88	K06689|1|2e-85|311|vvi:100232965|ubiquitin-conjugating enzyme E2 D/E [EC:6.3.2.19]	-	GO:0016879//ligase activity, forming carbon-nitrogen bonds;GO:0032559	GO:0006464//cellular protein modification process	gi|470133338|ref|XP_004302524.1|/8.28359e-85/PREDICTED: ubiquitin-conjugating enzyme E2 28-like [Fragaria vesca subsp. vesca]
MDP0000278198	1554	2164	0.6474	255.524	1710	0.6145	192.763	1097	0.6133	130.481	1561	0.6152	179.09	911	0.6396	108.988	K00051|1|0.0|673|pop:POPTR_820232|malate dehydrogenase (NADP+) [EC:1.1.1.82]	GO:0009532//plastid stroma;GO:0009526//plastid envelope;GO:0005576//extracellular region	GO:0016615//malate dehydrogenase activity	GO:0006007//glucose catabolic process;GO:0043648//dicarboxylic acid metabolic process;GO:0009060//aerobic respiration	gi|462414479|gb|EMJ19216.1|/0/hypothetical protein PRUPE_ppa005860mg [Prunus persica]
MDP0000268037	2253	2163	0.7488	176.165	2398	0.7284	186.452	2656	0.7719	217.901	4431	0.7719	350.638	3108	0.7812	256.466	K00029|1|0.0|883|pop:POPTR_737670|malate dehydrogenase (oxaloacetate-decarboxylating)(NADP+) [EC:1.1.1.40]	GO:0044424//intracellular part	GO:0004470//malic enzyme activity;GO:0000166//nucleotide binding;GO:0043169//cation binding	GO:0043648//dicarboxylic acid metabolic process	gi|462399748|gb|EMJ05416.1|/0/hypothetical protein PRUPE_ppa003142mg [Prunus persica]
MDP0000327390	882	2157	0.9989	448.752	1478	0.9989	293.552	612	0.9989	128.255	781	0.9989	157.87	339	0.9739	71.4565	K00366|1|7e-07|52.8|ota:Ot10g00930|ferredoxin-nitrite reductase [EC:1.7.7.1]	GO:0009526//plastid envelope;GO:0009534//chloroplast thylakoid	GO:0043169//cation binding	-	gi|470144540|ref|XP_004307912.1|/1.0503e-94/PREDICTED: uncharacterized protein LOC101312201 [Fragaria vesca subsp. vesca]
MDP0000206705	1392	2143	0.2716	282.493	1649	0.2716	207.52	1307	0.2708	173.552	441	0.2716	56.483	313	0.2694	41.8038	K03006|1|3e-10|65.1|bdi:100841250|DNA-directed RNA polymerase II subunit RPB1 [EC:2.7.7.6]	-	-	-	gi|462395328|gb|EMJ01127.1|/1.68614e-64/hypothetical protein PRUPE_ppa007395mg [Prunus persica]
MDP0000301224	3321	2138	0.9539	118.131	1824	0.9603	96.2132	676	0.9329	37.6244	1476	0.953	79.2384	389	0.9515	21.7767	-	-	-	-	gi|462409589|gb|EMJ14923.1|/0/hypothetical protein PRUPE_ppa000375mg [Prunus persica]
MDP0000478473	1455	2132	0.8838	268.874	4377	0.8845	526.978	8198	0.8838	1041.45	3581	0.8845	438.793	5081	0.8838	649.227	K09843|1|2e-65|248|aly:ARALYDRAFT_481828|(+)-abscisic acid 8'-hydroxylase [EC:1.14.13.93]	-	GO:0016709//oxidoreductase activity, acting on paired donors, with incorporation or reduction of molecular oxygen, NAD(P)H as one donor, and incorporation of one atom of oxygen;GO:0005506//iron ion binding	GO:0008152//metabolic process	gi|462419678|gb|EMJ23941.1|/0/hypothetical protein PRUPE_ppa004988mg [Prunus persica]
MDP0000252422	2643	2125	0.9595	147.532	2039	0.9421	135.145	1700	0.9731	118.89	3082	0.9758	207.9	1891	0.9485	133.016	K08955|1|2e-140|498|bdi:100842853|ATP-dependent metalloprotease [EC:3.4.24.-]	GO:0009536//plastid	GO:0004175//endopeptidase activity;GO:0042623//ATPase activity, coupled;GO:0032559	GO:0009642//response to light intensity;GO:0006950//response to stress;GO:0044257//cellular protein catabolic process	gi|470131546|ref|XP_004301654.1|/0/PREDICTED: ATP-dependent zinc metalloprotease FTSH 11, chloroplastic/mitochondrial-like [Fragaria vesca subsp. vesca]
MDP0000158544	828	2117	0.9976	469.154	8593	0.9952	1818	17004	0.9976	3795.88	11120	0.9964	2394.38	481	0.9807	108	K08235|1|1e-132|470|rcu:RCOM_1307350|xyloglucan:xyloglucosyl transferase [EC:2.4.1.207]	GO:0005576//extracellular region;GO:0030312//external encapsulating structure	GO:0016798//hydrolase activity, acting on glycosyl bonds;GO:0016758//transferase activity, transferring hexosyl groups	GO:0044042//glucan metabolic process	gi|462417918|gb|EMJ22483.1|/4.6453e-142/hypothetical protein PRUPE_ppa009792mg [Prunus persica]
MDP0000926379	1239	2114	0.9968	313.082	1985	0.9976	280.652	990	0.9944	147.692	657	0.9976	94.5393	303	0.9855	45.4655	K02945|1|0.0|661|vvi:100265325|small subunit ribosomal protein S1	-	-	-	-
MDP0000130821	912	2109	0.8914	424.333	1845	0.8925	354.389	1463	0.9441	296.512	1717	0.9485	335.656	618	0.8925	125.981	K01507|1|6e-110|395|rcu:RCOM_0816840|inorganic pyrophosphatase [EC:3.6.1.1]	GO:0009526//plastid envelope;GO:0009532//plastid stroma	GO:0046872//metal ion binding;GO:0016462//pyrophosphatase activity	GO:0006793//phosphorus metabolic process;GO:0006952//defense response;GO:0006970//response to osmotic stress;GO:0010038//response to metal ion	gi|462397240|gb|EMJ03039.1|/2.07793e-125/hypothetical protein PRUPE_ppa009335mg [Prunus persica]
MDP0000150140	1134	2108	0.9048	341.101	2902	0.903	448.294	2089	0.9092	340.5	1378	0.8862	216.648	717	0.8871	117.548	K10528|1|7e-141|498|pop:POPTR_688325|hydroperoxide lyase [EC:4.1.2.-]	-	GO:0016491//oxidoreductase activity;GO:0005506//iron ion binding;GO:0016836//hydro-lyase activity	-	gi|462411428|gb|EMJ16477.1|/5.1979e-167/hypothetical protein PRUPE_ppa004799mg [Prunus persica]
MDP0000294660	4425	2102	0.9464	87.1655	1943	0.9605	76.9198	1760	0.9704	73.5176	1866	0.9656	75.1825	1295	0.9697	54.4085	-	GO:0009527//plastid outer membrane	GO:0005488//binding;GO:0016817//hydrolase activity, acting on acid anhydrides	GO:0006605//protein targeting;GO:0009207	gi|462395086|gb|EMJ00885.1|/0/hypothetical protein PRUPE_ppa000431mg [Prunus persica]
MDP0000570395	1533	2059	0.6432	246.456	2740	0.6445	313.103	8492	0.6451	1023.91	9236	0.6451	1074.14	4458	0.6445	540.64	-	-	GO:0004553//hydrolase activity, hydrolyzing O-glycosyl compounds;GO:0043167//ion binding	GO:0044238//primary metabolic process	gi|399137110|gb|AFP23132.1|/1.4183e-168/beta-1,3-glucanase [Pyrus pyrifolia]
MDP0000248995	1335	2057	0.9588	282.734	1881	0.9648	246.823	1981	0.9633	274.281	1967	0.9633	262.689	1241	0.9566	172.823	-	-	GO:0005092//GDP-dissociation inhibitor activity	GO:0006810//transport;GO:0033124//regulation of GTP catabolic process	gi|462397585|gb|EMJ03253.1|/0/hypothetical protein PRUPE_ppa005772mg [Prunus persica]
MDP0000193152	4398	2052	0.9118	85.6145	1667	0.9202	66.3986	1804	0.9313	75.8182	2083	0.9231	84.4408	1428	0.907	60.3647	K01280|1|0.0|2032|pop:POPTR_823475|tripeptidyl-peptidase II [EC:3.4.14.10]	GO:0005840//ribosome;GO:0031090//organelle membrane;GO:0043231//intracellular membrane-bounded organelle	GO:0004175//endopeptidase activity;GO:0008236//serine-type peptidase activity	GO:0019538//protein metabolic process	gi|462416765|gb|EMJ21502.1|/0/hypothetical protein PRUPE_ppa000308mg [Prunus persica]
MDP0000312998	4323	2039	0.9979	86.548	1720	0.9972	69.6982	1569	0.991	67.0857	1749	0.9986	72.1312	811	0.9637	34.8776	K03254|1|4e-09|63.2|ath:AT4G11420|translation initiation factor 3 subunit A;K03125|2|2e-07|57.8|ppp:PHYPADRAFT_165727|transcription initiation factor TFIID subunit 1;K03243|4|2e-06|54.3|bdi:100838847|translation initiation factor 5B	-	-	-	gi|462398738|gb|EMJ04406.1|/0/hypothetical protein PRUPE_ppa000194mg [Prunus persica]
MDP0000280503	1674	2037	0.8746	223.286	1311	0.8172	137.191	576	0.8148	63.6003	559	0.8047	59.5353	201	0.7652	22.3229	K06207|1|0.0|744|rcu:RCOM_0751130|GTP-binding protein	GO:0044464//cell part	GO:0017111//nucleoside-triphosphatase activity;GO:0008135//translation factor activity, nucleic acid binding;GO:0032561//guanyl ribonucleotide binding	GO:0006412//translation;GO:0009207	gi|462400154|gb|EMJ05822.1|/0/hypothetical protein PRUPE_ppa002327mg [Prunus persica]
MDP0000258518	1668	2036	0.9239	223.979	2189	0.9299	229.894	1631	0.9263	180.738	1792	0.9263	191.54	587	0.9119	65.4263	K00975|1|0.0|818|vvi:100263079|glucose-1-phosphate adenylyltransferase [EC:2.7.7.27]	GO:0009526//plastid envelope;GO:0009532//plastid stroma	GO:0070566//adenylyltransferase activity;GO:0032559	GO:0005982//starch metabolic process;GO:0005977//glycogen metabolic process	gi|470121741|ref|XP_004296919.1|/0/PREDICTED: glucose-1-phosphate adenylyltransferase large subunit 1, chloroplastic-like [Fragaria vesca subsp. vesca]
MDP0000168900	732	2031	0.8429	509.124	1900	0.8415	454.696	852	0.8552	215.14	381	0.7678	92.7966	224	0.7295	56.8915	-	GO:0009526//plastid envelope;GO:0009570//chloroplast stroma;GO:0009534//chloroplast thylakoid	-	-	gi|470141992|ref|XP_004306706.1|/3.17399e-40/PREDICTED: uncharacterized protein At4g01150, chloroplastic-like [Fragaria vesca subsp. vesca]
MDP0000317823	3339	2024	0.9491	111.229	1979	0.9443	103.826	2570	0.9611	142.269	2643	0.9431	141.123	2741	0.9482	152.617	K03178|1|0.0|1810|vvi:100260899|ubiquitin-activating enzyme E1 [EC:6.3.2.19]	-	GO:0003824//catalytic activity;GO:0032559	GO:0043412//macromolecule modification	gi|462403768|gb|EMJ09325.1|/0/hypothetical protein PRUPE_ppa000563mg [Prunus persica]
MDP0000232426	1269	2021	0.8802	292.233	2260	0.8156	311.979	2448	0.855	356.568	4513	0.8463	634.048	5038	0.8463	738.086	K01363|1|2e-156|550|gmx:100778103|cathepsin B [EC:3.4.22.1]	-	GO:0004175//endopeptidase activity	GO:0019222//regulation of metabolic process;GO:0019538//protein metabolic process	gi|462418236|gb|EMJ22685.1|/3.21666e-176/hypothetical protein PRUPE_ppa007538mg [Prunus persica]
MDP0000340322	2220	2007	0.7243	165.89	1991	0.7261	157.107	1675	0.7261	139.461	1635	0.7284	131.306	1168	0.7171	97.8138	K03526|1|0.0|1278|vvi:100257071|(E)-4-hydroxy-3-methylbut-2-enyl-diphosphate synthase [EC:1.17.7.1]	GO:0009532//plastid stroma;GO:0009526//plastid envelope	GO:0051536//iron-sulfur cluster binding;GO:0046914//transition metal ion binding;GO:0052592	GO:0006090//pyruvate metabolic process;GO:0009627//systemic acquired resistance;GO:0006721//terpenoid metabolic process	gi|470117782|ref|XP_004295028.1|/0/PREDICTED: 4-hydroxy-3-methylbut-2-en-1-yl diphosphate synthase, chloroplastic-like [Fragaria vesca subsp. vesca]
MDP0000322989	699	2007	0.9943	526.86	3131	0.9971	784.665	4133	0.9971	1092.9	4036	0.9971	1029.42	2285	0.9971	607.742	K13416|1|2e-61|233|vvi:100253855|brassinosteroid insensitive 1-associated receptor kinase 1 [EC:2.7.10.1 2.7.11.1];K13418|3|1e-58|224|vvi:100247683|somatic embryogenesis receptor kinase 1 [EC:2.7.10.1 2.7.11.1]	GO:0031410//cytoplasmic vesicle	GO:0016772//transferase activity, transferring phosphorus-containing groups	GO:0006796//phosphate-containing compound metabolic process	gi|462394882|gb|EMJ00681.1|/6.76822e-98/hypothetical protein PRUPE_ppb009520mg [Prunus persica]
MDP0000239496	2367	2004	0.9011	155.355	2003	0.8838	148.239	1709	0.929	133.455	2177	0.9104	163.975	1145	0.8707	89.9327	K13289|1|0.0|790|rcu:RCOM_0721950|cathepsin A (carboxypeptidase C) [EC:3.4.16.5]	GO:0043231//intracellular membrane-bounded organelle	GO:0004180//carboxypeptidase activity	GO:0019538//protein metabolic process	gi|462417118|gb|EMJ21855.1|/0/hypothetical protein PRUPE_ppa003691mg [Prunus persica]
MDP0000317971	10764	2000	0.8542	34.0943	1617	0.8251	26.3157	2160	0.8514	37.0913	2403	0.8729	39.8014	2088	0.8826	36.0634	K10592|1|0.0|4890|vvi:100255704|E3 ubiquitin-protein ligase HUWE1 [EC:6.3.2.19]	-	-	-	-
MDP0000263140	2517	1992	0.9507	145.222	1643	0.9313	114.349	1446	0.9309	106.188	1405	0.9329	99.5203	1058	0.9337	78.1471	K06943|1|0.0|1068|rcu:RCOM_1578360|nucleolar GTP-binding protein	-	-	-	-
MDP0000320356	6168	1992	0.6911	59.2611	1038	0.6817	29.4803	375	0.6002	11.2377	830	0.6464	23.9912	238	0.5011	7.1737	-	GO:0009527//plastid outer membrane	-	GO:0009658//chloroplast organization	gi|462424295|gb|EMJ28558.1|/0/hypothetical protein PRUPE_ppa000786mg [Prunus persica]
MDP0000130296	2883	1984	0.9768	126.276	1530	0.9778	92.9663	606	0.9511	38.8526	1826	0.9802	112.921	1519	0.974	97.9543	K01006|1|0.0|1524|vvi:100247690|pyruvate,orthophosphate dikinase [EC:2.7.9.1]	GO:0009532//plastid stroma	GO:0043169//cation binding;GO:0032559;GO:0016781//phosphotransferase activity, paired acceptors	GO:0006796//phosphate-containing compound metabolic process	gi|462422295|gb|EMJ26558.1|/0/hypothetical protein PRUPE_ppa000892mg [Prunus persica]
MDP0000497581	2154	1980	0.9322	168.673	1494	0.9294	121.502	1687	0.9322	144.764	3064	0.9322	253.607	3904	0.9327	336.957	K13947|1|0.0|993|pop:POPTR_803601|auxin efflux carrier family	GO:0031224//intrinsic to membrane	-	GO:0006810//transport	gi|462423903|gb|EMJ28166.1|/0/hypothetical protein PRUPE_ppa002528mg [Prunus persica]
MDP0000156226	1314	1975	0.2861	275.802	612	0.2466	81.5896	71	0.2207	9.98746	49	0.2443	6.64843	4	0.1225	0.565946	K01673|1|1e-99|361|gmx:100781868|carbonic anhydrase [EC:4.2.1.1]	-	GO:0016829//lyase activity	-	gi|462411803|gb|EMJ16852.1|/2.3707e-119/hypothetical protein PRUPE_ppa008289mg [Prunus persica]
MDP0000271388	1341	1974	0.9858	270.112	1296	0.9866	169.299	738	0.9821	101.723	2093	0.9836	278.265	772	0.9843	107.028	K12135|1|2e-11|68.6|aly:ARALYDRAFT_488429|zinc finger protein CONSTANS	-	-	-	gi|462406542|gb|EMJ12006.1|/2.18256e-146/hypothetical protein PRUPE_ppa017267mg [Prunus persica]
MDP0000199034	1335	1969	0.597	270.638	2408	0.6682	315.976	2592	0.6906	358.877	2644	0.6562	353.101	1049	0.618	146.085	K00434|1|5e-113|406|vvi:100233013|L-ascorbate peroxidase [EC:1.11.1.11]	-	GO:0005506//iron ion binding;GO:0004601//peroxidase activity	GO:0008152//metabolic process;GO:0006950//response to stress	gi|145581388|gb|ABP87792.1|/1.66837e-130/ascorbate peroxidase [Malus x domestica]
MDP0000201897	3225	1965	0.9963	111.804	1302	0.9919	70.7229	653	0.9702	37.4262	2307	0.9957	127.537	831	0.9944	47.9051	-	-	-	-	gi|470125784|ref|XP_004298879.1|/4.99459e-111/PREDICTED: uncharacterized protein LOC101307011 [Fragaria vesca subsp. vesca]
MDP0000912745	1203	1963	0.9152	299.419	1577	0.9135	229.638	796	0.9152	122.304	883	0.9086	130.862	162	0.8495	25.0357	K05692|1|0.0|714|pop:POPTR_561252|actin beta/gamma 1;K10355|3|0.0|706|osa:4333919|actin, other eukaryote	-	-	-	-
MDP0000212980	612	1963	0.9984	588.564	2160	0.9967	618.274	1248	0.9967	376.925	1064	0.9951	309.962	1583	0.9967	480.884	-	-	-	-	gi|462395937|gb|EMJ01736.1|/2.11196e-83/hypothetical protein PRUPE_ppa011663mg [Prunus persica]
MDP0000607364	2085	1950	0.7827	171.614	1891	0.7707	158.878	1859	0.7971	164.803	1863	0.776	159.303	1644	0.7506	146.591	K04079|1|0.0|1074|gmx:100819568|molecular chaperone HtpG	GO:0044424//intracellular part	GO:0005515//protein binding;GO:0032559	GO:0044267//cellular protein metabolic process;GO:0050896//response to stimulus	gi|462403979|gb|EMJ09536.1|/0/hypothetical protein PRUPE_ppa002220mg [Prunus persica]
MDP0000227287	2313	1935	0.9611	153.508	3635	0.9628	275.301	5310	0.9749	424.337	2261	0.9607	174.278	3216	0.9676	258.494	K15813|1|0.0|1083|vvi:100259856|beta-amyrin synthase [EC:5.4.99.39];K15822|5|0.0|979|aly:ARALYDRAFT_316793|camelliol C synthase [EC:5.4.99.38]	-	GO:0016866//intramolecular transferase activity	-	gi|223469141|gb|ACM89977.1|/0/alpha/beta amyrin synthase [Malus x domestica]
MDP0000316281	1461	1932	0.9699	242.651	1746	0.9357	209.35	2137	0.9692	270.362	1164	0.9377	142.043	1048	0.9692	133.359	K00600|1|0.0|872|vvi:100248779|glycine hydroxymethyltransferase [EC:2.1.2.1]	GO:0044444//cytoplasmic part;GO:0016020//membrane	GO:0016742//hydroxymethyl-, formyl- and related transferase activity;GO:0048037//cofactor binding	GO:0009069//serine family amino acid metabolic process;GO:0006730//one-carbon metabolic process;GO:0010038//response to metal ion	gi|462419866|gb|EMJ24129.1|/0/hypothetical protein PRUPE_ppa005242mg [Prunus persica]
MDP0000307313	2895	1931	0.9924	122.394	3096	0.9938	187.34	2233	0.9945	142.571	1370	0.9848	84.3704	824	0.9907	52.9162	K05387|1|0.0|901|ath:AT2G29110|glutamate receptor, ionotropic, other eukaryote	GO:0016020//membrane	GO:0004872//receptor activity;GO:0005216//ion channel activity	GO:0006810//transport	gi|462423072|gb|EMJ27335.1|/0/hypothetical protein PRUPE_ppa014659mg [Prunus persica]
MDP0000138090	4644	1915	0.995	75.6661	2577	0.9974	97.2077	4485	0.9991	178.51	3617	0.9948	138.859	2941	0.9944	117.737	K05666|1|0.0|636|olu:OSTLU_35503|ATP-binding cassette, subfamily C (CFTR/MRP), member 2;K05658|2|3e-61|236|ppp:PHYPADRAFT_59717|ATP-binding cassette, subfamily B (MDR/TAP), member 1	GO:0031224//intrinsic to membrane	GO:0017111//nucleoside-triphosphatase activity;GO:0016628//oxidoreductase activity, acting on the CH-CH group of donors, NAD or NADP as acceptor;GO:0015405;GO:0032559	GO:0009207;GO:0006865//amino acid transport	gi|462395076|gb|EMJ00875.1|/0/hypothetical protein PRUPE_ppa000182mg [Prunus persica]
MDP0000676693	1710	1914	0.9187	205.386	3183	0.9234	326.076	7919	0.924	855.985	8535	0.9251	889.868	6007	0.924	653.088	K08900|1|5e-169|592|mtr:MTR_6g009540|mitochondrial chaperone BCS1	-	GO:0032559;GO:0016462//pyrophosphatase activity	-	gi|462413921|gb|EMJ18970.1|/0/hypothetical protein PRUPE_ppa018576mg [Prunus persica]
MDP0000175481	1284	1903	0.993	271.956	1327	0.993	181.044	400	0.9727	57.582	304	0.993	42.2111	43	0.6768	6.22607	-	-	GO:0060089	GO:0009314//response to radiation;GO:0023052//signaling	gi|462411578|gb|EMJ16627.1|/0/hypothetical protein PRUPE_ppa006135mg [Prunus persica]
MDP0000284883	3477	1900	0.9232	100.271	1381	0.9103	69.5773	976	0.9344	51.8845	1763	0.9002	90.3995	1156	0.9068	61.8107	K15336|1|4e-19|95.9|vvi:100259391|tRNA (cytosine38-C5)-methyltransferase [EC:2.1.1.204]	-	-	-	gi|462395077|gb|EMJ00876.1|/0/hypothetical protein PRUPE_ppa000631mg [Prunus persica]
MDP0000280042	2289	1899	0.99	152.231	1532	0.993	117.244	1277	0.9895	103.119	1628	0.9934	126.802	1615	0.9856	131.171	K07562|1|5e-39|161|sbi:SORBI_03g046345|nonsense-mediated mRNA decay protein 3;K14945|2|4e-18|92.0|rcu:RCOM_0126290|protein quaking	-	-	-	-
MDP0000130838	1149	1888	0.973	301.514	2851	0.9817	434.666	4484	0.9809	721.336	3175	0.9835	492.654	529	0.9225	85.5945	-	GO:0043231//intracellular membrane-bounded organelle	-	-	gi|462409515|gb|EMJ14849.1|/2.51436e-92/hypothetical protein PRUPE_ppa001419mg [Prunus persica]
MDP0000202669	1023	1887	0.9971	338.471	2158	0.998	369.534	1899	0.998	343.116	2521	0.9951	439.355	1586	0.9971	288.229	K12135|1|4e-58|223|aly:ARALYDRAFT_488429|zinc finger protein CONSTANS;K12127|4|2e-09|61.6|rcu:RCOM_1471230|pseudo-response regulator 1;K12131|5|3e-09|60.8|aly:ARALYDRAFT_496148|pseudo-response regulator 3	GO:0044464//cell part	GO:0046914//transition metal ion binding	GO:0006351//transcription, DNA-dependent	gi|189014382|gb|ACD69427.1|/0/CONSTANS-like 1 [Malus x domestica]
MDP0000690401	738	1886	0.7507	468.933	1543	0.7507	366.259	907	0.7493	227.166	1268	0.7507	306.324	504	0.7507	126.965	K06689|1|1e-16|85.1|aly:ARALYDRAFT_478172|ubiquitin-conjugating enzyme E2 D/E [EC:6.3.2.19]	GO:0031410//cytoplasmic vesicle;GO:0031090//organelle membrane;GO:0043231//intracellular membrane-bounded organelle	-	-	gi|462407849|gb|EMJ13183.1|/1.62994e-92/hypothetical protein PRUPE_ppa010934mg [Prunus persica]
MDP0000942678	2070	1884	0.7652	167.007	1814	0.7652	153.513	1160	0.7633	103.581	1840	0.7643	158.477	1820	0.7647	163.46	-	GO:0005618//cell wall;GO:0031410//cytoplasmic vesicle;GO:0031090//organelle membrane;GO:0043231//intracellular membrane-bounded organelle	-	-	gi|470109230|ref|XP_004290903.1|/0/PREDICTED: uncharacterized protein LOC101292474 [Fragaria vesca subsp. vesca]
MDP0000305853	1350	1882	0.9585	255.806	1786	0.9585	231.753	966	0.9541	132.262	914	0.9467	120.707	471	0.9415	64.8631	K03217|1|4e-174|609|pop:POPTR_706185|preprotein translocase subunit YidC	GO:0031224//intrinsic to membrane;GO:0009579//thylakoid;GO:0009507//chloroplast	GO:0005488//binding;GO:0008320//protein transmembrane transporter activity	GO:0009668;GO:0007569//cell aging;GO:0006612//protein targeting to membrane	gi|470116813|ref|XP_004294570.1|/0/PREDICTED: inner membrane protein PPF-1, chloroplastic-like [Fragaria vesca subsp. vesca]
MDP0000525794	549	1876	0.9545	627.026	1287	0.9435	410.662	606	0.9217	204.029	1133	0.9399	367.939	704	0.9326	238.402	-	-	-	-	gi|462405398|gb|EMJ10862.1|/7.15332e-95/hypothetical protein PRUPE_ppa012140mg [Prunus persica]
MDP0000126058	3438	1865	0.664	99.5401	2156	0.6896	109.855	1253	0.6257	67.3655	1117	0.6373	57.9249	276	0.6044	14.925	-	-	GO:0016798//hydrolase activity, acting on glycosyl bonds	-	gi|470145377|ref|XP_004308316.1|/0/PREDICTED: uncharacterized protein LOC101297968 [Fragaria vesca subsp. vesca]
MDP0000267728	1710	1862	0.6409	199.806	1946	0.6415	199.354	2561	0.6731	276.825	2589	0.6743	269.932	651	0.638	70.7775	K04733|1|2e-63|242|smo:SELMODRAFT_230241|interleukin-1 receptor-associated kinase 4 [EC:2.7.11.1];K13418|4|8e-57|219|rcu:RCOM_0186340|somatic embryogenesis receptor kinase 1 [EC:2.7.10.1 2.7.11.1]	-	GO:0016491//oxidoreductase activity;GO:0004672//protein kinase activity;GO:0000166//nucleotide binding	GO:0008152//metabolic process	gi|462407205|gb|EMJ12539.1|/0/hypothetical protein PRUPE_ppa001152mg [Prunus persica]
MDP0000142098	2244	1859	0.2299	152.013	1476	0.2295	115.224	740	0.2282	60.9538	1060	0.2299	84.2173	534	0.2277	44.2414	K00615|1|0.0|1261|rcu:RCOM_1611360|transketolase [EC:2.2.1.1]	-	GO:0016744	-	gi|462416702|gb|EMJ21439.1|/0/hypothetical protein PRUPE_ppa001865mg [Prunus persica]
MDP0000254650	3123	1853	0.8742	108.875	2235	0.8722	125.367	1896	0.8793	112.217	2093	0.878	119.486	1261	0.8601	75.0678	K12126|1|1e-31|137|aly:ARALYDRAFT_471048|phytochrome-interacting factor 3;K05275|3|2e-16|86.7|zma:100272747|pyridoxine 4-dehydrogenase [EC:1.1.1.65];K14521|4|9e-15|81.3|vcn:VOLCADRAFT_98273|N-acetyltransferase 10 [EC:2.3.1.-];K08243|5|1e-12|73.9|mtr:MTR_5g097900|6'-deoxychalcone synthase [EC:2.3.1.170]	GO:0009526//plastid envelope;GO:0009570//chloroplast stroma;GO:0009534//chloroplast thylakoid	GO:0004033//aldo-keto reductase (NADP) activity	GO:0008152//metabolic process	gi|462412406|gb|EMJ17455.1|/0/hypothetical protein PRUPE_ppa017228mg, partial [Prunus persica]
MDP0000750535	762	1850	0.9514	445.494	1504	0.9514	345.757	904	0.9514	219.283	1376	0.9514	321.945	463	0.9501	112.963	K02113|1|4e-75|279|pop:POPTR_740620|F-type H+-transporting ATPase subunit delta [EC:3.6.3.14]	GO:0009526//plastid envelope;GO:0009534//chloroplast thylakoid;GO:0009570//chloroplast stroma;GO:0016020//membrane	-	GO:0006952//defense response;GO:0006810//transport;GO:0009767//photosynthetic electron transport chain	gi|462396774|gb|EMJ02573.1|/7.9448e-98/hypothetical protein PRUPE_ppa010263mg [Prunus persica]
MDP0000210133	1908	1849	0.9706	177.821	1660	0.9701	152.408	1143	0.9696	110.729	819	0.9665	76.5286	391	0.9528	38.0986	-	GO:0009536//plastid	-	-	gi|462410029|gb|EMJ15363.1|/0/hypothetical protein PRUPE_ppa018961mg, partial [Prunus persica]
MDP0000161765	4626	1839	0.9764	72.9459	1774	0.9693	67.1779	2028	0.9754	81.0316	3022	0.9823	116.468	1650	0.9736	66.3115	-	GO:0009527//plastid outer membrane	GO:0005488//binding;GO:0016817//hydrolase activity, acting on acid anhydrides	GO:0006605//protein targeting;GO:0009207	gi|462395086|gb|EMJ00885.1|/0/hypothetical protein PRUPE_ppa000431mg [Prunus persica]
MDP0000924958	903	1839	0.9402	373.696	1713	0.9225	332.314	1019	0.9203	208.583	1292	0.9679	255.09	369	0.9025	75.9712	K01803|1|4e-107|373|pop:POPTR_724697|triosephosphate isomerase (TIM) [EC:5.3.1.1]	GO:0044424//intracellular part	GO:0016861//intramolecular oxidoreductase activity, interconverting aldoses and ketoses	GO:0006007//glucose catabolic process;GO:0006631//fatty acid metabolic process	gi|462415302|gb|EMJ20039.1|/8.98627e-116/hypothetical protein PRUPE_ppa010323mg [Prunus persica]
MDP0000621545	1980	1838	0.8051	170.336	1638	0.8071	144.92	1312	0.8051	122.479	1058	0.8066	95.2662	1165	0.8066	109.388	K01652|1|0.0|1042|rcu:RCOM_1506000|acetolactate synthase I/II/III large subunit [EC:2.2.1.6]	-	GO:0046872//metal ion binding;GO:0019842//vitamin binding;GO:0016744;GO:0050662//coenzyme binding	GO:0008652//cellular amino acid biosynthetic process	gi|462406030|gb|EMJ11494.1|/0/hypothetical protein PRUPE_ppa002576mg [Prunus persica]
MDP0000029382	1329	1838	0.997	253.773	1345	0.9947	177.287	770	0.9895	107.092	537	0.9865	72.039	146	0.9804	20.4239	K10255|1|0.0|739|vvi:100248377|omega-6 fatty acid desaturase (delta-12 desaturase) [EC:1.14.19.-]	GO:0009941//chloroplast envelope	GO:0016705//oxidoreductase activity, acting on paired donors, with incorporation or reduction of molecular oxygen	GO:0006631//fatty acid metabolic process	gi|462398786|gb|EMJ04454.1|/0/hypothetical protein PRUPE_ppa019544mg [Prunus persica]
MDP0000866408	600	1831	0.9983	559.967	2493	0.9983	727.863	2343	0.995	721.794	3567	0.9983	1059.91	2675	0.9967	828.863	-	-	-	-	gi|462418255|gb|EMJ22704.1|/2.49467e-33/hypothetical protein PRUPE_ppa011893mg [Prunus persica]
MDP0000195837	1455	1830	0.9182	230.788	1317	0.8983	158.563	298	0.8426	37.8569	2897	0.9285	354.98	684	0.868	87.3984	K11838|1|1e-38|159|pop:POPTR_256091|ubiquitin carboxyl-terminal hydrolase 7 [EC:3.1.2.15]	-	-	-	gi|470141464|ref|XP_004306451.1|/5.27052e-117/PREDICTED: uncharacterized protein LOC101296030 isoform 1 [Fragaria vesca subsp. vesca]
MDP0000159873	1401	1829	0.9486	239.552	1650	0.9479	206.312	754	0.9465	99.4776	965	0.9429	122.803	527	0.9379	69.9331	K10960|1|0.0|782|gmx:100814603|geranylgeranyl reductase [EC:1.3.1.83]	-	-	-	-
MDP0000686419	543	1820	0.9024	615.03	1503	0.9079	484.884	483	0.9079	164.414	685	0.9079	224.91	180	0.884	61.6287	K03671|1|4e-45|178|ppp:PHYPADRAFT_150511|thioredoxin 1	GO:0009536//plastid	GO:0015036//disulfide oxidoreductase activity	GO:0051234//establishment of localization;GO:0018904;GO:0019725//cellular homeostasis;GO:0006091//generation of precursor metabolites and energy	gi|462396794|gb|EMJ02593.1|/3.95712e-74/hypothetical protein PRUPE_ppa012199mg [Prunus persica]
MDP0000239956	1416	1811	0.8086	234.682	1580	0.81	195.467	704	0.8446	91.897	777	0.81	97.8309	379	0.8355	49.7607	K00344|1|4e-16|84.3|osa:4331066|NADPH2:quinone reductase [EC:1.6.5.5];K07119|2|2e-13|75.9|rcu:RCOM_0813710|	GO:0009526//plastid envelope;GO:0009532//plastid stroma;GO:0005576//extracellular region	GO:0046914//transition metal ion binding;GO:0016655//oxidoreductase activity, acting on NAD(P)H, quinone or similar compound as acceptor	GO:0006950//response to stress;GO:0008152//metabolic process	gi|462419952|gb|EMJ24215.1|/4.38712e-161/hypothetical protein PRUPE_ppa006845mg [Prunus persica]
MDP0000499192	462	1808	0.9978	718.094	2445	0.9957	927.076	2883	0.9978	1153.44	1548	0.9957	597.375	1628	0.9935	655.123	K08770|1|2e-81|298|mtr:MTR_8g018230|ubiquitin C	GO:0043231//intracellular membrane-bounded organelle	-	GO:0043412//macromolecule modification;GO:0010033//response to organic substance;GO:0032502//developmental process	gi|460405695|ref|XP_004248311.1|/1.78928e-80/PREDICTED: polyubiquitin-like isoform 1 [Solanum lycopersicum]
MDP0000275042	963	1805	0.6791	343.935	2350	0.8359	427.484	1963	0.6449	376.779	2518	0.7612	466.174	1421	0.8982	274.333	K06928|1|1e-58|224|rcu:RCOM_0874350|nucleoside-triphosphatase THEP1 [EC:3.6.1.15]	GO:0043231//intracellular membrane-bounded organelle	GO:0016462//pyrophosphatase activity;GO:0032559	-	gi|470102572|ref|XP_004287726.1|/1.64516e-59/PREDICTED: cancer-related nucleoside-triphosphatase homolog [Fragaria vesca subsp. vesca]
MDP0000389795	1527	1804	0.9797	216.782	564	0.9797	64.7021	36	0.6988	4.35768	1024	0.983	119.558	124	0.9024	15.0971	K00517|1|3e-112|404|ath:AT2G30750|[EC:1.14.-.-];K11868|5|8e-109|392|ath:AT2G30770|cytochrome P450, family 71, subfamily A, polypeptide 13 (indoleacetaldoxime dehydratase) [EC:4.99.1.6]	-	-	-	-
MDP0000451107	2232	1804	0.9023	148.309	1772	0.9037	139.075	1872	0.9019	155.026	1991	0.9023	159.036	1260	0.9019	104.951	-	-	-	-	gi|462396590|gb|EMJ02389.1|/0/hypothetical protein PRUPE_ppa002848mg [Prunus persica]
MDP0000172827	1638	1798	0.9505	201.419	1275	0.9725	136.356	493	0.9322	55.6321	694	0.9402	75.5377	267	0.917	30.3045	K02492|1|0.0|797|vvi:100259052|glutamyl-tRNA reductase [EC:1.2.1.70]	GO:0009536//plastid	GO:0016620//oxidoreductase activity, acting on the aldehyde or oxo group of donors, NAD or NADP as acceptor;GO:0016616//oxidoreductase activity, acting on the CH-OH group of donors, NAD or NADP as acceptor;GO:0000166//nucleotide binding	GO:0009314//response to radiation;GO:0006779//porphyrin-containing compound biosynthetic process	gi|462419177|gb|EMJ23440.1|/0/hypothetical protein PRUPE_ppa003848mg [Prunus persica]
MDP0000191661	711	1776	0.8523	458.351	1495	0.8509	368.341	1478	0.8523	384.235	831	0.8481	208.377	636	0.8481	166.302	K00799|1|6e-96|348|rcu:RCOM_0819940|glutathione S-transferase [EC:2.5.1.18]	GO:0044424//intracellular part	GO:0016765//transferase activity, transferring alkyl or aryl (other than methyl) groups	-	gi|462402991|gb|EMJ08548.1|/1.60858e-110/hypothetical protein PRUPE_ppa010816mg [Prunus persica]
MDP0000778486	3945	1771	0.9115	82.3752	1963	0.8989	87.1669	2023	0.9011	94.7853	1801	0.9016	81.3926	1512	0.9024	71.255	K14510|1|1e-45|184|rcu:RCOM_0382890|serine/threonine-protein kinase CTR1 [EC:2.7.11.1];K04424|5|1e-44|180|aly:ARALYDRAFT_909157|sterile alpha motif and leucine zipper containing kinase AZK [EC:2.7.11.25]	-	-	-	-
MDP0000225163	2505	1768	0.9078	129.509	1640	0.9234	114.687	1441	0.9054	106.328	1332	0.9018	94.8014	690	0.8902	51.2096	K01897|1|0.0|1090|ath:AT1G77590|long-chain acyl-CoA synthetase [EC:6.2.1.3]	GO:0009526//plastid envelope	GO:0015645//fatty acid ligase activity	GO:0006631//fatty acid metabolic process	gi|462423917|gb|EMJ28180.1|/0/hypothetical protein PRUPE_ppa002255mg [Prunus persica]
MDP0000128052	1458	1768	0.8724	222.51	2064	0.8546	247.988	3009	0.8964	381.467	2447	0.8676	299.223	1446	0.8443	184.383	K08057|1|3e-170|596|gmx:100811997|calreticulin	GO:0044432//endoplasmic reticulum part;GO:0031090//organelle membrane;GO:0009536//plastid	GO:0046872//metal ion binding;GO:0030246//carbohydrate binding;GO:0005515//protein binding	GO:0055065//metal ion homeostasis;GO:0006970//response to osmotic stress;GO:0044267//cellular protein metabolic process;GO:0010038//response to metal ion	gi|11131904|sp|Q9XF98.1|CALR_PRUAR/2.04018e-177/RecName: Full=Calreticulin; Flags: Precursor
MDP0000121016	468	1768	0.8846	693.205	2299	0.8932	860.541	2590	0.8846	1022.93	2289	0.8846	872.004	1694	0.8846	672.943	K11253|1|3e-72|268|ath:AT4G40030|histone H3	GO:0000785//chromatin;GO:0043231//intracellular membrane-bounded organelle	GO:0003676//nucleic acid binding	GO:0034728//nucleosome organization	gi|145334271|ref|NP_001078516.1|/2.7192e-71/histone H3 [Arabidopsis thaliana]
MDP0000181929	2025	1766	0.5615	160.026	1876	0.5857	162.288	1886	0.5615	172.151	1748	0.5842	153.899	1959	0.561	179.854	K04079|1|0.0|1059|gmx:100819568|molecular chaperone HtpG	GO:0044424//intracellular part	GO:0005515//protein binding;GO:0032559	GO:0044267//cellular protein metabolic process;GO:0050896//response to stimulus	gi|462403979|gb|EMJ09536.1|/0/hypothetical protein PRUPE_ppa002220mg [Prunus persica]
MDP0000334850	351	1762	0.9972	921.136	1785	0.9972	890.86	1746	0.9972	919.452	2028	0.9972	1030.1	1672	0.9943	885.604	-	-	-	-	gi|462411352|gb|EMJ16401.1|/4.70159e-32/hypothetical protein PRUPE_ppa014064mg [Prunus persica]
MDP0000196555	954	1759	0.4015	338.332	1660	0.3941	304.816	760	0.3836	147.251	1084	0.4224	202.581	272	0.4235	53.0067	K02113|1|4e-71|266|pop:POPTR_740620|F-type H+-transporting ATPase subunit delta [EC:3.6.3.14]	GO:0009526//plastid envelope;GO:0009534//chloroplast thylakoid;GO:0009570//chloroplast stroma;GO:0033178//proton-transporting two-sector ATPase complex, catalytic domain	GO:0015078//hydrogen ion transmembrane transporter activity	GO:0006952//defense response;GO:0006818//hydrogen transport;GO:0009767//photosynthetic electron transport chain;GO:0006754//ATP biosynthetic process	gi|462396774|gb|EMJ02573.1|/4.3709e-89/hypothetical protein PRUPE_ppa010263mg [Prunus persica]
MDP0000143173	2079	1758	0.9894	155.163	1605	0.9918	135.238	1511	0.9875	134.339	2643	0.9913	226.653	1262	0.9904	112.854	-	-	GO:0005488//binding	-	gi|462406060|gb|EMJ11524.1|/0/hypothetical protein PRUPE_ppa002081mg [Prunus persica]
MDP0000256258	1317	1753	0.9962	244.242	1713	0.9977	227.851	931	0.9947	130.664	1996	0.997	270.205	1722	0.9962	243.085	-	GO:0043231//intracellular membrane-bounded organelle	-	-	gi|462404933|gb|EMJ10397.1|/0/hypothetical protein PRUPE_ppa006451mg [Prunus persica]
MDP0000291807	1596	1750	0.7393	201.201	2581	0.7406	283.292	9733	0.7112	1127.21	21602	0.7112	2413.12	38776	0.7112	4516.9	K00122|1|0.0|639|vvi:100261093|formate dehydrogenase [EC:1.2.1.2]	-	-	-	-
MDP0000185769	1116	1749	0.9866	287.575	2257	0.9875	354.279	1939	0.9884	321.148	2317	0.9875	370.152	2002	0.9884	333.511	K01376|1|6e-146|515|ath:AT4G16190|[EC:3.4.22.-];K01373|3|4e-118|422|ppp:PHYPADRAFT_209158|cathepsin F [EC:3.4.22.41]	-	GO:0004175//endopeptidase activity	GO:0019538//protein metabolic process	gi|462396710|gb|EMJ02509.1|/0/hypothetical protein PRUPE_ppa007454mg [Prunus persica]
MDP0000165351	1674	1748	0.9116	191.607	1600	0.9116	167.434	732	0.8961	80.8254	806	0.8829	85.8416	91	0.7384	10.1064	K00975|1|0.0|893|pop:POPTR_573143|glucose-1-phosphate adenylyltransferase [EC:2.7.7.27]	GO:0009536//plastid	GO:0070566//adenylyltransferase activity;GO:0032559	GO:0005982//starch metabolic process;GO:0005977//glycogen metabolic process	gi|295684201|gb|ADG27450.1|/0/ADP glucose pyrophosphorylase small subunit 1-like protein [Malus x domestica]
MDP0000693594	501	1736	0.996	635.824	7135	0.996	2494.79	4411	0.996	1627.39	2784	0.992	990.718	2819	0.992	1046.09	-	-	-	-	gi|462401602|gb|EMJ07159.1|/1.66431e-70/hypothetical protein PRUPE_ppa012003mg [Prunus persica]
MDP0000219184	2319	1736	0.9983	137.364	1677	0.9961	126.681	1424	0.9991	113.501	1327	0.9957	102.021	845	0.9845	67.7433	-	GO:0005618//cell wall;GO:0031090//organelle membrane;GO:0043231//intracellular membrane-bounded organelle;GO:0005576//extracellular region;GO:0031410//cytoplasmic vesicle	GO:0005515//protein binding;GO:0070011//peptidase activity, acting on L-amino acid peptides	GO:0019538//protein metabolic process;GO:0044092//negative regulation of molecular function	gi|462413306|gb|EMJ18355.1|/0/hypothetical protein PRUPE_ppa001739mg [Prunus persica]
MDP0000199442	1116	1734	0.9937	285.108	1762	0.9928	276.58	687	0.991	113.785	986	0.9892	157.518	614	0.9919	102.286	K13258|1|4e-65|246|gmx:547489|2-hydroxyisoflavanone dehydratase [EC:4.2.1.105];K14493|2|1e-33|142|ppp:PHYPADRAFT_118478|gibberellin receptor GID1 [EC:3.-.-.-]	-	-	-	gi|82697951|gb|ABB89010.1|/0/CXE carboxylesterase [Malus pumila]
MDP0000198739	4134	1728	0.9613	76.7005	1949	0.9654	82.5886	2417	0.986	108.068	2276	0.9688	98.1567	2247	0.9826	101.052	-	-	-	-	gi|462403779|gb|EMJ09336.1|/0/hypothetical protein PRUPE_ppa000277mg [Prunus persica]
MDP0000503944	621	1726	0.9984	510.005	1504	0.9952	424.263	1175	0.9952	349.734	5146	0.9968	1477.39	1483	0.9952	443.976	K09510|1|2e-63|239|sbi:SORBI_09g028410|DnaJ homolog subfamily B member 4	-	GO:0005515//protein binding	GO:0044267//cellular protein metabolic process	gi|462401183|gb|EMJ06740.1|/1.98219e-76/hypothetical protein PRUPE_ppa008584mg [Prunus persica]
MDP0000504125	588	1723	0.9694	537.691	2293	0.9711	683.133	2070	0.9711	650.707	2861	0.9711	867.479	2067	0.9711	653.542	-	-	-	-	-
MDP0000197971	3987	1716	0.9064	78.9762	1362	0.9107	59.8425	1062	0.9082	49.2346	1558	0.914	69.669	927	0.9077	43.2259	K10406|1|9e-71|267|gmx:100800016|kinesin family member C2/C3	GO:0015630//microtubule cytoskeleton;GO:0009526//plastid envelope;GO:0016020//membrane	GO:0003774//motor activity;GO:0015631//tubulin binding;GO:0032559	GO:0000911//cytokinesis by cell plate formation;GO:0009902//chloroplast relocation;GO:0007017//microtubule-based process	gi|462403777|gb|EMJ09334.1|/0/hypothetical protein PRUPE_ppa000319mg [Prunus persica]
MDP0000319422	2160	1715	0.5741	145.692	637	0.5505	51.6612	42	0.3639	3.59408	738	0.5741	60.9145	82	0.5222	7.05782	-	-	-	-	gi|462414532|gb|EMJ19269.1|/1.04846e-122/hypothetical protein PRUPE_ppa006285mg [Prunus persica]
MDP0000232309	759	1713	0.9974	414.134	2038	0.9987	470.371	2037	0.996	496.068	2113	0.9987	496.336	1344	0.9974	329.206	K06890|1|4e-93|338|gmx:100779265|	GO:0031224//intrinsic to membrane	-	-	gi|462420664|gb|EMJ24927.1|/7.3286e-120/hypothetical protein PRUPE_ppa010433mg [Prunus persica]
MDP0000150929	504	1710	0.9881	622.573	1567	0.996	544.649	763	0.9921	279.825	607	0.9861	214.722	319	0.9782	117.671	K02952|1|5e-72|267|pop:POPTR_830202|small subunit ribosomal protein S13	GO:0030529//ribonucleoprotein complex	GO:0003676//nucleic acid binding;GO:0005198//structural molecule activity	GO:0010467//gene expression	gi|462422894|gb|EMJ27157.1|/7.57919e-87/hypothetical protein PRUPE_ppa012483mg [Prunus persica]
MDP0000767304	591	1703	0.9069	528.752	2014	0.9002	596.967	2436	0.9086	761.872	4079	0.9036	1230.51	6381	0.9086	2007.3	K07977|1|2e-100|362|aly:ARALYDRAFT_325935|Arf/Sar family, other	GO:0044464//cell part	GO:0032561//guanyl ribonucleotide binding;GO:0003824//catalytic activity	GO:0035556//intracellular signal transduction;GO:0015031//protein transport	gi|449446863|ref|XP_004141190.1|/5.16205e-100/PREDICTED: ADP-ribosylation factor 1-like [Cucumis sativus]
MDP0000729817	1659	1701	0.9994	188.141	1912	0.9988	201.892	1897	0.9994	211.355	1958	0.9988	210.419	1945	0.9982	217.963	-	-	GO:0016798//hydrolase activity, acting on glycosyl bonds;GO:0043167//ion binding	GO:0044238//primary metabolic process	gi|462420244|gb|EMJ24507.1|/0/hypothetical protein PRUPE_ppa003807mg [Prunus persica]
MDP0000139992	729	1694	0.9986	426.394	1554	0.9986	373.424	914	0.9931	231.745	732	0.9973	179.02	432	0.9835	110.171	-	-	-	-	-
MDP0000291707	1098	1694	0.7113	283.098	1849	0.7523	294.994	1810	0.7942	304.697	2629	0.7732	426.881	1953	0.8506	330.682	K08081|1|2e-61|234|gmx:100780806|tropine dehydrogenase [EC:1.1.1.206]	-	GO:0003824//catalytic activity	GO:0010038//response to metal ion;GO:0009628//response to abiotic stimulus	gi|462401559|gb|EMJ07116.1|/1.43113e-73/hypothetical protein PRUPE_ppa011599mg [Prunus persica]
MDP0000322220	3246	1690	0.5921	95.5352	3148	0.5937	169.889	5527	0.5937	314.726	2073	0.6087	113.859	3860	0.5933	221.08	K03283|1|0.0|1135|rcu:RCOM_1248100|heat shock 70kDa protein 1/8	-	GO:0016628//oxidoreductase activity, acting on the CH-CH group of donors, NAD or NADP as acceptor;GO:0032559	GO:0008152//metabolic process;GO:0050896//response to stimulus	gi|470133735|ref|XP_004302715.1|/0/PREDICTED: probable mediator of RNA polymerase II transcription subunit 37e-like [Fragaria vesca subsp. vesca]
MDP0000279191	1974	1690	0.8232	157.096	2148	0.8247	190.619	1496	0.8247	140.08	1904	0.8252	171.964	1174	0.8288	110.568	-	-	GO:0000989//transcription factor binding transcription factor activity	GO:0006351//transcription, DNA-dependent	gi|462403779|gb|EMJ09336.1|/2.15536e-151/hypothetical protein PRUPE_ppa000277mg [Prunus persica]
MDP0000299701	2118	1674	0.8399	145.029	1638	0.8239	135.477	1298	0.8263	113.277	1357	0.8244	114.228	738	0.8201	64.78	K04077|1|0.0|880|osa:4327993|chaperonin GroEL	-	-	-	-
MDP0000136894	1374	1670	0.9236	223.026	1697	0.9236	216.358	1805	0.9236	242.819	2327	0.9243	301.945	1298	0.9229	175.63	K15849|1|7e-46|183|aly:ARALYDRAFT_320067|bifunctional aspartate aminotransferase and glutamate/aspartate-prephenate aminotransferase [EC:2.6.1.1 2.6.1.78 2.6.1.79]	-	GO:0008483//transaminase activity;GO:0048037//cofactor binding;GO:0016846//carbon-sulfur lyase activity	GO:0008652//cellular amino acid biosynthetic process	gi|462420214|gb|EMJ24477.1|/0/hypothetical protein PRUPE_ppa005521mg [Prunus persica]
MDP0000288088	1347	1666	0.9896	226.951	973	0.9881	126.539	399	0.9844	54.7517	1787	0.9941	236.524	543	0.9918	74.945	K14190|1|0.0|692|rcu:RCOM_0278070|GDP-L-galactose phosphorylase [EC:2.7.7.69]	-	-	-	gi|225380880|gb|ACN88681.1|/0/VTC2-like protein [Malus x domestica]
MDP0000145486	975	1657	0.9959	311.848	1892	0.9959	339.934	683	0.9959	129.482	1314	0.9959	240.275	155	0.959	29.5554	-	-	-	-	gi|462397810|gb|EMJ03478.1|/1.61098e-86/hypothetical protein PRUPE_ppa008996mg [Prunus persica]
MDP0000141581	1254	1657	0.6356	242.466	1261	0.6778	176.155	730	0.5781	107.601	573	0.7049	81.4658	335	0.6061	49.6658	K02933|1|2e-92|337|vvi:100263647|large subunit ribosomal protein L6	GO:0009526//plastid envelope;GO:0009532//plastid stroma;GO:0030529//ribonucleoprotein complex	GO:0003723//RNA binding;GO:0005198//structural molecule activity	GO:0003006//developmental process involved in reproduction;GO:0010467//gene expression	gi|462420861|gb|EMJ25124.1|/1.71218e-105/hypothetical protein PRUPE_ppa011034mg [Prunus persica]
MDP0000276844	2559	1654	0.3693	118.602	1061	0.3521	72.6313	667	0.3513	48.1779	904	0.3759	62.982	332	0.3513	24.12	K00876|1|0.0|768|pop:POPTR_744904|uridine kinase [EC:2.7.1.48]	-	GO:0019206//nucleoside kinase activity;GO:0032559	GO:0006796//phosphate-containing compound metabolic process	gi|462403075|gb|EMJ08632.1|/0/hypothetical protein PRUPE_ppa005044mg [Prunus persica]
MDP0000259301	6159	1651	0.5792	49.1883	2076	0.6733	59.0467	2085	0.7342	62.5731	2416	0.6498	69.9367	1476	0.5769	44.554	K10908|1|0.0|1256|rcu:RCOM_1466350|DNA-directed RNA polymerase, mitochondrial [EC:2.7.7.6];K04079|4|0.0|1224|pop:POPTR_564455|molecular chaperone HtpG	GO:0043231//intracellular membrane-bounded organelle	GO:0034062//RNA polymerase activity;GO:0003676//nucleic acid binding;GO:0005515//protein binding;GO:0032559	GO:0050896//response to stimulus;GO:0010467//gene expression;GO:0044267//cellular protein metabolic process	gi|462422319|gb|EMJ26582.1|/0/hypothetical protein PRUPE_ppa000780mg [Prunus persica]
MDP0000152304	1716	1647	0.5565	176.117	1560	0.5548	159.252	482	0.5396	51.9185	231	0.5472	24.0001	32	0.4371	3.46691	K00861|1|2e-12|72.4|sbi:SORBI_01g048850|riboflavin kinase [EC:2.7.1.26]	GO:0009526//plastid envelope;GO:0009532//plastid stroma	GO:0016788//hydrolase activity, acting on ester bonds	GO:0006259//DNA metabolic process	gi|462405098|gb|EMJ10562.1|/2.62736e-142/hypothetical protein PRUPE_ppa008755mg [Prunus persica]
MDP0000253134	1083	1644	0.9732	278.547	2475	0.9723	400.337	1781	0.9686	303.968	2100	0.9732	345.708	1982	0.976	340.24	K08242|1|0.0|685|rcu:RCOM_1599550|24-methylenesterol C-methyltransferase [EC:2.1.1.143]	-	-	-	-
MDP0000319861	4086	1636	0.8512	73.47	1310	0.8265	56.1632	1233	0.8338	55.7772	1168	0.8355	50.9639	815	0.8277	37.0826	K01537|1|0.0|1323|vvi:100241741|Ca2+-transporting ATPase [EC:3.6.3.8]	GO:0016020//membrane	GO:0042625//ATPase activity, coupled to transmembrane movement of ions;GO:0046873//metal ion transmembrane transporter activity;GO:0000166//nucleotide binding	GO:0009987//cellular process;GO:0006816//calcium ion transport;GO:0008152//metabolic process	gi|462400199|gb|EMJ05867.1|/0/hypothetical protein PRUPE_ppa000672mg [Prunus persica]
MDP0000185280	2208	1632	0.9914	135.627	5308	0.9928	421.124	3720	0.9932	311.412	1508	0.9918	121.764	912	0.9891	76.7903	K10999|1|7e-110|396|pop:POPTR_578717|cellulose synthase A [EC:2.4.1.12]	GO:0016020//membrane	GO:0016757//transferase activity, transferring glycosyl groups	GO:0009987//cellular process	gi|462404813|gb|EMJ10277.1|/0/hypothetical protein PRUPE_ppa001971mg [Prunus persica]
MDP0000244771	2292	1631	0.8224	130.576	1392	0.9005	106.391	686	0.8966	55.3225	858	0.9049	66.7407	286	0.8525	23.1986	K01100|1|0.0|635|vvi:100260169|sedoheptulose-bisphosphatase [EC:3.1.3.37]	GO:0009532//plastid stroma;GO:0009526//plastid envelope;GO:0005576//extracellular region	GO:0043169//cation binding;GO:0019203//carbohydrate phosphatase activity	GO:0006952//defense response;GO:0005982//starch metabolic process;GO:0005985//sucrose metabolic process;GO:0015977//carbon fixation	gi|462409744|gb|EMJ15078.1|/0/hypothetical protein PRUPE_ppa006836mg [Prunus persica]
MDP0000294583	1572	1626	0.9987	189.799	1428	0.9987	159.131	873	0.9917	102.649	825	0.9975	93.5664	244	0.9803	28.8568	K00975|1|0.0|886|vvi:100263079|glucose-1-phosphate adenylyltransferase [EC:2.7.7.27]	GO:0009526//plastid envelope;GO:0009532//plastid stroma	GO:0070566//adenylyltransferase activity;GO:0032559	GO:0005982//starch metabolic process;GO:0005977//glycogen metabolic process	gi|470121741|ref|XP_004296919.1|/0/PREDICTED: glucose-1-phosphate adenylyltransferase large subunit 1, chloroplastic-like [Fragaria vesca subsp. vesca]
MDP0000149834	948	1626	0.9536	314.729	1611	0.9515	297.691	891	0.9483	173.725	745	0.9515	140.109	327	0.9473	64.1283	K00020|1|3e-73|273|olu:OSTLU_45774|3-hydroxyisobutyrate dehydrogenase [EC:1.1.1.31]	GO:0044444//cytoplasmic part	GO:0016616//oxidoreductase activity, acting on the CH-OH group of donors, NAD or NADP as acceptor;GO:0048037//cofactor binding	GO:0009081//branched-chain amino acid metabolic process;GO:0006950//response to stress;GO:0006007//glucose catabolic process	gi|462397924|gb|EMJ03592.1|/6.85818e-143/hypothetical protein PRUPE_ppa009408mg [Prunus persica]
MDP0000387626	2049	1626	0.8965	145.614	1827	0.9024	156.198	1846	0.8926	166.526	2237	0.9082	194.645	1575	0.8931	142.906	K06630|1|5e-125|446|gmx:547889|tyrosine 3-monooxygenase/tryptophan 5-monooxygenase activation protein	-	GO:0017016//Ras GTPase binding	-	gi|462411649|gb|EMJ16698.1|/0/hypothetical protein PRUPE_ppa006886mg [Prunus persica]
MDP0000654592	1374	1626	0.6033	217.149	1758	0.567	224.136	1086	0.5655	146.095	922	0.5662	119.636	299	0.5677	40.4571	K01362|1|1e-171|601|osa:4339651|[EC:3.4.21.-];K14810|5|3e-33|141|ota:Ot01g04880|ATP-dependent RNA helicase DDX56/DBP9 [EC:3.6.4.13]	GO:0044436;GO:0009534//chloroplast thylakoid	GO:0004175//endopeptidase activity;GO:0016628//oxidoreductase activity, acting on the CH-CH group of donors, NAD or NADP as acceptor	GO:0009057//macromolecule catabolic process;GO:0009765//photosynthesis, light harvesting;GO:0019538//protein metabolic process	gi|462411518|gb|EMJ16567.1|/0/hypothetical protein PRUPE_ppa005605mg [Prunus persica]
MDP0000244530	1866	1623	0.5563	159.6	1509	0.5857	141.663	752	0.5552	74.4901	538	0.5793	51.4031	132	0.4518	13.1514	K07562|1|1e-62|239|sbi:SORBI_03g046345|nonsense-mediated mRNA decay protein 3;K14945|2|4e-14|78.2|rcu:RCOM_0126290|protein quaking	GO:0043231//intracellular membrane-bounded organelle	-	-	gi|115442333|ref|NP_001045446.1|/9.52486e-77/Os01g0957200 [Oryza sativa Japonica Group]
MDP0000451038	3666	1622	0.9681	81.1864	1272	0.9738	60.7817	931	0.8614	46.9407	1792	0.9684	87.1493	1537	0.8914	77.9456	-	-	GO:0016740//transferase activity	-	gi|462405661|gb|EMJ11125.1|/0/hypothetical protein PRUPE_ppa004520mg [Prunus persica]
MDP0000713652	597	1621	0.9966	498.234	1859	0.9983	545.486	1389	0.9983	430.051	1522	0.9983	454.526	971	0.9983	302.382	-	-	-	-	-
MDP0000939989	1383	1620	0.9436	214.94	1607	0.945	203.551	1972	0.9414	263.558	2334	0.9443	300.883	1021	0.9422	137.251	K01689|1|0.0|778|rcu:RCOM_0382120|enolase [EC:4.2.1.11]	GO:0043234//protein complex;GO:0044424//intracellular part	GO:0016747//transferase activity, transferring acyl groups other than amino-acyl groups;GO:0046872//metal ion binding;GO:0016836//hydro-lyase activity	GO:0006007//glucose catabolic process	gi|462397586|gb|EMJ03254.1|/0/hypothetical protein PRUPE_ppa005779mg [Prunus persica]
MDP0000251295	969	1619	0.9474	306.583	3984	0.9484	720.235	7687	0.9494	1466.31	707	0.9443	130.081	3548	0.9494	680.723	K05933|1|5e-139|491|gmx:100784455|aminocyclopropanecarboxylate oxidase [EC:1.14.17.4]	-	GO:0043169//cation binding;GO:0019842//vitamin binding;GO:0016641//oxidoreductase activity, acting on the CH-NH2 group of donors, oxygen as acceptor	GO:0003006//developmental process involved in reproduction;GO:0009692	gi|54260386|dbj|BAD60999.1|/1.31918e-165/1-aminocyclopropane-1-carboxylate oxidase [Pyrus pyrifolia]
MDP0000288395	1095	1619	0.8977	271.305	1588	0.8667	254.047	1475	0.8511	248.983	2188	0.8667	356.247	2929	0.9516	497.297	K10610|1|1e-23|108|ota:Ot10g03450|DNA damage-binding protein 1;K03671|2|2e-07|55.5|pop:POPTR_219472|thioredoxin 1	GO:0009941//chloroplast envelope;GO:0009532//plastid stroma	GO:0016667//oxidoreductase activity, acting on a sulfur group of donors	-	gi|462397916|gb|EMJ03584.1|/9.73322e-123/hypothetical protein PRUPE_ppa009372mg [Prunus persica]
MDP0000298527	2322	1615	0.9854	127.625	1710	0.9866	129.007	1193	0.9767	94.9665	1163	0.9849	89.2968	623	0.9759	49.8811	K15920|1|0.0|1249|vvi:100262089|beta-D-xylosidase 4 [EC:3.2.1.37]	GO:0031012//extracellular matrix;GO:0030312//external encapsulating structure	GO:0015926//glucosidase activity	GO:0000272//polysaccharide catabolic process	gi|462422181|gb|EMJ26444.1|/0/hypothetical protein PRUPE_ppa001692mg [Prunus persica]
MDP0000293627	1227	1609	0.727	240.623	1186	0.7245	169.324	621	0.6976	93.549	717	0.7156	104.182	240	0.6805	36.3645	K00605|1|0.0|765|vvi:100250401|aminomethyltransferase [EC:2.1.2.10]	GO:0043231//intracellular membrane-bounded organelle	GO:0016769//transferase activity, transferring nitrogenous groups;GO:0008168//methyltransferase activity	GO:0006730//one-carbon metabolic process;GO:0006544//glycine metabolic process	gi|462407823|gb|EMJ13157.1|/0/hypothetical protein PRUPE_ppa006512mg [Prunus persica]
MDP0000287755	3171	1609	0.9467	93.1075	1662	0.9502	91.8149	2205	0.9502	128.53	2098	0.9508	117.958	3359	0.9536	196.936	K00924|1|1e-178|625|ath:AT1G28440|[EC:2.7.1.-];K08286|3|5e-164|577|ath:AT4G28490|protein-serine/threonine kinase [EC:2.7.11.-]	-	-	-	-
MDP0000137234	921	1589	0.7286	316.584	1549	0.7622	294.625	859	0.7644	172.395	907	0.7633	175.576	400	0.8035	80.7441	K01783|1|6e-132|468|vvi:100267206|ribulose-phosphate 3-epimerase [EC:5.1.3.1]	GO:0009532//plastid stroma;GO:0009526//plastid envelope;GO:0009534//chloroplast thylakoid;GO:0005576//extracellular region	GO:0005488//binding;GO:0016857//racemase and epimerase activity, acting on carbohydrates and derivatives	GO:0006007//glucose catabolic process;GO:0051707//response to other organism;GO:0015977//carbon fixation;GO:0003006//developmental process involved in reproduction;GO:0006950//response to stress	gi|462405176|gb|EMJ10640.1|/1.00847e-143/hypothetical protein PRUPE_ppa009655mg [Prunus persica]
MDP0000324144	1740	1587	0.9989	167.36	1878	0.9994	189.071	1910	0.9983	202.897	1421	0.9994	145.601	1578	0.9983	168.604	K14515|1|2e-16|85.5|ppp:PHYPADRAFT_199083|EIN3-binding F-box protein	-	-	-	gi|182407840|gb|ACB87911.1|/0/F-box-containing protein 1 [Malus x domestica]
MDP0000682182	3705	1586	0.9987	78.5489	1415	0.9978	66.9032	1835	0.9984	91.5461	3020	0.9981	145.324	3023	0.9984	151.691	-	-	-	-	gi|462417047|gb|EMJ21784.1|/0/hypothetical protein PRUPE_ppa000352mg [Prunus persica]
MDP0000809488	768	1586	0.9896	378.937	3139	0.9961	715.993	3425	0.9844	824.312	2118	0.9948	491.681	3841	0.9922	929.808	K01953|1|3e-08|57.0|ppp:PHYPADRAFT_173106|asparagine synthase (glutamine-hydrolysing) [EC:6.3.5.4]	GO:0016020//membrane;GO:0044444//cytoplasmic part;GO:0043231//intracellular membrane-bounded organelle	-	-	gi|462407760|gb|EMJ13094.1|/5.52092e-139/hypothetical protein PRUPE_ppa010307mg [Prunus persica]
MDP0000317977	2337	1577	0.9054	123.822	1305	0.9033	97.8206	1186	0.8922	93.8033	2046	0.9054	156.086	1840	0.8999	146.376	K01103|1|0.0|1223|vvi:100244966|6-phosphofructo-2-kinase / fructose-2,6-bisphosphatase [EC:2.7.1.105 3.1.3.46]	GO:0044444//cytoplasmic part;GO:0016020//membrane	GO:0008443//phosphofructokinase activity;GO:0019203//carbohydrate phosphatase activity;GO:0032559	GO:0006000//fructose metabolic process	gi|462403990|gb|EMJ09547.1|/0/hypothetical protein PRUPE_ppa001820mg [Prunus persica]
MDP0000139684	969	1570	0.967	297.304	1202	0.9763	217.3	713	0.9649	136.006	669	0.9659	123.089	510	0.9783	97.8491	-	-	-	-	-
MDP0000286385	3111	1568	0.9958	92.4849	1844	0.9958	103.834	2228	0.9945	132.375	2641	0.9887	151.352	1064	0.9868	63.5846	-	GO:0043234//protein complex;GO:0044431//Golgi apparatus part;GO:0016021//integral to membrane	GO:0046872//metal ion binding	GO:0006605//protein targeting	gi|462408675|gb|EMJ14009.1|/0/hypothetical protein PRUPE_ppa002849mg [Prunus persica]
MDP0000795631	621	1567	0.9936	463.023	1952	0.9968	550.639	2469	0.9968	734.889	7896	0.9984	2266.91	14479	0.9984	4334.68	-	-	-	-	gi|462412695|gb|EMJ17744.1|/1.6253e-70/hypothetical protein PRUPE_ppb009453mg [Prunus persica]
MDP0000208730	1695	1553	0.5027	168.123	1109	0.505	114.615	1330	0.5316	145.035	5938	0.5351	624.581	7576	0.5463	830.961	K08472|1|6e-71|266|aly:ARALYDRAFT_665253|mlo protein	GO:0016020//membrane	-	-	gi|462403013|gb|EMJ08570.1|/5.63144e-105/hypothetical protein PRUPE_ppa004621mg [Prunus persica]
MDP0000177786	2724	1552	0.9284	104.547	1908	0.9269	122.701	1161	0.9218	78.7802	810	0.9148	53.0147	197	0.8432	13.4453	K00700|1|0.0|1264|gmx:100792499|1,4-alpha-glucan branching enzyme [EC:2.4.1.18]	-	GO:0016798//hydrolase activity, acting on glycosyl bonds;GO:0016758//transferase activity, transferring hexosyl groups;GO:0043167//ion binding	GO:0044238//primary metabolic process	gi|71034459|gb|AAZ20130.1|/0/starch branching enzyme I [Malus x domestica]
MDP0000151647	3744	1552	0.6896	76.0643	1061	0.7017	49.643	597	0.6795	29.4734	1253	0.7276	59.6669	589	0.7113	29.2476	K13667|1|8e-37|154|gmx:100797600|protein glucosyltransferase [EC:2.4.1.-]	GO:0016020//membrane	-	GO:0007010//cytoskeleton organization;GO:0009658//chloroplast organization	gi|462422246|gb|EMJ26509.1|/0/hypothetical protein PRUPE_ppa001192mg [Prunus persica]
MDP0000161955	1593	1545	0.9969	177.966	2438	0.9969	268.1	3265	0.9981	378.843	2094	0.9981	234.358	4296	0.9981	501.371	K00511|1|0.0|745|gmx:100800329|squalene monooxygenase [EC:1.14.13.132]	GO:0031224//intrinsic to membrane	GO:0004497//monooxygenase activity;GO:0050662//coenzyme binding	GO:0008152//metabolic process	gi|462395188|gb|EMJ00987.1|/0/hypothetical protein PRUPE_ppa003995mg [Prunus persica]
MDP0000206447	11055	1542	0.9171	25.5947	1340	0.8725	21.2336	1711	0.9209	28.6077	1874	0.9173	30.2224	1652	0.9195	27.7819	K10592|1|0.0|4423|gmx:100819012|E3 ubiquitin-protein ligase HUWE1 [EC:6.3.2.19]	GO:0043234//protein complex;GO:0043231//intracellular membrane-bounded organelle;GO:0044444//cytoplasmic part	GO:0019787//small conjugating protein ligase activity	GO:0019941//modification-dependent protein catabolic process;GO:0032446//protein modification by small protein conjugation	gi|462404050|gb|EMJ09607.1|/0/hypothetical protein PRUPE_ppa000008mg [Prunus persica]
MDP0000123604	1878	1539	0.8317	150.372	1185	0.8349	110.535	262	0.7891	25.7868	175	0.7827	16.6135	70	0.6885	6.92967	-	-	-	-	-
MDP0000547690	876	1537	0.9806	321.955	1021	0.9806	204.174	317	0.9806	66.8879	357	0.9715	72.6578	115	0.8664	24.4064	-	GO:0044436;GO:0009534//chloroplast thylakoid	-	GO:0009765//photosynthesis, light harvesting	gi|462401298|gb|EMJ06855.1|/7.85563e-135/hypothetical protein PRUPE_ppa009374mg [Prunus persica]
MDP0000154056	2832	1535	0.9866	99.4581	1185	0.976	73.2999	1090	0.9873	71.1419	766	0.9855	48.223	558	0.9756	36.6312	K01872|1|0.0|1385|vvi:100255425|alanyl-tRNA synthetase [EC:6.1.1.7]	GO:0009532//plastid stroma	GO:0004812//aminoacyl-tRNA ligase activity;GO:0032559	GO:0006418//tRNA aminoacylation for protein translation;GO:0003006//developmental process involved in reproduction	gi|462397155|gb|EMJ02954.1|/0/hypothetical protein PRUPE_ppa001100mg [Prunus persica]
MDP0000171423	645	1533	0.9705	436.121	1584	0.9271	430.204	943	0.9504	270.237	838	0.924	231.634	359	0.955	103.477	K02899|1|2e-64|243|pop:POPTR_174503|large subunit ribosomal protein L27	GO:0009532//plastid stroma;GO:0030529//ribonucleoprotein complex	GO:0005198//structural molecule activity	GO:0010467//gene expression	gi|462413915|gb|EMJ18964.1|/6.62548e-78/hypothetical protein PRUPE_ppa011695mg [Prunus persica]
MDP0000318443	10890	1533	0.8601	25.8309	1201	0.8486	19.3194	1611	0.8591	27.3439	1941	0.8868	31.7772	1728	0.8805	29.5003	K10592|1|0.0|3379|rcu:RCOM_0482820|E3 ubiquitin-protein ligase HUWE1 [EC:6.3.2.19]	GO:0044464//cell part	GO:0016879//ligase activity, forming carbon-nitrogen bonds	GO:0043412//macromolecule modification	gi|462418868|gb|EMJ23131.1|/0/hypothetical protein PRUPE_ppa000009mg [Prunus persica]
MDP0000566415	1902	1533	0.5426	147.896	1216	0.4905	111.996	1599	0.5005	155.393	1899	0.49	178.005	1581	0.49	154.537	K01868|1|3e-96|351|rcu:RCOM_0494580|threonyl-tRNA synthetase [EC:6.1.1.3]	GO:0009532//plastid stroma	GO:0004812//aminoacyl-tRNA ligase activity;GO:0032559	GO:0006418//tRNA aminoacylation for protein translation;GO:0003006//developmental process involved in reproduction	gi|400131576|emb|CCH50976.1|/0/T4.15 [Malus x robusta]
MDP0000300321	2817	1530	0.9957	99.662	1167	0.9936	72.5709	270	0.9631	17.7161	280	0.9489	17.7211	49	0.53	3.23385	K00454|1|0.0|1265|pop:POPTR_750772|lipoxygenase [EC:1.13.11.12]	-	GO:0046914//transition metal ion binding;GO:0016702//oxidoreductase activity, acting on single donors with incorporation of molecular oxygen, incorporation of two atoms of oxygen	GO:0006633//fatty acid biosynthetic process	gi|462402080|gb|EMJ07637.1|/0/hypothetical protein PRUPE_ppa000968mg [Prunus persica]
MDP0000188369	1827	1529	0.9485	153.566	905	0.9245	86.7738	403	0.919	40.7717	748	0.9245	72.993	412	0.9168	41.9246	K00924|1|3e-149|526|ath:AT2G01450|[EC:2.7.1.-];K04371|2|2e-78|291|ppp:PHYPADRAFT_126277|extracellular signal-regulated kinase 1/2 [EC:2.7.11.24];K14512|3|2e-77|288|pop:POPTR_718188|mitogen-activated protein kinase 6 [EC:2.7.11.24]	-	-	-	-
MDP0000475073	2064	1528	0.4675	135.843	1341	0.438	113.815	660	0.4433	59.1053	383	0.4239	33.0832	241	0.4341	21.7079	K02906|1|4e-104|377|aly:ARALYDRAFT_483405|large subunit ribosomal protein L3	GO:0009532//plastid stroma;GO:0030529//ribonucleoprotein complex	GO:0003723//RNA binding;GO:0005198//structural molecule activity	GO:0010467//gene expression	gi|462414824|gb|EMJ19561.1|/1.17655e-107/hypothetical protein PRUPE_ppa011130mg [Prunus persica]
MDP0000247496	2388	1528	0.7362	117.412	1021	0.7345	74.898	493	0.7316	38.1597	957	0.7366	71.449	219	0.7178	17.0498	K13679|1|0.0|929|vvi:100243677|granule-bound starch synthase [EC:2.4.1.242]	GO:0009536//plastid	GO:0046527//glucosyltransferase activity	GO:0005982//starch metabolic process;GO:0005977//glycogen metabolic process	gi|182636946|gb|ACB97678.1|/0/granule bound starch synthase Ib precursor [Malus x domestica]
MDP0000361550	108	1526	0.9907	2592.72	1651	0.9907	2677.95	554	0.9907	948.152	691	0.9815	1140.7	254	0.9537	437.24	-	-	-	-	-
MDP0000652198	1251	1523	0.9241	223.392	1547	0.9241	216.626	1082	0.9145	159.868	732	0.9225	104.321	792	0.9209	117.7	K12271|1|3e-129|459|pop:POPTR_557028|signal recognition particle 43 kDa protein	GO:0048500//signal recognition particle;GO:0044427//chromosomal part;GO:0009526//plastid envelope;GO:0009534//chloroplast thylakoid	GO:0005515//protein binding	GO:0009642//response to light intensity;GO:0006612//protein targeting to membrane;GO:0006325//chromatin organization	gi|462396660|gb|EMJ02459.1|/4.28906e-149/hypothetical protein PRUPE_ppa008415mg [Prunus persica]
MDP0000127560	2091	1520	0.7972	133.387	1148	0.7972	96.1759	528	0.824	46.6737	427	0.791	36.4076	131	0.7642	11.6474	K00600|1|0.0|858|rcu:RCOM_1033180|glycine hydroxymethyltransferase [EC:2.1.2.1]	-	GO:0016742//hydroxymethyl-, formyl- and related transferase activity;GO:0048037//cofactor binding	GO:0009069//serine family amino acid metabolic process;GO:0006730//one-carbon metabolic process;GO:0010038//response to metal ion	gi|462422642|gb|EMJ26905.1|/0/hypothetical protein PRUPE_ppa003562mg [Prunus persica]
MDP0000575740	1170	1517	0.9282	237.917	1437	0.9291	215.154	3009	0.9291	475.366	274	0.9154	41.7526	10	0.3359	1.589	K00660|1|0.0|732|vvi:100258106|chalcone synthase [EC:2.3.1.74]	-	-	-	-
MDP0000661951	1398	1511	0.995	198.327	4040	0.9964	506.236	5391	0.9986	712.778	1991	0.9936	253.912	2905	0.9986	386.322	K01641|1|0.0|773|rcu:RCOM_1683050|hydroxymethylglutaryl-CoA synthase [EC:2.3.3.10]	-	GO:0046912//transferase activity, transferring acyl groups, acyl groups converted into alkyl on transfer;GO:0016747//transferase activity, transferring acyl groups other than amino-acyl groups	GO:0006720//isoprenoid metabolic process	gi|462405728|gb|EMJ11192.1|/0/hypothetical protein PRUPE_ppa005266mg [Prunus persica]
MDP0000709073	1833	1503	0.4883	150.46	2706	0.4675	258.609	4638	0.4664	467.693	1023	0.467	99.5019	1668	0.4637	169.178	K00422|1|8e-154|542|vvi:100256583|polyphenol oxidase [EC:1.10.3.1]	GO:0009536//plastid	-	-	gi|384563685|gb|AFI08584.1|/0/polyphenol oxidase V [Malus x domestica]
MDP0000310936	1182	1502	0.8655	233.173	2454	0.8672	363.694	2535	0.8629	396.417	691	0.8663	104.227	921	0.8604	144.861	K00789|1|0.0|744|mtr:MTR_7g110310|S-adenosylmethionine synthetase [EC:2.5.1.6]	GO:0044424//intracellular part	GO:0046872//metal ion binding;GO:0016765//transferase activity, transferring alkyl or aryl (other than methyl) groups;GO:0032559	GO:0044237//cellular metabolic process	gi|452090878|gb|AGF95109.1|/0/S-adenosylmethionine synthetase [Prunus persica]
MDP0000714367	6318	1501	0.8446	43.5939	1366	0.839	37.8747	1901	0.85	55.6153	1503	0.8439	42.4129	1595	0.8477	46.9344	K03260|1|0.0|1744|vvi:100261523|translation initiation factor 4G	-	-	GO:0050896//response to stimulus	gi|462417038|gb|EMJ21775.1|/0/hypothetical protein PRUPE_ppa000085mg [Prunus persica]
MDP0000293182	1329	1500	0.9165	207.105	1834	0.9157	241.742	1050	0.9112	146.035	394	0.9059	52.8554	87	0.7976	12.1704	K10257|1|0.0|684|pop:POPTR_820418|omega-3 fatty acid desaturase (delta-15 desaturase) [EC:1.14.19.-]	GO:0009507//chloroplast	GO:0016705//oxidoreductase activity, acting on paired donors, with incorporation or reduction of molecular oxygen	GO:0006629//lipid metabolic process	gi|45385976|gb|AAS59833.1|/0/chloroplast omega-3 desaturase [Malus x domestica]
MDP0000332618	1023	1494	0.9873	267.979	1097	0.9971	187.849	818	0.9824	147.798	644	0.998	112.235	463	0.9922	84.1426	K05579|1|0.0|666|mtr:MetrCp010|NAD(P)H-quinone oxidoreductase subunit H [EC:1.6.5.3]	GO:0009534//chloroplast thylakoid	GO:0016491//oxidoreductase activity;GO:0048037//cofactor binding;GO:0000166//nucleotide binding	GO:0051234//establishment of localization;GO:0006091//generation of precursor metabolites and energy	gi|346683349|ref|YP_004842293.1|/0/NADH-plastoquinone oxidoreductase subunit 7 [Pyrus pyrifolia]
MDP0000214735	2682	1494	0.8799	102.216	1376	0.8762	89.8749	962	0.8743	66.2992	1902	0.9049	126.436	1081	0.8725	74.9337	K00700|1|0.0|1348|vvi:100254475|1,4-alpha-glucan branching enzyme [EC:2.4.1.18]	GO:0009536//plastid	GO:0016798//hydrolase activity, acting on glycosyl bonds;GO:0043167//ion binding;GO:0016758//transferase activity, transferring hexosyl groups	GO:0009250//glucan biosynthetic process	gi|129770485|gb|ABO31358.1|/0/starch branching enzyme II-1 [Malus x domestica]
MDP0000283650	2775	1492	0.1355	98.6577	905	0.1341	57.13	245	0.1243	16.3191	930	0.1333	59.7501	98	0.1222	6.56559	K00430|1|3e-105|381|rcu:RCOM_0688840|peroxidase [EC:1.11.1.7]	-	GO:0008171//O-methyltransferase activity	-	gi|449811543|gb|AGF25269.1|/1.2139e-150/peroxidase 2 [Pyrus communis]
MDP0000321210	1143	1491	0.7314	239.363	2495	0.7927	382.387	3935	0.7892	636.342	6521	0.7918	1017.15	6211	0.7524	1010.24	-	GO:0030529//ribonucleoprotein complex	GO:0005198//structural molecule activity	GO:0010467//gene expression;GO:0022613//ribonucleoprotein complex biogenesis	gi|462415086|gb|EMJ19823.1|/4.03882e-42/hypothetical protein PRUPE_ppa013614mg [Prunus persica]
MDP0000277240	2352	1490	0.5476	116.245	1479	0.5812	110.156	680	0.5242	53.4397	760	0.5804	57.6096	325	0.5238	25.6895	K02694|1|2e-101|368|rcu:RCOM_1426230|photosystem I subunit III	-	-	-	-
MDP0000339174	399	1485	0.9348	682.934	1162	0.9323	510.166	995	0.9323	460.938	672	0.9223	300.272	371	0.9173	172.867	K02114|1|4e-64|240|vvi:4025007|F-type H+-transporting ATPase subunit epsilon [EC:3.6.3.14]	GO:0009534//chloroplast thylakoid;GO:0033178//proton-transporting two-sector ATPase complex, catalytic domain	GO:0015078//hydrogen ion transmembrane transporter activity;GO:0019829//cation-transporting ATPase activity;GO:0032559	GO:0015986//ATP synthesis coupled proton transport	gi|346683300|ref|YP_004842245.1|/1.46296e-65/ATP synthase CF1 epsilon subunit [Pyrus pyrifolia]
MDP0000320534	1104	1485	0.9937	246.821	1691	0.9801	268.32	1375	0.9801	230.211	2171	0.9755	350.598	1653	0.9792	278.365	K09753|1|7e-26|116|sbi:SORBI_07g021680|cinnamoyl-CoA reductase [EC:1.2.1.44]	-	GO:0016491//oxidoreductase activity	GO:0009058//biosynthetic process;GO:0044237//cellular metabolic process	gi|462411723|gb|EMJ16772.1|/2.50041e-134/hypothetical protein PRUPE_ppa007494mg [Prunus persica]
MDP0000182082	1272	1483	0.9906	213.934	3369	0.9898	463.973	5873	0.9921	853.424	2209	0.9914	309.619	2267	0.9906	331.341	K01648|1|0.0|720|mtr:MTR_5g033920|ATP citrate (pro-S)-lyase [EC:2.3.3.8]	GO:0043234//protein complex;GO:0044444//cytoplasmic part	GO:0004774//succinate-CoA ligase activity;GO:0032559	GO:0009908//flower development;GO:0016109;GO:0043479;GO:0048827//phyllome development;GO:0006633//fatty acid biosynthetic process;GO:2000026//regulation of multicellular organismal development;GO:0006084//acetyl-CoA metabolic process;GO:0005982//starch metabolic process;GO:0008361//regulation of cell size;GO:0006779//porphyrin-containing compound biosynthetic process	gi|462419388|gb|EMJ23651.1|/0/hypothetical protein PRUPE_ppa006187mg [Prunus persica]
MDP0000194474	4284	1482	0.6625	63.4781	1460	0.5686	59.701	781	0.511	33.6972	516	0.5955	21.4743	152	0.5864	6.59636	K00434|1|6e-123|441|gmx:100795192|L-ascorbate peroxidase [EC:1.11.1.11]	-	-	-	gi|462418746|gb|EMJ23009.1|/0/hypothetical protein PRUPE_ppa004094mg [Prunus persica]
MDP0000192078	2100	1481	0.9086	129.408	1098	0.8919	91.5928	838	0.8881	73.7593	1212	0.91	102.897	1382	0.9024	122.349	K00029|1|0.0|981|rcu:RCOM_1489870|malate dehydrogenase (oxaloacetate-decarboxylating)(NADP+) [EC:1.1.1.40]	GO:0009536//plastid	GO:0016651//oxidoreductase activity, acting on NAD(P)H;GO:0046914//transition metal ion binding;GO:0042802//identical protein binding;GO:0004470//malic enzyme activity;GO:0000166//nucleotide binding	GO:0006631//fatty acid metabolic process;GO:0043648//dicarboxylic acid metabolic process;GO:0051260//protein homooligomerization	gi|83778968|gb|ABB86962.1|/0/cytosolic NADP-malic enzyme [Malus x domestica]
MDP0000239328	2040	1480	0.952	133.124	1705	0.9583	146.411	1851	0.9515	167.714	2309	0.9328	201.796	2712	0.925	247.155	K00140|1|0.0|781|rcu:RCOM_0818850|malonate-semialdehyde dehydrogenase (acetylating) / methylmalonate-semialdehyde dehydrogenase [EC:1.2.1.18 1.2.1.27]	-	-	-	-
MDP0000471083	270	1477	0.9889	1003.79	1592	0.9889	1032.9	746	0.9889	510.702	1755	0.9889	1158.86	2618	0.9889	1802.67	-	-	-	-	gi|462406286|gb|EMJ11750.1|/5.84718e-38/hypothetical protein PRUPE_ppa014101mg [Prunus persica]
MDP0000297093	1179	1475	0.7481	229.564	675	0.7481	100.293	159	0.7396	24.9273	1171	0.7481	177.077	461	0.7481	72.6938	K12135|1|3e-84|310|aly:ARALYDRAFT_488429|zinc finger protein CONSTANS	-	-	-	gi|302398765|gb|ADL36677.1|/2.81284e-155/COL domain class transcription factor [Malus x domestica]
MDP0000230907	6375	1472	0.65	42.3694	1136	0.6281	31.216	1014	0.6235	29.4002	1698	0.643	47.4871	1245	0.6353	36.3078	K11000|1|0.0|3152|rcu:RCOM_0146290|callose synthase [EC:2.4.1.-]	GO:0043234//protein complex;GO:0044444//cytoplasmic part;GO:0016020//membrane	GO:0035251//UDP-glucosyltransferase activity	GO:0006074//(1->3)-beta-D-glucan metabolic process	gi|470118003|ref|XP_004295133.1|/0/PREDICTED: callose synthase 3-like [Fragaria vesca subsp. vesca]
MDP0000268323	1077	1467	0.689	249.942	1145	0.7317	186.238	394	0.7335	67.6196	239	0.7261	39.564	138	0.6787	23.8218	K01091|1|1e-87|321|gmx:100820476|phosphoglycolate phosphatase [EC:3.1.3.18]	GO:0009532//plastid stroma;GO:0005576//extracellular region	GO:0016791//phosphatase activity	GO:0008152//metabolic process	gi|470132627|ref|XP_004302180.1|/1.52904e-88/PREDICTED: phosphoglycolate phosphatase-like [Fragaria vesca subsp. vesca]
MDP0000182015	3027	1467	0.9703	88.9289	1308	0.9709	75.6962	708	0.9693	43.2328	640	0.9676	37.6952	170	0.8411	10.4411	K01869|1|0.0|1514|pop:POPTR_886767|leucyl-tRNA synthetase [EC:6.1.1.4]	GO:0009536//plastid	GO:0004812//aminoacyl-tRNA ligase activity;GO:0032559	GO:0006418//tRNA aminoacylation for protein translation;GO:0003006//developmental process involved in reproduction	gi|462409551|gb|EMJ14885.1|/0/hypothetical protein PRUPE_ppa000869mg [Prunus persica]
MDP0000784053	1416	1464	0.9739	189.716	1952	0.9746	241.488	810	0.9654	105.734	1241	0.9718	156.252	16	0.4195	2.10071	K15397|1|6e-93|339|aly:ARALYDRAFT_887345|3-ketoacyl-CoA synthase [EC:2.3.1.-]	GO:0044464//cell part	GO:0016747//transferase activity, transferring acyl groups other than amino-acyl groups	GO:0006629//lipid metabolic process;GO:0009314//response to radiation;GO:0006950//response to stress	gi|462415884|gb|EMJ20621.1|/0/hypothetical protein PRUPE_ppa021980mg [Prunus persica]
MDP0000422473	2400	1463	0.9738	111.856	1619	0.9537	118.172	1849	0.9521	142.403	2023	0.9542	150.281	2227	0.9667	172.512	-	GO:0044424//intracellular part	-	-	gi|462406087|gb|EMJ11551.1|/0/hypothetical protein PRUPE_ppa001688mg [Prunus persica]
MDP0000129664	2067	1462	0.6497	129.787	1686	0.6502	142.888	1992	0.6507	178.132	2676	0.6497	230.815	3702	0.6502	332.971	K07513|1|0.0|696|ath:AT2G33150|acetyl-CoA acyltransferase 1 [EC:2.3.1.16]	GO:0031981//nuclear lumen;GO:0009536//plastid;GO:0042579//microbody;GO:0031090//organelle membrane	GO:0016408	GO:0009694//jasmonic acid metabolic process;GO:0009062//fatty acid catabolic process;GO:0009657//plastid organization;GO:0009738//abscisic acid mediated signaling pathway;GO:0006950//response to stress	gi|462422678|gb|EMJ26941.1|/0/hypothetical protein PRUPE_ppa005421mg [Prunus persica]
MDP0000172222	1704	1459	0.9372	157.112	1693	0.909	174.047	1927	0.912	209.028	1048	0.9085	109.65	479	0.9061	52.2608	K14190|1|0.0|705|rcu:RCOM_0278070|GDP-L-galactose phosphorylase [EC:2.7.7.69]	-	-	-	gi|225380880|gb|ACN88681.1|/0/VTC2-like protein [Malus x domestica]
MDP0000208850	747	1458	0.9987	358.148	1191	0.9987	279.299	453	0.996	112.091	545	0.9933	130.075	305	0.9839	75.9084	-	-	-	-	-
MDP0000360438	168	1458	0.8333	1592.48	2911	0.9048	3035.37	6726	0.875	7400.14	5926	0.9643	6288.84	4703	0.875	5204.47	-	-	-	GO:0006950//response to stress	gi|4590376|gb|AAD26552.1|AF124829_1/2.13554e-24/major allergen mal d 1 [Malus x domestica]
MDP0000759437	1002	1457	0.9371	266.819	1330	0.9341	232.521	698	0.9391	128.76	867	0.9371	154.266	295	0.9271	54.7349	-	GO:0009526//plastid envelope;GO:0009534//chloroplast thylakoid	GO:0051536//iron-sulfur cluster binding;GO:0003824//catalytic activity	GO:0008152//metabolic process	gi|462422687|gb|EMJ26950.1|/5.2211e-96/hypothetical protein PRUPE_ppa009431mg [Prunus persica]
MDP0000907482	3714	1456	0.9989	71.9357	1279	0.9984	60.3264	1477	0.9973	73.5073	2220	0.9995	106.569	2007	0.9981	100.465	-	-	-	-	gi|462417047|gb|EMJ21784.1|/0/hypothetical protein PRUPE_ppa000352mg [Prunus persica]
MDP0000685160	1773	1455	0.9938	150.584	1118	0.9983	110.462	677	0.9865	70.5784	613	0.9763	61.6411	198	0.868	20.7619	K14640|1|0.0|803|vvi:100247658|solute carrier family 20 (sodium-dependent phosphate transporter)	GO:0009526//plastid envelope	GO:0015291//secondary active transmembrane transporter activity	GO:0015698//inorganic anion transport	gi|462418928|gb|EMJ23191.1|/0/hypothetical protein PRUPE_ppa003252mg [Prunus persica]
MDP0000261821	1305	1451	0.9985	204.024	1289	0.9916	173.03	886	0.9939	125.492	1137	0.9908	155.335	491	0.9678	69.949	K08232|1|0.0|755|vvi:100233035|monodehydroascorbate reductase (NADH) [EC:1.6.5.4]	-	-	-	-
MDP0000941173	1461	1448	0.8097	181.863	544	0.8131	65.227	170	0.8015	21.5075	387	0.8042	47.2258	38	0.5243	4.83553	K13811|1|0.0|735|vvi:100252345|3'-phosphoadenosine 5'-phosphosulfate synthase [EC:2.7.7.4 2.7.1.25]	GO:0009536//plastid	GO:0004779//sulfate adenylyltransferase activity	GO:0006790//sulfur compound metabolic process	gi|462419595|gb|EMJ23858.1|/0/hypothetical protein PRUPE_ppa004963mg [Prunus persica]
MDP0000248806	1779	1444	0.7476	148.942	1205	0.7465	118.656	762	0.7482	79.1719	580	0.7381	58.126	261	0.6757	27.2756	-	-	-	-	-
MDP0000868785	2997	1437	0.9923	87.9822	1372	0.9917	80.1947	1278	0.9927	78.82	1618	0.9937	96.2521	743	0.9903	46.0906	-	-	-	-	gi|462409555|gb|EMJ14889.1|/0/hypothetical protein PRUPE_ppa000859mg [Prunus persica]
MDP0000265782	1005	1436	0.8537	262.188	1207	0.8468	210.387	1577	0.8498	290.04	1365	0.8458	242.15	1787	0.8537	330.574	K04079|1|7e-158|554|gmx:100194423|molecular chaperone HtpG	GO:0031981//nuclear lumen;GO:0016020//membrane;GO:0030312//external encapsulating structure;GO:0044444//cytoplasmic part	GO:0005515//protein binding;GO:0017111//nucleoside-triphosphatase activity;GO:0032559	GO:0031647//regulation of protein stability;GO:0048827//phyllome development;GO:0051592//response to calcium ion;GO:0009791//post-embryonic development;GO:0044267//cellular protein metabolic process;GO:0042742//defense response to bacterium;GO:0009207;GO:0006970//response to osmotic stress;GO:0009408//response to heat	gi|462403979|gb|EMJ09536.1|/2.3921e-157/hypothetical protein PRUPE_ppa002220mg [Prunus persica]
MDP0000322725	2172	1436	0.9945	121.316	2683	0.9982	216.391	7376	0.9995	627.702	4006	0.9991	328.829	4077	0.9991	348.973	K10527|1|0.0|1080|pop:POPTR_825852|enoyl-CoA hydratase/3-hydroxyacyl-CoA dehydrogenase [EC:4.2.1.17 1.1.1.35 1.1.1.211]	GO:0030312//external encapsulating structure;GO:0009536//plastid;GO:0042579//microbody	GO:0016616//oxidoreductase activity, acting on the CH-OH group of donors, NAD or NADP as acceptor;GO:0048037//cofactor binding;GO:0016836//hydro-lyase activity;GO:0016856	GO:0009694//jasmonic acid metabolic process;GO:0009062//fatty acid catabolic process;GO:0009791//post-embryonic development	gi|462399786|gb|EMJ05454.1|/0/hypothetical protein PRUPE_ppa002052mg [Prunus persica]
MDP0000029168	2061	1434	0.999	127.672	2430	0.999	206.541	2888	0.9995	259.007	1448	0.999	125.259	1681	0.9995	151.635	K13422|1|0.0|791|rcu:RCOM_0864470|transcription factor MYC2	-	GO:0016491//oxidoreductase activity	-	gi|302398601|gb|ADL36595.1|/0/BHLH domain class transcription factor [Malus x domestica]
MDP0000435922	1782	1434	0.7172	147.661	1003	0.6571	98.5988	1910	0.6998	198.115	1215	0.6773	121.559	264	0.6364	27.5427	K13420|1|1e-43|176|ath:AT5G46330|LRR receptor-like serine/threonine-protein kinase FLS2 [EC:2.7.11.1]	-	-	-	-
MDP0000217362	372	1432	0.9973	706.358	1781	0.9946	838.686	925	0.9946	459.612	1186	0.9973	568.408	95	0.9919	47.4779	-	-	-	-	gi|462398289|gb|EMJ03957.1|/4.30294e-25/hypothetical protein PRUPE_ppa013406mg [Prunus persica]
MDP0000441695	633	1431	0.9968	414.821	894	0.9937	247.407	316	0.9921	92.2732	779	0.9968	219.408	198	0.9874	58.153	-	-	-	-	-
MDP0000728113	3225	1429	0.974	81.3069	817	0.9671	44.3783	558	0.9647	31.9813	670	0.9656	37.0394	119	0.7705	6.86006	-	-	-	-	gi|462406647|gb|EMJ12111.1|/0/hypothetical protein PRUPE_ppa000592mg [Prunus persica]
MDP0000787701	1800	1423	0.9839	145.063	630	0.9678	61.3122	1247	0.95	128.052	904	0.96	89.5394	1370	0.9856	141.501	K08150|1|6e-47|187|gmx:100802679|MFS transporter, SP family, solute carrier family 2 (myo-inositol transporter), member 13;K08145|5|1e-40|166|smo:SELMODRAFT_82622|MFS transporter, SP family, solute carrier family 2 (facilitated glucose transporter), member 8	-	-	GO:0006810//transport	gi|51849627|dbj|BAD42345.1|/0/sorbitol transporter [Malus x domestica]
MDP0000251810	1020	1422	0.9618	255.814	610	0.9422	104.763	156	0.9118	28.2694	338	0.948	59.0792	370	0.9186	67.4391	K03841|1|3e-179|625|pop:POPTR_714722|fructose-1,6-bisphosphatase I [EC:3.1.3.11]	GO:0044424//intracellular part	GO:0016628//oxidoreductase activity, acting on the CH-CH group of donors, NAD or NADP as acceptor;GO:0019203//carbohydrate phosphatase activity;GO:0043169//cation binding	GO:0005975//carbohydrate metabolic process	gi|462395764|gb|EMJ01563.1|/0/hypothetical protein PRUPE_ppa008222mg [Prunus persica]
MDP0000742177	1674	1421	0.9833	155.763	945	0.9785	98.8906	345	0.9743	38.0939	284	0.9755	30.2469	135	0.8799	14.993	K13071|1|3e-45|181|ppp:PHYPADRAFT_134389|pheophorbide a oxygenase [EC:1.14.12.20]	GO:0009526//plastid envelope	GO:0016709//oxidoreductase activity, acting on paired donors, with incorporation or reduction of molecular oxygen, NAD(P)H as one donor, and incorporation of one atom of oxygen;GO:0016703;GO:0043169//cation binding;GO:0051536//iron-sulfur cluster binding	GO:0006605//protein targeting;GO:0008152//metabolic process	gi|462419858|gb|EMJ24121.1|/0/hypothetical protein PRUPE_ppa003695mg [Prunus persica]
MDP0000896307	1581	1419	0.8741	164.693	1450	0.8678	160.663	1600	0.8767	187.06	1999	0.8792	225.424	664	0.871	78.0812	K08150|1|3e-65|248|vvi:100268023|MFS transporter, SP family, solute carrier family 2 (myo-inositol transporter), member 13	GO:0031224//intrinsic to membrane	GO:0016628//oxidoreductase activity, acting on the CH-CH group of donors, NAD or NADP as acceptor;GO:0022857//transmembrane transporter activity	GO:0008152//metabolic process;GO:0071702	gi|51849623|dbj|BAD42343.1|/0/sorbitol transporter [Malus x domestica]
MDP0000271642	6114	1418	0.8579	42.5575	1358	0.8672	38.9093	1477	0.8633	44.6526	1537	0.8696	44.8195	1595	0.8485	48.5004	K14510|1|1e-46|187|vvi:100240856|serine/threonine-protein kinase CTR1 [EC:2.7.11.1]	-	GO:0004672//protein kinase activity	-	gi|462409596|gb|EMJ14930.1|/0/hypothetical protein PRUPE_ppa000294mg [Prunus persica]
MDP0000094255	1350	1417	0.9896	192.602	1673	0.9874	217.09	1534	0.9919	210.031	1968	0.9919	259.902	1008	0.9704	138.815	K07374|1|0.0|832|rcu:RCOM_1584620|tubulin alpha	GO:0032991//macromolecular complex;GO:0015630//microtubule cytoskeleton	GO:0017111//nucleoside-triphosphatase activity;GO:0032561//guanyl ribonucleotide binding	GO:0043623//cellular protein complex assembly;GO:0009207;GO:0007017//microtubule-based process	gi|456368493|gb|AGG37283.1|/0/alpha-tubulin 1 [Salix arbutifolia]
MDP0000272421	3084	1416	0.9102	84.2508	1635	0.8959	92.8714	2046	0.9112	122.626	1492	0.9089	86.2527	1702	0.8962	102.602	K01338|1|0.0|1454|vvi:100262630|ATP-dependent Lon protease [EC:3.4.21.53]	GO:0031974//membrane-enclosed lumen;GO:0042579//microbody	GO:0004175//endopeptidase activity;GO:0042623//ATPase activity, coupled;GO:0032559	GO:0016558//protein import into peroxisome matrix;GO:0019538//protein metabolic process;GO:0048528//post-embryonic root development	gi|462406639|gb|EMJ12103.1|/0/hypothetical protein PRUPE_ppa001173mg [Prunus persica]
MDP0000227203	6927	1416	0.9581	37.5097	1131	0.935	28.602	1261	0.9609	33.6482	1534	0.9695	39.4819	1528	0.9753	41.0099	-	-	-	-	gi|462404805|gb|EMJ10269.1|/0/hypothetical protein PRUPE_ppa000035mg [Prunus persica]
MDP0000564897	990	1414	0.7566	262.083	823	0.7576	145.627	890	0.7576	166.168	2597	0.7586	467.687	1339	0.7566	251.452	K09338|1|4e-59|226|ath:AT2G22430|homeobox-leucine zipper protein	-	-	-	gi|302398847|gb|ADL36718.1|/8.63469e-136/HD domain class transcription factor [Malus x domestica]
MDP0000307358	2304	1413	0.875	112.534	1096	0.8997	83.331	733	0.878	58.8049	915	0.8824	70.8039	550	0.8685	44.3803	K08869|1|5e-134|476|osa:4346513|aarF domain-containing kinase;K13457|4|1e-94|345|vvi:100252764|disease resistance protein RPM1	GO:0043231//intracellular membrane-bounded organelle	-	-	gi|462403709|gb|EMJ09266.1|/0/hypothetical protein PRUPE_ppa001814mg [Prunus persica]
MDP0000280105	1581	1412	0.635	163.881	3004	0.635	332.848	4244	0.6338	496.176	3351	0.6331	377.886	1814	0.635	213.312	K00517|1|2e-144|510|ath:AT4G31940|[EC:1.14.-.-];K05280|2|6e-93|339|mtr:MTR_3g025230|flavonoid 3'-monooxygenase [EC:1.14.13.21]	-	-	-	gi|462419558|gb|EMJ23821.1|/0/hypothetical protein PRUPE_ppa004175mg [Prunus persica]
MDP0000145898	1689	1410	0.8851	153.184	1538	0.8993	159.516	1412	0.8662	154.524	1679	0.8757	177.231	1578	0.8999	173.695	K00924|1|0.0|736|aly:ARALYDRAFT_489503|[EC:2.7.1.-];K03083|3|0.0|721|rcu:RCOM_1345100|glycogen synthase kinase 3 beta [EC:2.7.11.26]	GO:0044444//cytoplasmic part	GO:0004672//protein kinase activity;GO:0032559	GO:0048507//meristem development;GO:0006464//cellular protein modification process;GO:0006796//phosphate-containing compound metabolic process	gi|470132885|ref|XP_004302305.1|/0/PREDICTED: glycogen synthase kinase-3 homolog MsK-1-like [Fragaria vesca subsp. vesca]
MDP0000120885	3105	1404	0.5369	82.9718	677	0.5179	38.1949	75	0.4264	4.4647	319	0.5198	18.3167	40	0.3643	2.39502	-	-	-	-	gi|462399153|gb|EMJ04821.1|/0/hypothetical protein PRUPE_ppa003792mg [Prunus persica]
MDP0000185239	1578	1403	0.9018	163.146	1274	0.8986	141.43	1550	0.9005	181.559	2663	0.8999	300.873	1813	0.8954	213.6	K12868|1|5e-07|54.3|aly:ARALYDRAFT_480564|pre-mRNA-splicing factor SYF2	GO:0016020//membrane	-	GO:0009628//response to abiotic stimulus	gi|462395053|gb|EMJ00852.1|/0/hypothetical protein PRUPE_ppa004400mg [Prunus persica]
MDP0000187687	1968	1403	0.9985	130.815	1171	0.999	104.234	509	0.997	47.8063	706	0.9949	63.9585	270	0.9787	25.5064	K01188|1|3e-33|141|vvi:100252705|beta-glucosidase [EC:3.2.1.21]	GO:0031410//cytoplasmic vesicle	GO:0016798//hydrolase activity, acting on glycosyl bonds;GO:0043167//ion binding	GO:0044238//primary metabolic process	gi|462423900|gb|EMJ28163.1|/0/hypothetical protein PRUPE_ppa002585mg [Prunus persica]
MDP0000162900	2718	1398	0.9739	94.3806	1350	0.9757	87.0087	1273	0.9698	86.5707	1938	0.9717	127.123	1425	0.9794	97.4711	K15535|1|0.0|1186|vvi:100256560|phosphoglucan, water dikinase [EC:2.7.9.5]	GO:0009532//plastid stroma	GO:0016301//kinase activity;GO:0032559	GO:0005982//starch metabolic process;GO:0006468//protein phosphorylation	gi|462422372|gb|EMJ26635.1|/0/hypothetical protein PRUPE_ppa000429mg [Prunus persica]
MDP0000169133	3174	1398	0.9288	80.8212	877	0.9146	48.4029	477	0.9118	27.7782	249	0.8233	13.9866	133	0.7029	7.79032	K02357|1|0.0|1215|vvi:100262932|elongation factor Ts	-	-	-	-
MDP0000247791	1059	1397	0.9821	242.061	1791	0.9821	296.264	1590	0.9802	277.519	1450	0.9792	244.113	1186	0.9811	208.209	K14498|1|1e-172|603|rcu:RCOM_0321490|serine/threonine-protein kinase SRK2 [EC:2.7.11.1]	-	GO:0004672//protein kinase activity;GO:0032559	GO:0006464//cellular protein modification process	gi|441433481|gb|AGC31662.1|/0/sucrose non-fermenting-1-related protein kinase [Malus x domestica]
MDP0000570507	3150	1393	0.7625	81.1457	1451	0.7575	80.6929	1506	0.7597	88.3703	1421	0.76	80.427	1126	0.7444	66.4566	K01414|1|0.0|1155|rcu:RCOM_0230710|oligopeptidase A [EC:3.4.24.70]	-	-	-	-
MDP0000183294	4065	1393	0.982	62.8804	1060	0.971	45.6798	863	0.9665	39.2412	352	0.8335	15.4383	257	0.7633	11.7539	K05658|1|0.0|2024|rcu:RCOM_1354650|ATP-binding cassette, subfamily B (MDR/TAP), member 1	GO:0031224//intrinsic to membrane	GO:0005515//protein binding;GO:0015562//efflux transmembrane transporter activity;GO:0032559;GO:0042626//ATPase activity, coupled to transmembrane movement of substances;GO:0022891//substrate-specific transmembrane transporter activity	GO:0009630//gravitropism;GO:0043479;GO:0009639//response to red or far red light;GO:0051707//response to other organism;GO:0009734//auxin mediated signaling pathway;GO:0032535//regulation of cellular component size;GO:0009207;GO:0048437//floral organ development;GO:0060918//auxin transport	gi|462400213|gb|EMJ05881.1|/0/hypothetical protein PRUPE_ppa000269mg [Prunus persica]
MDP0000146975	1950	1390	0.7051	130.799	1243	0.7015	111.664	1150	0.6944	109.007	1921	0.6995	175.635	1366	0.7041	130.235	K01880|1|0.0|1083|pop:POPTR_708845|glycyl-tRNA synthetase [EC:6.1.1.14]	GO:0043231//intracellular membrane-bounded organelle	GO:0004812//aminoacyl-tRNA ligase activity;GO:0032559	GO:0006418//tRNA aminoacylation for protein translation;GO:0010038//response to metal ion	gi|462418842|gb|EMJ23105.1|/0/hypothetical protein PRUPE_ppa001964mg [Prunus persica]
MDP0000264662	4590	1386	0.7501	55.4084	1213	0.754	46.2942	824	0.7551	33.1823	1218	0.7521	47.31	521	0.7547	21.1026	K03695|1|0.0|1535|gmx:100801296|ATP-dependent Clp protease ATP-binding subunit ClpB	GO:0009532//plastid stroma	GO:0017111//nucleoside-triphosphatase activity;GO:0032559	GO:0006950//response to stress;GO:0009657//plastid organization;GO:0051604//protein maturation	gi|462411072|gb|EMJ16121.1|/0/hypothetical protein PRUPE_ppa000855mg [Prunus persica]
MDP0000132036	2490	1386	0.9068	102.138	1016	0.9004	71.4781	1187	0.9092	88.1137	1345	0.9068	96.3033	616	0.9096	45.993	-	GO:0044464//cell part	GO:0015197//peptide transporter activity	GO:0006810//transport;GO:0030003//cellular cation homeostasis	gi|462407222|gb|EMJ12556.1|/0/hypothetical protein PRUPE_ppa001984mg [Prunus persica]
MDP0000398616	3087	1384	0.4985	82.2668	1683	0.4849	95.505	1456	0.5326	87.18	1382	0.4953	79.816	1960	0.5154	118.04	K00517|1|7e-126|450|osa:4349111|[EC:1.14.-.-]	-	GO:0004497//monooxygenase activity;GO:0005506//iron ion binding	-	gi|462415466|gb|EMJ20203.1|/0/hypothetical protein PRUPE_ppa004199mg [Prunus persica]
MDP0000171041	1362	1381	0.558	186.055	1823	0.558	234.47	2526	0.558	342.806	1155	0.558	151.19	1049	0.5565	143.189	K01611|1|1e-144|511|vvi:100240686|S-adenosylmethionine decarboxylase [EC:4.1.1.50]	-	GO:0016831//carboxy-lyase activity	GO:0006596//polyamine biosynthetic process	gi|27597160|dbj|BAC55114.1|/0/S-adenosylmethionine decarboxylase [Malus x domestica]
MDP0000899206	516	1378	0.9961	490.032	1467	0.9961	498.034	447	0.9864	160.122	415	0.9903	143.389	180	0.9884	64.8535	K08902|1|4e-57|218|gmx:100777979|photosystem II Psb27 protein	GO:0009523//photosystem II;GO:0009534//chloroplast thylakoid	-	GO:0009765//photosynthesis, light harvesting	gi|462411224|gb|EMJ16273.1|/1.97389e-69/hypothetical protein PRUPE_ppa012425mg [Prunus persica]
MDP0000157652	2343	1375	0.8583	107.685	1059	0.8293	79.1776	739	0.8203	58.2994	737	0.8212	56.0807	495	0.8199	39.2775	K03086|1|3e-69|261|ota:Ot06g01190|RNA polymerase primary sigma factor;K03093|3|8e-56|217|rcu:RCOM_0798990|RNA polymerase sigma factor	GO:0009536//plastid	GO:0034062//RNA polymerase activity;GO:0001071//nucleic acid binding transcription factor activity;GO:0000996	GO:0006351//transcription, DNA-dependent;GO:0009639//response to red or far red light	gi|470135016|ref|XP_004303327.1|/5.08161e-179/PREDICTED: RNA polymerase sigma factor sigB-like [Fragaria vesca subsp. vesca]
MDP0000200810	825	1369	0.7806	304.491	1181	0.7818	250.769	804	0.7855	180.133	587	0.7855	126.854	202	0.7648	45.5206	K03386|1|2e-111|399|pop:POPTR_576525|peroxiredoxin (alkyl hydroperoxide reductase subunit C) [EC:1.11.1.15]	-	GO:0016705//oxidoreductase activity, acting on paired donors, with incorporation or reduction of molecular oxygen;GO:0016209//antioxidant activity	GO:0008152//metabolic process;GO:0019725//cellular homeostasis	gi|462397975|gb|EMJ03643.1|/9.34202e-127/hypothetical protein PRUPE_ppa009960mg [Prunus persica]
MDP0000202700	2544	1368	0.7799	98.672	1569	0.8003	108.04	1944	0.7991	141.244	1747	0.8019	122.432	1554	0.7811	113.565	K13525|1|0.0|1425|gmx:547850|transitional endoplasmic reticulum ATPase	GO:0016020//membrane	GO:0032559;GO:0042623//ATPase activity, coupled	GO:0009987//cellular process	gi|462403721|gb|EMJ09278.1|/0/hypothetical protein PRUPE_ppa001552mg [Prunus persica]
MDP0000238213	1773	1366	0.9803	141.373	1267	0.9898	125.183	1428	0.9994	148.872	1698	0.9921	170.745	1661	0.9949	174.169	K14550|1|2e-06|52.4|cre:CHLREDRAFT_190833|U3 small nucleolar RNA-associated protein 10	-	GO:0032559	GO:0006281//DNA repair	gi|470139748|ref|XP_004305608.1|/0/PREDICTED: pentatricopeptide repeat-containing protein At4g33170-like [Fragaria vesca subsp. vesca]
MDP0000807738	765	1364	0.9974	327.173	1237	0.9922	283.261	1033	0.9961	249.592	900	0.9974	209.749	860	0.9987	209.001	K01673|1|8e-113|404|gmx:100803945|carbonic anhydrase [EC:4.2.1.1]	-	GO:0016836//hydro-lyase activity;GO:0046914//transition metal ion binding	-	gi|462420630|gb|EMJ24893.1|/8.49329e-124/hypothetical protein PRUPE_ppa010344mg [Prunus persica]
MDP0000142765	1911	1363	0.7493	130.876	1025	0.6787	93.9597	797	0.6536	77.0885	461	0.6646	43.0089	276	0.5536	26.8509	K06892|1|2e-115|414|ath:AT3G19010|	-	GO:0003824//catalytic activity	-	gi|462396014|gb|EMJ01813.1|/5.2383e-171/hypothetical protein PRUPE_ppa007969mg [Prunus persica]
MDP0000273751	1038	1356	0.947	239.711	622	0.9326	104.972	169	0.8825	30.0941	1553	0.9461	266.743	1022	0.9441	183.048	-	-	-	-	-
MDP0000314910	3528	1355	0.8793	70.4751	689	0.8645	34.2113	276	0.8143	14.4601	536	0.8665	27.0866	86	0.5935	4.5319	-	GO:0044464//cell part	-	-	gi|462406147|gb|EMJ11611.1|/0/hypothetical protein PRUPE_ppa000610mg [Prunus persica]
MDP0000339664	708	1352	0.9958	350.404	1163	0.9873	287.756	729	0.9845	190.321	537	0.9972	135.226	372	0.9944	97.6832	-	GO:0009526//plastid envelope	GO:0016787//hydrolase activity	-	gi|462420836|gb|EMJ25099.1|/2.02669e-89/hypothetical protein PRUPE_ppa010899mg [Prunus persica]
MDP0000304679	1959	1352	0.5712	126.639	1542	0.5707	137.889	1621	0.5707	152.947	2012	0.5676	183.11	1503	0.5671	142.638	-	GO:0043231//intracellular membrane-bounded organelle	-	-	gi|462411607|gb|EMJ16656.1|/2.88542e-148/hypothetical protein PRUPE_ppa006404mg [Prunus persica]
MDP0000243374	2727	1352	0.5468	90.9738	1574	0.5435	101.111	1439	0.5453	97.5366	1409	0.5424	92.1179	693	0.5431	47.2453	K00811|1|0.0|719|pop:POPTR_835828|aspartate aminotransferase, chloroplastic [EC:2.6.1.1]	GO:0009526//plastid envelope;GO:0009532//plastid stroma;GO:0005576//extracellular region	GO:0008483//transaminase activity;GO:0048037//cofactor binding	GO:0006950//response to stress;GO:0019752//carboxylic acid metabolic process;GO:0010038//response to metal ion	gi|462419972|gb|EMJ24235.1|/0/hypothetical protein PRUPE_ppa005369mg [Prunus persica]
MDP0000217844	1542	1349	0.9345	160.529	602	0.928	68.3897	75	0.8307	8.99019	106	0.8885	12.2557	14	0.2821	1.68793	K05350|1|0.0|883|gmx:100814740|beta-glucosidase [EC:3.2.1.21]	-	-	-	-
MDP0000231565	2100	1349	0.9981	117.874	620	0.9976	51.7191	119	0.8514	10.4742	678	0.9971	57.5611	101	0.8414	8.94154	K12307|1|6e-06|51.2|cme:CMP231C|MFS transporter, ceroid-lipofuscinosis neuronal protein 7	-	-	GO:0006810//transport	gi|462417083|gb|EMJ21820.1|/0/hypothetical protein PRUPE_ppa002201mg [Prunus persica]
MDP0000135220	504	1347	0.6389	490.413	1127	0.6349	391.717	327	0.5754	119.925	577	0.6369	204.11	130	0.5635	47.9538	K08909|1|8e-76|280|rcu:RCOM_1211480|light-harvesting complex I chlorophyll a/b binding protein 3	GO:0043234//protein complex;GO:0009570//chloroplast stroma;GO:0009534//chloroplast thylakoid	GO:0046906//tetrapyrrole binding	GO:0006091//generation of precursor metabolites and energy	gi|462411887|gb|EMJ16936.1|/8.39924e-78/hypothetical protein PRUPE_ppa009110mg [Prunus persica]
MDP0000293045	2262	1345	0.6972	109.108	1548	0.7184	119.883	603	0.737	49.2739	1191	0.7321	93.8723	1801	0.7308	148.024	K14638|1|1e-120|432|ppp:PHYPADRAFT_134814|solute carrier family 15 (peptide/histidine transporter), member 3/4	GO:0044464//cell part	-	GO:0015833//peptide transport	gi|297737830|emb|CBI27031.3|/0/unnamed protein product [Vitis vinifera]
MDP0000259421	5331	1344	0.8424	46.2611	1171	0.8944	38.4793	952	0.9056	33.0081	1643	0.8278	54.9474	1002	0.8672	34.9437	K01592|1|0.0|838|vvi:100251450|tyrosine decarboxylase [EC:4.1.1.25]	-	GO:0017111//nucleoside-triphosphatase activity	-	gi|470107325|ref|XP_004289998.1|/0/PREDICTED: pleiotropic drug resistance protein 1-like [Fragaria vesca subsp. vesca]
MDP0000147814	2640	1342	0.636	93.2768	975	0.6352	64.6963	1348	0.6174	94.3796	2224	0.6178	150.193	1997	0.5807	140.632	K15638|1|9e-130|462|aly:ARALYDRAFT_494050|cytochrome P450, family 72, subfamily C, polypeptide 1;K15639|3|1e-111|402|aly:ARALYDRAFT_901457|cytochrome P450, family 734, subfamily A, polypeptide 1 (PHYB activation tagged suppressor 1) [EC:1.14.-.-];K10717|5|1e-87|323|aly:ARALYDRAFT_494132|cytokinin trans-hydroxylase	-	-	-	-
MDP0000668138	5133	1339	0.9509	47.8668	1302	0.961	44.4343	1691	0.9618	60.8926	1853	0.9747	64.361	2484	0.9741	89.9686	-	-	-	-	-
MDP0000196654	3726	1332	0.8596	65.5974	1321	0.8575	62.1067	1714	0.861	85.0276	1635	0.8736	78.2336	1770	0.8618	88.3163	K03178|1|0.0|1777|vvi:100260899|ubiquitin-activating enzyme E1 [EC:6.3.2.19]	-	GO:0003824//catalytic activity;GO:0032559	GO:0043412//macromolecule modification	gi|462403768|gb|EMJ09325.1|/0/hypothetical protein PRUPE_ppa000563mg [Prunus persica]
MDP0000784909	2247	1330	0.9973	108.611	1170	0.9938	91.214	1125	0.9938	92.5426	1508	0.9987	119.651	844	0.9844	69.8312	K14494|1|5e-31|134|smo:SELMODRAFT_437369|DELLA protein	-	-	-	gi|462416704|gb|EMJ21441.1|/0/hypothetical protein PRUPE_ppa001781mg [Prunus persica]
MDP0000910032	2139	1330	0.9939	114.095	1024	0.9925	83.8625	665	0.9935	57.4649	1356	0.9939	113.023	536	0.9682	46.587	K05391|1|0.0|1056|rcu:RCOM_0169070|cyclic nucleotide gated channel, other eukaryote	-	-	-	-
MDP0000320870	6210	1328	0.5401	39.2402	956	0.5134	26.9678	619	0.5027	18.4243	572	0.4961	16.4219	355	0.4931	10.6279	K02519|1|0.0|1130|rcu:RCOM_0477800|translation initiation factor IF-2;K10406|4|0.0|981|pop:POPTR_569144|kinesin family member C2/C3	-	GO:0017111//nucleoside-triphosphatase activity;GO:0000166//nucleotide binding	GO:0044238//primary metabolic process;GO:0044237//cellular metabolic process	gi|462409571|gb|EMJ14905.1|/0/hypothetical protein PRUPE_ppa000701mg [Prunus persica]
MDP0000405151	573	1328	0.9948	425.274	2154	0.9965	658.521	1997	0.9948	644.192	1526	0.993	474.808	2112	0.9983	685.251	-	-	-	-	-
MDP0000561738	2112	1327	0.785	115.293	974	0.7798	80.7874	1832	0.8073	160.333	850	0.7879	71.7535	1603	0.7855	141.107	K01193|1|0.0|852|vvi:100232951|beta-fructofuranosidase [EC:3.2.1.26]	-	GO:0004558//alpha-glucosidase activity	GO:0044238//primary metabolic process	gi|408362889|gb|AFU56876.1|/0/cell wall invertase [Malus x domestica]
MDP0000171492	1599	1325	0.9493	152.052	975	0.9506	106.816	1199	0.9487	138.6	2556	0.9581	284.991	2104	0.9556	244.629	-	-	-	-	gi|462420087|gb|EMJ24350.1|/0/hypothetical protein PRUPE_ppa004359mg [Prunus persica]
MDP0000198451	1344	1325	0.6295	180.901	1544	0.6265	201.246	1920	0.6302	264.055	2005	0.631	265.97	1035	0.6324	143.17	K03231|1|0.0|863|gmx:100785429|elongation factor 1-alpha	-	-	-	-
MDP0000653225	7116	1324	0.9675	34.1411	1086	0.9427	26.7345	1496	0.9598	38.8587	1709	0.9695	42.8178	1743	0.9829	45.5378	-	-	-	-	gi|462399492|gb|EMJ05160.1|/0/hypothetical protein PRUPE_ppa000025mg [Prunus persica]
MDP0000222520	591	1323	0.9323	410.769	1599	0.912	473.958	3383	0.9289	1058.05	1329	0.9103	400.918	95	0.8731	29.8845	-	-	-	-	gi|449445850|ref|XP_004140685.1|/2.54552e-06/PREDICTED: uncharacterized protein LOC101213433 [Cucumis sativus]
MDP0000928146	663	1323	0.9593	366.16	1106	0.9427	292.227	934	0.9442	260.391	633	0.9397	170.219	382	0.9548	107.117	K02112|1|2e-107|386|aly:ARALYDRAFT_675806|F-type H+-transporting ATPase subunit beta [EC:3.6.3.14]	GO:0009534//chloroplast thylakoid;GO:0033178//proton-transporting two-sector ATPase complex, catalytic domain	GO:0015078//hydrogen ion transmembrane transporter activity;GO:0015662//ATPase activity, coupled to transmembrane movement of ions, phosphorylative mechanism;GO:0019829//cation-transporting ATPase activity;GO:0032559	GO:0015986//ATP synthesis coupled proton transport;GO:0015988//energy coupled proton transmembrane transport, against electrochemical gradient	gi|346683301|ref|YP_004842246.1|/3.24182e-107/ATP synthase CF1 beta subunit [Pyrus pyrifolia]
MDP0000843303	1050	1323	0.9895	231.204	1829	0.9886	305.143	1655	0.9895	291.34	2136	0.9933	362.686	3146	0.9971	557.032	-	-	-	-	gi|462401110|gb|EMJ06667.1|/1.14068e-157/hypothetical protein PRUPE_ppa007996mg [Prunus persica]
MDP0000318338	2244	1320	0.9969	107.938	1021	0.9982	79.7042	484	0.9938	39.8671	2066	0.9991	164.144	422	0.9911	34.9623	K05681|1|2e-78|291|cme:CMS467C|ATP-binding cassette, subfamily G (WHITE), member 2;K12843|2|1e-67|256|vvi:100248403|U4/U6 small nuclear ribonucleoprotein PRP3;K05658|4|2e-19|95.9|bdi:100821986|ATP-binding cassette, subfamily B (MDR/TAP), member 1	GO:0044464//cell part	GO:0017111//nucleoside-triphosphatase activity;GO:0015098//molybdate ion transmembrane transporter activity;GO:0032559	GO:0009207	gi|462400168|gb|EMJ05836.1|/0/hypothetical protein PRUPE_ppa001882mg [Prunus persica]
MDP0000210431	2016	1319	0.9519	120.055	1040	0.9534	90.3694	995	0.9529	91.2273	1398	0.9524	123.633	1116	0.9519	102.916	K13648|1|0.0|959|rcu:RCOM_0820390|alpha-1,4-galacturonosyltransferase [EC:2.4.1.43]	-	GO:0008194//UDP-glycosyltransferase activity	GO:0005975//carbohydrate metabolic process	gi|462409734|gb|EMJ15068.1|/0/hypothetical protein PRUPE_ppa018681mg [Prunus persica]
MDP0000564884	1878	1316	0.4819	128.584	1462	0.483	136.374	1991	0.4824	195.96	2731	0.4824	259.265	2713	0.484	268.574	K14514|1|0.0|827|vvi:100250496|ethylene-insensitive protein 3	-	-	-	gi|292669001|gb|ADE41155.1|/0/ethylene insensitive 3 class transcription factor [Malus x domestica]
MDP0000723073	1170	1316	0.8974	206.393	976	0.8966	146.131	580	0.8897	91.6293	878	0.894	133.791	366	0.8855	58.1575	K12449|1|0.0|730|vvi:100262362|UDP-apiose/xylose synthase	GO:0005576//extracellular region	GO:0016831//carboxy-lyase activity;GO:0000166//nucleotide binding;GO:0048037//cofactor binding	GO:0009225//nucleotide-sugar metabolic process	gi|462400964|gb|EMJ06521.1|/0/hypothetical protein PRUPE_ppa006917mg [Prunus persica]
MDP0000555589	693	1314	0.9971	347.926	1024	0.9971	258.848	987	0.9986	263.255	1264	0.9957	325.186	1482	0.9957	397.581	K00422|1|1e-17|87.8|vvi:100256583|polyphenol oxidase [EC:1.10.3.1]	-	-	-	-
MDP0000315935	1500	1312	0.9793	160.497	1209	0.952	141.193	1074	0.946	132.344	864	0.988	102.693	500	0.9447	61.9711	K01845|1|0.0|777|rcu:RCOM_0686430|glutamate-1-semialdehyde 2,1-aminomutase [EC:5.4.3.8]	GO:0009526//plastid envelope;GO:0009532//plastid stroma;GO:0005576//extracellular region	GO:0016869//intramolecular transferase activity, transferring amino groups;GO:0016769//transferase activity, transferring nitrogenous groups;GO:0048037//cofactor binding	GO:0009314//response to radiation;GO:0006779//porphyrin-containing compound biosynthetic process	gi|462406978|gb|EMJ12442.1|/0/hypothetical protein PRUPE_ppa005146mg [Prunus persica]
MDP0000939377	1545	1307	0.9864	155.229	881	0.9871	99.8909	488	0.9709	58.3826	871	0.9877	100.51	432	0.9858	51.9835	K03086|1|2e-35|149|ota:Ot06g01190|RNA polymerase primary sigma factor;K03093|3|4e-22|104|vvi:100252651|RNA polymerase sigma factor	GO:0009536//plastid	GO:0034062//RNA polymerase activity;GO:0005488//binding;GO:0001071//nucleic acid binding transcription factor activity;GO:0000996	GO:0006351//transcription, DNA-dependent	gi|462415485|gb|EMJ20222.1|/0/hypothetical protein PRUPE_ppa004393mg [Prunus persica]
MDP0000304911	921	1305	0.8154	260.002	3957	0.8936	752.636	8180	0.9609	1641.67	4334	0.8773	838.972	9187	0.9435	1854.49	-	-	GO:0005488//binding	-	gi|462420881|gb|EMJ25144.1|/6.26172e-61/hypothetical protein PRUPE_ppa011128mg [Prunus persica]
MDP0000149371	3192	1302	0.9834	74.8468	915	0.9702	50.2154	464	0.9599	26.8687	674	0.9875	37.6457	198	0.8625	11.5322	K00861|1|8e-09|61.6|ppp:PHYPADRAFT_212359|riboflavin kinase [EC:2.7.1.26]	GO:0009532//plastid stroma	GO:0016868//intramolecular transferase activity, phosphotransferases	GO:0019725//cellular homeostasis	gi|462403760|gb|EMJ09317.1|/0/hypothetical protein PRUPE_ppa000671mg [Prunus persica]
MDP0000262005	5826	1301	0.7362	40.9762	1904	0.734	57.2499	2632	0.7621	83.5041	4680	0.783	143.217	3866	0.8299	123.368	K08776|1|0.0|1276|vvi:100264544|puromycin-sensitive aminopeptidase [EC:3.4.11.-]	-	-	-	-
MDP0000924309	1617	1300	0.9208	147.523	1491	0.9202	161.527	840	0.9419	96.0199	706	0.9468	77.8418	630	0.9196	72.4337	K12311|1|0.0|734|pop:POPTR_1095647|lysosomal alpha-mannosidase [EC:3.2.1.24];K01191|5|0.0|661|pop:POPTR_816882|alpha-mannosidase [EC:3.2.1.24]	-	GO:0046914//transition metal ion binding;GO:0015923//mannosidase activity	GO:0019318//hexose metabolic process	gi|462406141|gb|EMJ11605.1|/0/hypothetical protein PRUPE_ppa000755mg [Prunus persica]
MDP0000144421	7605	1300	0.9582	31.3667	1259	0.9286	29.0005	1739	0.9617	42.2661	1946	0.978	45.6207	2040	0.9805	49.8702	-	-	-	-	gi|462399492|gb|EMJ05160.1|/0/hypothetical protein PRUPE_ppa000025mg [Prunus persica]
MDP0000698835	1533	1288	0.9661	154.17	379	0.9537	43.3087	51	0.7371	6.14922	373	0.9615	43.3795	76	0.7358	9.21684	K01858|1|0.0|963|pop:POPTR_831371|myo-inositol-1-phosphate synthase [EC:5.5.1.4]	GO:0044424//intracellular part	GO:0016872//intramolecular lyase activity	GO:0006644//phospholipid metabolic process;GO:0006020//inositol metabolic process	gi|462400697|gb|EMJ06254.1|/0/hypothetical protein PRUPE_ppa004430mg [Prunus persica]
MDP0000226891	3033	1288	0.4669	77.9235	1375	0.4705	79.4161	1482	0.4705	90.3167	1138	0.4705	66.8942	744	0.4682	45.6048	K04733|1|2e-31|136|ath:AT5G38990|interleukin-1 receptor-associated kinase 4 [EC:2.7.11.1]	-	GO:0016740//transferase activity	-	gi|356560751|ref|XP_003548651.1|/0/PREDICTED: uncharacterized protein LOC100790149 [Glycine max]
MDP0000192235	1386	1284	0.7266	169.991	1355	0.7186	171.259	762	0.7078	101.621	683	0.71	87.8569	150	0.658	20.1205	K00430|1|6e-146|515|pop:POPTR_647567|peroxidase [EC:1.11.1.7]	-	GO:0005506//iron ion binding;GO:0003824//catalytic activity;GO:0016209//antioxidant activity	GO:0008152//metabolic process;GO:0006950//response to stress	gi|428135690|gb|AFY97687.1|/2.0573e-163/peroxidase 4 [Pyrus pyrifolia]
MDP0000834828	1716	1277	0.9953	136.552	1315	0.9924	134.242	1473	0.9948	158.664	1849	0.9965	192.105	1209	0.9924	130.984	K09313|1|3e-06|52.0|sbi:SORBI_01g010430|homeobox protein cut-like	GO:0043231//intracellular membrane-bounded organelle;GO:0015630//microtubule cytoskeleton;GO:0044444//cytoplasmic part	GO:0015631//tubulin binding	GO:0031112	gi|462418990|gb|EMJ23253.1|/0/hypothetical protein PRUPE_ppa003128mg [Prunus persica]
MDP0000165867	3081	1276	0.8676	75.9948	1108	0.8526	62.998	1266	0.8423	75.9511	1146	0.8322	66.3149	683	0.7936	41.2135	K14510|1|2e-94|345|ppp:PHYPADRAFT_30352|serine/threonine-protein kinase CTR1 [EC:2.7.11.1];K04424|2|6e-93|340|aly:ARALYDRAFT_909157|sterile alpha motif and leucine zipper containing kinase AZK [EC:2.7.11.25]	-	-	-	-
MDP0000203499	2397	1276	0.9808	97.6805	1571	0.9791	114.812	2049	0.9812	158.003	1559	0.9771	115.957	884	0.9771	68.5638	K09487|1|0.0|1199|pop:POPTR_818818|heat shock protein 90kDa beta	GO:0044432//endoplasmic reticulum part;GO:0009536//plastid;GO:0031090//organelle membrane	GO:0005515//protein binding;GO:0032559	GO:0010038//response to metal ion;GO:0044267//cellular protein metabolic process;GO:0009933//meristem structural organization;GO:0010073//meristem maintenance;GO:0006970//response to osmotic stress;GO:0015031//protein transport	gi|462422598|gb|EMJ26861.1|/0/hypothetical protein PRUPE_ppa001487mg [Prunus persica]
MDP0000199343	2907	1276	0.9687	80.5435	1066	0.9625	64.2378	722	0.9745	45.9076	725	0.9735	44.4643	425	0.9446	27.1803	K03070|1|0.0|1512|rcu:RCOM_1343310|preprotein translocase subunit SecA	GO:0009532//plastid stroma;GO:0009526//plastid envelope;GO:0009534//chloroplast thylakoid	GO:0017111//nucleoside-triphosphatase activity;GO:0008320//protein transmembrane transporter activity;GO:0032559	GO:0009642//response to light intensity;GO:0009657//plastid organization;GO:0015979//photosynthesis;GO:0006886//intracellular protein transport;GO:0000904//cell morphogenesis involved in differentiation	gi|462418213|gb|EMJ22662.1|/0/hypothetical protein PRUPE_ppa000841mg [Prunus persica]
MDP0000326493	480	1273	0.9979	486.645	1277	0.9979	466.045	1607	0.9979	618.823	1435	0.9958	533.002	379	0.9938	146.794	-	-	-	-	-
MDP0000175066	906	1273	0.872	257.825	1277	0.872	246.911	817	0.8543	166.681	599	0.8609	117.874	482	0.9227	98.9075	K07304|1|1e-103|374|rcu:RCOM_1502430|peptide-methionine (S)-S-oxide reductase [EC:1.8.4.11]	-	GO:0016671//oxidoreductase activity, acting on a sulfur group of donors, disulfide as acceptor	GO:0043170	gi|462415294|gb|EMJ20031.1|/4.14036e-126/hypothetical protein PRUPE_ppa010182mg [Prunus persica]
MDP0000361238	102	1270	0.9902	2284.7	1067	0.9902	1832.49	817	0.9902	1480.52	497	0.9902	868.71	265	0.9902	483.01	K02994|1|1e-06|49.7|mtr:MetrCp024|small subunit ribosomal protein S8	-	-	-	gi|346683328|ref|YP_004842273.1|/6.78406e-07/ribosomal protein S8 [Pyrus pyrifolia]
MDP0000259849	1935	1270	0.8274	120.434	1300	0.7953	117.69	1254	0.8527	119.787	857	0.7747	78.962	595	0.8243	57.1671	K01703|1|0.0|823|rcu:RCOM_1217310|3-isopropylmalate/(R)-2-methylmalate dehydratase large subunit [EC:4.2.1.33 4.2.1.35]	GO:0043231//intracellular membrane-bounded organelle	GO:0051536//iron-sulfur cluster binding;GO:0016836//hydro-lyase activity	GO:0006520//cellular amino acid metabolic process	gi|296085913|emb|CBI31237.3|/0/unnamed protein product [Vitis vinifera]
MDP0000269840	7848	1269	0.8156	29.6707	1200	0.8084	26.7856	1277	0.7881	30.0763	1334	0.7813	30.3051	1310	0.7723	31.0329	K11267|1|0.0|1941|rcu:RCOM_1065770|sister chromatid cohesion protein PDS5	GO:0009536//plastid	-	-	gi|462410217|gb|EMJ15551.1|/0/hypothetical protein PRUPE_ppa000138mg [Prunus persica]
MDP0000334395	846	1268	0.9929	275.026	2258	0.9941	467.554	1847	0.9941	403.542	927	0.9953	195.356	472	0.9894	103.725	-	GO:0009532//plastid stroma	-	GO:0022904//respiratory electron transport chain	gi|462411921|gb|EMJ16970.1|/9.72702e-143/hypothetical protein PRUPE_ppa009602mg [Prunus persica]
MDP0000170439	1458	1266	0.8573	159.331	1419	0.8587	170.492	1013	0.8573	128.423	1720	0.8841	210.324	1362	0.8567	173.672	K12896|1|1e-13|76.3|bdi:100846226|splicing factor, arginine/serine-rich 7;K15174|2|3e-07|55.1|bdi:100838919|RNA polymerase II-associated factor 1;K13448|4|2e-06|52.4|aly:ARALYDRAFT_908301|calcium-binding protein CML;K12831|5|5e-06|50.8|cre:CHLREDRAFT_196073|splicing factor 3B subunit 4	-	-	-	gi|462411517|gb|EMJ16566.1|/1.53423e-124/hypothetical protein PRUPE_ppa005604mg [Prunus persica]
MDP0000597906	462	1262	0.987	501.236	1027	0.9978	389.41	684	0.9957	273.657	400	0.987	154.361	253	0.9827	101.81	K02961|1|1e-42|170|pop:POPTR_705737|small subunit ribosomal protein S17	GO:0009526//plastid envelope;GO:0009532//plastid stroma;GO:0015935//small ribosomal subunit	-	GO:0010467//gene expression	gi|462411258|gb|EMJ16307.1|/1.47394e-58/hypothetical protein PRUPE_ppa012825mg [Prunus persica]
MDP0000296747	2895	1258	0.9924	79.7365	1163	0.999	70.3736	903	0.9993	57.6542	986	0.9983	60.7221	549	0.9907	35.2561	K01187|1|0.0|874|gmx:100809690|alpha-glucosidase [EC:3.2.1.20]	GO:0009536//plastid	GO:0004558//alpha-glucosidase activity;GO:0005488//binding	GO:0044238//primary metabolic process	gi|296088485|emb|CBI37476.3|/0/unnamed protein product [Vitis vinifera]
MDP0000259542	5367	1256	0.9385	42.9421	1012	0.9141	33.0314	599	0.943	20.6294	1044	0.959	34.6807	622	0.9096	21.5461	-	GO:0043231//intracellular membrane-bounded organelle	-	-	gi|462420200|gb|EMJ24463.1|/0/hypothetical protein PRUPE_ppa004472mg [Prunus persica]
MDP0000194460	582	1251	0.5636	394.42	1109	0.5636	333.801	679	0.5636	215.645	808	0.5636	247.518	411	0.5619	131.289	K02636|1|5e-76|281|vvi:100258879|cytochrome b6-f complex iron-sulfur subunit [EC:1.10.9.1]	-	-	-	-
MDP0000176861	2601	1249	0.8228	88.1144	1324	0.8481	89.1715	1593	0.8304	113.206	2695	0.8689	184.73	2184	0.8293	156.107	K11596|1|3e-65|248|aly:ARALYDRAFT_481718|argonaute	-	GO:0008135//translation factor activity, nucleic acid binding	GO:0006412//translation	gi|218199407|gb|EEC81834.1|/0/hypothetical protein OsI_25587 [Oryza sativa Indica Group]
MDP0000820500	1377	1247	0.5134	166.172	1596	0.5178	203.038	2090	0.5142	280.546	2333	0.5178	302.064	2184	0.5171	294.869	K08770|1|0.0|880|vvi:100259635|ubiquitin C	GO:0043231//intracellular membrane-bounded organelle	-	GO:0043412//macromolecule modification;GO:0010033//response to organic substance;GO:0032502//developmental process	gi|302595949|sp|P0CH04.1|UBI1P_PETCR/0/RecName: Full=Polyubiquitin; Contains: RecName: Full=Ubiquitin; Flags: Precursor
MDP0000210616	588	1246	0.6973	388.835	829	0.6956	246.977	248	0.6939	77.959	254	0.6888	77.0149	36	0.6701	11.3824	-	GO:0044434;GO:0009579//thylakoid	-	-	gi|462416882|gb|EMJ21619.1|/3.04393e-36/hypothetical protein PRUPE_ppa012395mg [Prunus persica]
MDP0000822077	1629	1246	0.9804	140.353	968	0.981	104.096	162	0.9208	18.3817	1101	0.9865	120.499	183	0.9423	20.8853	K13600|1|0.0|884|vvi:100247245|chlorophyllide a oxygenase [EC:1.14.13.122]	GO:0034357;GO:0009528//plastid inner membrane	GO:0051536//iron-sulfur cluster binding;GO:0046914//transition metal ion binding;GO:0016703	GO:0006779//porphyrin-containing compound biosynthetic process	gi|462422069|gb|EMJ26332.1|/0/hypothetical protein PRUPE_ppa002555mg [Prunus persica]
MDP0000196174	531	1245	0.9944	430.229	1929	0.9906	636.38	1568	0.9962	545.813	1483	0.9925	497.926	151	0.9397	52.868	-	GO:0031224//intrinsic to membrane	-	-	gi|462401643|gb|EMJ07200.1|/1.75892e-71/hypothetical protein PRUPE_ppa012312mg [Prunus persica]
MDP0000233292	2940	1244	0.9888	77.6422	1576	0.9901	93.9047	2201	0.9946	138.377	1509	0.9874	91.5083	1309	0.9952	82.7757	K09667|1|0.0|1731|gmx:100798815|polypeptide N-acetylglucosaminyltransferase [EC:2.4.1.-]	-	-	-	-
MDP0000135063	1332	1243	0.988	171.235	1474	0.9872	193.853	1194	0.9842	165.688	1348	0.9535	180.428	919	0.9872	128.269	-	GO:0043231//intracellular membrane-bounded organelle;GO:0044444//cytoplasmic part	GO:0001071//nucleic acid binding transcription factor activity;GO:0003677//DNA binding	GO:0009314//response to radiation;GO:0009720//detection of hormone stimulus;GO:0034097//response to cytokine stimulus;GO:0006351//transcription, DNA-dependent	gi|3023961|sp|O04136.1|KNAP3_MALDO/0/RecName: Full=Homeobox protein knotted-1-like 3; AltName: Full=KNAP3
MDP0000277658	1656	1243	0.59	137.732	1380	0.619	145.981	2505	0.6202	279.602	2705	0.5936	291.223	2047	0.5912	229.809	K00122|1|3e-167|586|vvi:100261093|formate dehydrogenase [EC:1.2.1.2]	GO:0043231//intracellular membrane-bounded organelle	GO:0016614//oxidoreductase activity, acting on CH-OH group of donors;GO:0016620//oxidoreductase activity, acting on the aldehyde or oxo group of donors, NAD or NADP as acceptor;GO:0000166//nucleotide binding	GO:0008152//metabolic process	gi|462411642|gb|EMJ16691.1|/8.25432e-178/hypothetical protein PRUPE_ppa006791mg [Prunus persica]
MDP0000124654	1203	1242	0.9917	189.444	1657	0.9917	241.288	2086	0.99	320.509	3072	0.9975	455.275	1592	0.9942	246.03	K03327|1|2e-167|587|rcu:RCOM_1582850|multidrug resistance protein, MATE family	-	-	-	-
MDP0000237464	1566	1241	0.6245	145.414	1033	0.6258	115.555	769	0.6252	90.7667	1626	0.6252	185.117	1394	0.6252	165.494	K08770|1|0.0|742|mtr:MTR_8g018230|ubiquitin C	-	-	-	-
MDP0000262060	5076	1240	0.722	44.8255	1300	0.7175	44.8642	667	0.7437	24.2883	657	0.7203	23.0761	474	0.7285	17.3607	K12373|1|0.0|662|vvi:100251825|hexosaminidase [EC:3.2.1.52]	-	GO:0004553//hydrolase activity, hydrolyzing O-glycosyl compounds;GO:0008138//protein tyrosine/serine/threonine phosphatase activity	GO:0006464//cellular protein modification process;GO:0006970//response to osmotic stress;GO:0006796//phosphate-containing compound metabolic process;GO:0009411//response to UV	gi|462417067|gb|EMJ21804.1|/0/hypothetical protein PRUPE_ppa001402mg [Prunus persica]
MDP0000277815	1752	1238	0.9949	129.662	2059	0.9966	205.874	2176	0.9983	229.571	2325	0.9983	236.596	2097	0.9966	222.523	K13463|1|0.0|917|vvi:100254771|coronatine-insensitive protein 1	-	-	-	-
MDP0000149339	3039	1235	0.9289	74.5695	1631	0.9322	94.016	2245	0.9306	136.546	1215	0.9296	71.2794	1340	0.9289	81.9756	-	-	-	-	-
MDP0000150618	1569	1234	0.9968	144.317	1631	0.9955	182.1	1828	0.9949	215.35	2067	0.9962	234.875	2734	0.9936	323.956	-	-	-	-	gi|42475462|dbj|BAD10885.1|/0/zinc finger protein [Malus x domestica]
MDP0000473844	2988	1233	0.9816	75.7195	1382	0.9813	81.0226	1765	0.9809	109.183	2241	0.9806	133.715	1735	0.9829	107.952	K15979|1|0.0|1483|pop:POPTR_835251|staphylococcal nuclease domain-containing protein 1	GO:0043231//intracellular membrane-bounded organelle;GO:0031332;GO:0044444//cytoplasmic part;GO:0012505//endomembrane system	GO:0016788//hydrolase activity, acting on ester bonds;GO:0003676//nucleic acid binding	GO:0010038//response to metal ion;GO:0016458//gene silencing;GO:0032501//multicellular organismal process;GO:0009685//gibberellin metabolic process;GO:0015031//protein transport	gi|462406137|gb|EMJ11601.1|/0/hypothetical protein PRUPE_ppa000817mg [Prunus persica]
MDP0000412263	843	1233	0.9893	268.386	985	0.9988	204.686	208	0.9917	45.6066	171	0.9893	36.1649	30	0.8256	6.61613	K01807|1|2e-111|400|rcu:RCOM_1427780|ribose 5-phosphate isomerase A [EC:5.3.1.6]	-	-	-	-
MDP0000312397	3363	1232	0.7472	67.2216	910	0.7651	47.4016	449	0.6881	24.6781	196	0.6574	10.3908	219	0.3824	12.1068	K15718|1|0.0|1253|pop:POPTR_782901|linoleate 9S-lipoxygenase [EC:1.13.11.58]	-	GO:0046914//transition metal ion binding;GO:0016702//oxidoreductase activity, acting on single donors with incorporation of molecular oxygen, incorporation of two atoms of oxygen	GO:0006633//fatty acid biosynthetic process	gi|462403738|gb|EMJ09295.1|/0/hypothetical protein PRUPE_ppa001287mg [Prunus persica]
MDP0000947001	759	1224	0.9908	295.913	1175	0.9368	271.191	737	0.9921	179.481	852	0.9908	200.132	430	0.9328	105.326	-	GO:0009534//chloroplast thylakoid	-	-	gi|470144043|ref|XP_004307676.1|/7.43129e-72/PREDICTED: uncharacterized protein LOC101311516 [Fragaria vesca subsp. vesca]
MDP0000219549	2277	1222	0.9982	98.4766	1027	0.9952	79.0107	1025	0.9965	83.2057	709	0.993	55.5139	484	0.96	39.5178	K01962|1|0.0|917|pop:POPTR_560869|acetyl-CoA carboxylase carboxyl transferase subunit alpha [EC:6.4.1.2]	GO:0009526//plastid envelope;GO:0043234//protein complex;GO:0009532//plastid stroma	GO:0016421//CoA carboxylase activity	GO:0006631//fatty acid metabolic process	gi|462403992|gb|EMJ09549.1|/0/hypothetical protein PRUPE_ppa001799mg [Prunus persica]
MDP0000140980	1620	1221	0.9759	138.301	1297	0.9741	140.25	1657	0.9784	189.06	2934	0.9778	322.897	3592	0.9784	412.223	K00128|1|0.0|909|gmx:100788570|aldehyde dehydrogenase (NAD+) [EC:1.2.1.3]	GO:0009536//plastid	GO:0004030//aldehyde dehydrogenase [NAD(P)+] activity;GO:0032559	GO:0008152//metabolic process;GO:0010038//response to metal ion	gi|462406304|gb|EMJ11768.1|/0/hypothetical protein PRUPE_ppa003869mg [Prunus persica]
MDP0000124063	594	1219	0.9983	376.567	1584	0.9949	467.14	1416	0.9966	440.625	1042	0.9933	312.752	1737	0.9983	543.655	-	-	-	-	gi|462401592|gb|EMJ07149.1|/2.90182e-58/hypothetical protein PRUPE_ppa011859mg [Prunus persica]
MDP0000508911	705	1218	0.3943	317.017	1510	0.5816	375.203	622	0.3773	163.077	533	0.3603	134.79	183	0.4142	48.2583	K08915|1|1e-69|260|mtr:MTR_4g015570|light-harvesting complex II chlorophyll a/b binding protein 4	GO:0043234//protein complex;GO:0009570//chloroplast stroma;GO:0009534//chloroplast thylakoid	GO:0046906//tetrapyrrole binding	GO:0009639//response to red or far red light;GO:0006091//generation of precursor metabolites and energy	gi|470133565|ref|XP_004302636.1|/8.77556e-69/PREDICTED: chlorophyll a-b binding protein CP29.2, chloroplastic-like [Fragaria vesca subsp. vesca]
MDP0000286589	7500	1218	0.8	29.7996	1221	0.8024	28.5189	1124	0.8055	27.7011	1513	0.8252	35.9663	1678	0.8377	41.595	K00921|1|0.0|2256|vvi:100267980|1-phosphatidylinositol-3-phosphate 5-kinase [EC:2.7.1.150]	-	GO:0046872//metal ion binding;GO:0016307//phosphatidylinositol phosphate kinase activity	GO:0046488//phosphatidylinositol metabolic process;GO:0006796//phosphate-containing compound metabolic process	gi|462398590|gb|EMJ04258.1|/0/hypothetical protein PRUPE_ppa000098mg [Prunus persica]
MDP0000751143	1224	1217	0.6985	182.446	1512	0.6642	216.396	1309	0.6634	197.674	1029	0.7092	149.883	1559	0.6675	236.796	K00224|1|3e-70|264|aly:ARALYDRAFT_476671|[EC:1.3.1.-];K13081|3|8e-50|196|vvi:100233112|leucoanthocyanidin reductase [EC:1.17.1.3]	-	GO:0016628//oxidoreductase activity, acting on the CH-CH group of donors, NAD or NADP as acceptor	GO:0006725//cellular aromatic compound metabolic process	gi|462408981|gb|EMJ14315.1|/1.34314e-131/hypothetical protein PRUPE_ppa023872mg [Prunus persica]
MDP0000305455	2925	1216	0.8338	76.2839	1713	0.8263	102.591	1770	0.7952	111.851	1937	0.8345	118.065	2828	0.8161	179.748	K12872|1|0.0|721|vvi:100241603|pre-mRNA-splicing factor RBM22/SLT11	-	GO:0003676//nucleic acid binding;GO:0046914//transition metal ion binding	-	gi|462414448|gb|EMJ19185.1|/0/hypothetical protein PRUPE_ppa005493mg [Prunus persica]
MDP0000740655	1089	1214	0.932	204.558	1425	0.9219	229.227	710	0.9284	120.51	473	0.9045	77.4376	322	0.8714	54.9716	K03671|1|6e-10|63.5|osa:4342618|thioredoxin 1	-	-	-	-
MDP0000423776	1614	1211	0.5725	137.678	1424	0.4926	154.556	1730	0.6029	198.123	2055	0.5235	227	1213	0.5756	139.723	K02934|1|4e-94|257|rcu:RCOM_1526800|large subunit ribosomal protein L6e	GO:0030529//ribonucleoprotein complex	GO:0005198//structural molecule activity	GO:0010467//gene expression	gi|462414768|gb|EMJ19505.1|/5.56449e-101/hypothetical protein PRUPE_ppa010851mg [Prunus persica]
MDP0000212932	3735	1209	0.5467	59.3965	997	0.5456	46.7609	1286	0.544	63.6418	1513	0.5454	72.2215	1075	0.5443	53.5092	K03013|1|3e-169|594|vvi:100258335|DNA-directed RNA polymerases I, II, and III subunit RPABC1;K13457|4|1e-63|244|sbi:SORBI_10g028720|disease resistance protein RPM1	-	-	-	gi|400131587|emb|CCH50986.1|/0/FB_MR5 [Malus x robusta]
MDP0000159448	1920	1207	0.5667	115.354	1207	0.5714	110.125	1261	0.5724	121.396	1748	0.5714	162.315	1373	0.5964	132.947	K01897|1|0.0|1034|pop:POPTR_817412|long-chain acyl-CoA synthetase [EC:6.2.1.3]	-	-	-	gi|462407025|gb|EMJ12489.1|/0/hypothetical protein PRUPE_ppa002540mg [Prunus persica]
MDP0000187224	1497	1205	0.8303	147.703	1155	0.8484	135.157	1230	0.831	151.871	1276	0.8403	151.966	1471	0.833	182.684	K14209|1|9e-11|64.3|pop:POPTR_556769|solute carrier family 36 (proton-coupled amino acid transporter)	-	GO:0048037//cofactor binding;GO:0035671//enone reductase activity	GO:0008152//metabolic process	gi|462396477|gb|EMJ02276.1|/0/hypothetical protein PRUPE_ppa006872mg [Prunus persica]
MDP0000436207	444	1205	0.8018	498	1304	0.7995	514.486	1160	0.8018	482.911	2080	0.8041	835.216	1820	0.8018	762.077	K03263|1|3e-63|238|vvi:100267006|translation initiation factor 5A	-	GO:0043021//ribonucleoprotein complex binding;GO:0008135//translation factor activity, nucleic acid binding	GO:0006448//regulation of translational elongation;GO:0006449//regulation of translational termination;GO:0018205//peptidyl-lysine modification	gi|462398223|gb|EMJ03891.1|/1.52608e-62/hypothetical protein PRUPE_ppa012643mg [Prunus persica]
MDP0000288684	3075	1205	0.9593	71.9063	786	0.9603	44.7771	566	0.9493	34.0223	818	0.9567	47.4271	183	0.8345	11.0641	K00696|1|0.0|1612|rcu:RCOM_1329250|sucrose-phosphate synthase [EC:2.4.1.14]	GO:0016020//membrane	GO:0035251//UDP-glucosyltransferase activity	GO:0005984//disaccharide metabolic process	gi|462395093|gb|EMJ00892.1|/0/hypothetical protein PRUPE_ppa000716mg [Prunus persica]
MDP0000125576	765	1203	0.9908	288.555	1248	0.9935	285.78	548	0.9869	132.407	960	0.9882	223.732	414	0.9725	100.612	-	-	-	-	-
MDP0000231597	3864	1203	0.9651	57.1286	1318	0.9746	59.7526	2597	0.9824	124.23	2577	0.9814	118.904	1948	0.978	93.7265	K05658|1|0.0|1915|gmx:100814667|ATP-binding cassette, subfamily B (MDR/TAP), member 1	GO:0031224//intrinsic to membrane	GO:0005515//protein binding;GO:0019829//cation-transporting ATPase activity;GO:0015562//efflux transmembrane transporter activity;GO:0032559	GO:0009630//gravitropism;GO:0043479;GO:0009639//response to red or far red light;GO:0051707//response to other organism;GO:0009734//auxin mediated signaling pathway;GO:0032535//regulation of cellular component size;GO:0009207;GO:0048437//floral organ development;GO:0060918//auxin transport	gi|462400213|gb|EMJ05881.1|/0/hypothetical protein PRUPE_ppa000269mg [Prunus persica]
MDP0000248039	2085	1202	0.9645	105.785	1601	0.9717	134.513	1753	0.9631	155.406	1225	0.9659	104.749	1251	0.9727	111.548	K00392|1|0.0|1110|vvi:100245032|sulfite reductase (ferredoxin) [EC:1.8.7.1]	-	-	-	-
MDP0000735861	2790	1199	0.9487	78.857	677	0.9176	42.5072	603	0.9405	39.9489	1307	0.9778	83.5199	712	0.9627	47.4445	K03013|1|1e-16|87.0|vvi:100258335|DNA-directed RNA polymerases I, II, and III subunit RPABC1;K13459|2|4e-15|82.4|rcu:RCOM_1047690|disease resistance protein RPS2;K13457|5|4e-12|72.4|sbi:SORBI_02g004900|disease resistance protein RPM1	-	-	-	gi|449494799|ref|XP_004159650.1|/0/PREDICTED: TMV resistance protein N-like [Cucumis sativus]
MDP0000196131	3282	1197	0.9424	66.9238	759	0.9293	40.5118	581	0.9397	32.7212	1333	0.9491	72.4119	807	0.9296	45.7136	-	-	GO:0003676//nucleic acid binding	GO:0006351//transcription, DNA-dependent	gi|462422323|gb|EMJ26586.1|/0/hypothetical protein PRUPE_ppa000744mg [Prunus persica]
MDP0000158790	1581	1197	0.9937	138.927	1196	0.9968	132.519	844	0.9943	98.674	1110	0.9968	125.173	765	0.9981	89.958	K06444|1|0.0|739|vvi:100259482|lycopene epsilon-cyclase [EC:5.5.1.18]	-	GO:0009975//cyclase activity	GO:0016117//carotenoid biosynthetic process;GO:0006091//generation of precursor metabolites and energy	gi|462399171|gb|EMJ04839.1|/0/hypothetical protein PRUPE_ppa004231mg [Prunus persica]
MDP0000221892	3135	1192	0.9506	69.7692	1210	0.9458	67.6124	1407	0.9522	82.9562	1244	0.9522	70.7459	979	0.9458	58.0571	K03032|1|0.0|1504|pop:POPTR_829819|26S proteasome regulatory subunit N2	GO:0005838//proteasome regulatory particle;GO:0043231//intracellular membrane-bounded organelle;GO:0044444//cytoplasmic part;GO:0016020//membrane	-	GO:0019941//modification-dependent protein catabolic process;GO:0009894	gi|462423991|gb|EMJ28254.1|/0/hypothetical protein PRUPE_ppa000699mg [Prunus persica]
MDP0000321309	1290	1190	0.9806	169.271	1181	0.9837	160.376	740	0.9853	106.031	796	0.9899	110.012	467	0.931	67.3035	K02932|1|6e-136|482|pop:POPTR_732569|large subunit ribosomal protein L5e	-	-	-	-
MDP0000203822	672	1189	0.9985	324.667	1282	0.9926	334.193	842	0.9985	231.598	1173	0.9926	311.205	922	0.9985	255.077	-	GO:0009534//chloroplast thylakoid;GO:0009532//plastid stroma	-	-	gi|470117984|ref|XP_004295125.1|/1.16337e-59/PREDICTED: uncharacterized protein LOC101297045 [Fragaria vesca subsp. vesca]
MDP0000842179	1770	1189	0.9864	123.263	1413	0.9876	139.845	1742	0.9876	181.914	2410	0.9876	242.752	1782	0.987	187.174	K00703|1|0.0|698|vvi:100261002|starch synthase [EC:2.4.1.21]	-	-	-	-
MDP0000933051	1266	1189	0.9945	172.335	1179	0.9945	163.139	965	0.9968	140.892	742	0.9945	104.493	424	0.9929	62.2648	K01698|1|7e-177|618|rcu:RCOM_1030560|porphobilinogen synthase [EC:4.2.1.24]	GO:0009532//plastid stroma	GO:0043169//cation binding;GO:0016836//hydro-lyase activity	GO:0006779//porphyrin-containing compound biosynthetic process	gi|462419486|gb|EMJ23749.1|/0/hypothetical protein PRUPE_ppa006219mg [Prunus persica]
MDP0000313476	1065	1188	0.9925	204.688	1213	0.9934	199.522	1966	0.9981	341.213	2858	0.9981	478.444	3205	0.9944	559.485	K09286|1|6e-72|269|vvi:100245515|EREBP-like factor	-	-	-	gi|386646590|gb|AFJ14639.1|/9.91784e-141/dehydration-responsive element-binding protein (DREB6), partial [Malus x domestica]
MDP0000610678	1455	1186	0.9808	149.571	1038	0.9801	124.972	258	0.9581	32.7755	12	0.3533	1.4704	33	0.6564	4.21659	K01184|1|2e-25|115|aly:ARALYDRAFT_326150|polygalacturonase [EC:3.2.1.15]	-	-	-	-
MDP0000865414	450	1185	0.9844	483.204	1804	0.9933	702.267	2252	0.9956	925.013	1258	0.9889	498.41	1395	0.9889	576.331	K02183|1|3e-81|298|vvi:100232908|calmodulin	GO:0031090//organelle membrane	GO:0046872//metal ion binding	GO:0019932//second-messenger-mediated signaling;GO:0009640//photomorphogenesis;GO:0009593//detection of chemical stimulus	gi|462398167|gb|EMJ03835.1|/2.83417e-80/hypothetical protein PRUPE_ppa012070mg [Prunus persica]
MDP0000289649	486	1181	0.7984	445.901	1112	0.7984	400.818	510	0.7984	193.966	442	0.7942	162.145	194	0.7942	74.2123	-	GO:0009534//chloroplast thylakoid	-	-	gi|462411274|gb|EMJ16323.1|/6.16423e-40/hypothetical protein PRUPE_ppa012979mg [Prunus persica]
MDP0000207280	5337	1180	0.9488	40.5704	1149	0.944	37.7139	1927	0.9554	66.7385	848	0.9391	28.3281	559	0.9046	19.4726	K10773|1|1e-13|78.2|cme:CMD139C|endonuclease III [EC:4.2.99.18]	-	-	-	gi|462400218|gb|EMJ05886.1|/0/hypothetical protein PRUPE_ppa000163mg [Prunus persica]
MDP0000158987	1326	1178	0.9698	163.015	1184	0.9299	156.418	652	0.96	90.8858	477	0.9276	64.1347	226	0.9246	31.6866	K02945|1|0.0|645|vvi:100265325|small subunit ribosomal protein S1	GO:0009532//plastid stroma;GO:0030529//ribonucleoprotein complex	GO:0003676//nucleic acid binding;GO:0005198//structural molecule activity	GO:0010467//gene expression	gi|462419640|gb|EMJ23903.1|/0/hypothetical protein PRUPE_ppa006438mg [Prunus persica]
MDP0000266474	11712	1177	0.7319	18.4404	1057	0.6806	15.8097	1425	0.7435	22.4893	1997	0.7837	30.3994	2251	0.8007	35.7318	K08874|1|0.0|5305|aly:ARALYDRAFT_491024|transformation/transcription domain-associated protein	-	GO:0016772//transferase activity, transferring phosphorus-containing groups	GO:0006796//phosphate-containing compound metabolic process	gi|462399491|gb|EMJ05159.1|/0/hypothetical protein PRUPE_ppa000006mg [Prunus persica]
MDP0000321410	1065	1176	0.8178	202.62	935	0.8845	153.794	702	0.9089	121.837	866	0.8967	144.973	339	0.8554	59.178	-	GO:0009536//plastid	-	-	gi|470132600|ref|XP_004302167.1|/3.82159e-92/PREDICTED: uncharacterized protein LOC101315444 [Fragaria vesca subsp. vesca]
MDP0000929983	1341	1170	0.9828	160.097	1245	0.9828	162.637	1269	0.9911	174.914	1759	0.9873	233.86	1486	0.9858	206.016	-	GO:0043231//intracellular membrane-bounded organelle	-	-	gi|462404933|gb|EMJ10397.1|/0/hypothetical protein PRUPE_ppa006451mg [Prunus persica]
MDP0000303326	798	1170	0.9687	269.035	1329	0.9887	291.743	788	0.8835	182.522	559	0.9674	124.89	387	0.916	90.1609	-	-	-	-	-
MDP0000169057	831	1169	0.911	258.13	1070	0.911	225.56	482	0.9025	107.211	327	0.9073	70.156	160	0.8688	35.7956	-	-	-	-	-
MDP0000248823	1572	1168	0.9014	136.337	1245	0.9027	138.738	1371	0.9001	161.204	848	0.9001	96.1749	421	0.9033	49.7898	K00434|1|8e-180|589|vvi:100254009|L-ascorbate peroxidase [EC:1.11.1.11]	GO:0009534//chloroplast thylakoid	GO:0005506//iron ion binding;GO:0004601//peroxidase activity	GO:0006950//response to stress;GO:0008152//metabolic process	gi|462419522|gb|EMJ23785.1|/0/hypothetical protein PRUPE_ppa006270mg [Prunus persica]
MDP0000253703	3291	1167	0.9164	65.0681	1415	0.9177	75.3194	1618	0.9134	90.8747	1727	0.917	93.5584	1444	0.9155	81.5736	-	-	-	-	-
MDP0000174381	1704	1163	0.7306	125.238	735	0.7312	75.5608	694	0.733	75.2804	852	0.7342	89.1432	878	0.7236	95.7933	-	-	GO:0005488//binding;GO:0004672//protein kinase activity	GO:0009987//cellular process	gi|470147794|ref|XP_004309464.1|/3.94219e-174/PREDICTED: G-type lectin S-receptor-like serine/threonine-protein kinase RLK1-like [Fragaria vesca subsp. vesca]
MDP0000942453	2415	1163	0.9975	88.3665	1174	0.9983	85.1588	1169	0.9946	89.4725	1315	0.9967	97.0794	1563	0.9992	120.324	K12825|1|0.0|1035|vvi:100242352|splicing factor 3A subunit 1	-	GO:0003676//nucleic acid binding	GO:0010467//gene expression	gi|462407215|gb|EMJ12549.1|/0/hypothetical protein PRUPE_ppa001549mg [Prunus persica]
MDP0000320539	1443	1161	0.9979	147.636	962	0.9979	116.785	776	0.9979	99.4003	1948	0.9986	240.681	1490	0.9979	191.969	K08232|1|0.0|780|vvi:100267896|monodehydroascorbate reductase (NADH) [EC:1.6.5.4]	GO:0044439	GO:0016667//oxidoreductase activity, acting on a sulfur group of donors;GO:0016655//oxidoreductase activity, acting on NAD(P)H, quinone or similar compound as acceptor;GO:0050662//coenzyme binding	GO:0042743//hydrogen peroxide metabolic process;GO:0006091//generation of precursor metabolites and energy	gi|462411453|gb|EMJ16502.1|/0/hypothetical protein PRUPE_ppa005081mg [Prunus persica]
MDP0000146726	2355	1160	0.7554	90.3841	789	0.7575	58.6901	763	0.7554	59.8861	843	0.752	63.8197	760	0.7554	59.9975	-	-	-	-	gi|462416900|gb|EMJ21637.1|/0/hypothetical protein PRUPE_ppa000096mg [Prunus persica]
MDP0000318858	6687	1159	0.8989	31.8037	1003	0.8771	26.2753	1716	0.8964	47.4327	2276	0.9082	60.6819	3291	0.9104	91.497	K00264|1|0.0|3595|pop:POPTR_824538|glutamate synthase (NADPH/NADH) [EC:1.4.1.13 1.4.1.14]	-	-	-	-
MDP0000183898	450	1157	0.9889	471.787	1122	0.9956	436.776	1174	0.9933	482.223	895	0.9889	354.592	891	0.9978	368.108	K02183|1|3e-81|298|vvi:100232908|calmodulin	GO:0031090//organelle membrane	GO:0046872//metal ion binding	GO:0019932//second-messenger-mediated signaling;GO:0009640//photomorphogenesis;GO:0009593//detection of chemical stimulus	gi|462398167|gb|EMJ03835.1|/2.83417e-80/hypothetical protein PRUPE_ppa012070mg [Prunus persica]
MDP0000259511	1557	1156	0.9981	136.237	1189	0.9955	133.774	975	0.9981	115.747	1521	0.9987	174.164	1023	0.9974	122.151	K01626|1|0.0|847|aly:ARALYDRAFT_491335|3-deoxy-7-phosphoheptulonate synthase [EC:2.5.1.54]	GO:0009536//plastid	GO:0005488//binding;GO:0016765//transferase activity, transferring alkyl or aryl (other than methyl) groups	GO:0008652//cellular amino acid biosynthetic process;GO:0043650	gi|462395689|gb|EMJ01488.1|/0/hypothetical protein PRUPE_ppa004348mg [Prunus persica]
MDP0000251253	1866	1155	0.9293	113.578	2638	0.9346	247.652	5222	0.9373	517.27	2162	0.9341	206.568	4572	0.9378	455.517	K00021|1|0.0|887|pop:POPTR_820962|hydroxymethylglutaryl-CoA reductase (NADPH) [EC:1.1.1.34]	GO:0031224//intrinsic to membrane;GO:0009526//plastid envelope;GO:0031090//organelle membrane;GO:0005740//mitochondrial envelope	GO:0016616//oxidoreductase activity, acting on the CH-OH group of donors, NAD or NADP as acceptor;GO:0000166//nucleotide binding;GO:0048037//cofactor binding	GO:0006732//coenzyme metabolic process;GO:0006720//isoprenoid metabolic process	gi|14572556|gb|AAK64657.1|/0/3-hydroxy-3-methylglutaryl coenzyme A reductase [Malus x domestica]
MDP0000128438	1488	1153	0.998	142.184	1461	0.9966	171.999	1302	0.9987	161.734	862	0.9966	103.282	1207	0.9953	150.805	K11275|1|4e-11|67.8|gmx:100775944|histone H1/5	GO:0043232;GO:0005634//nucleus;GO:0044446//intracellular organelle part	GO:0005488//binding	-	gi|462405658|gb|EMJ11122.1|/2.14654e-97/hypothetical protein PRUPE_ppa004509mg [Prunus persica]
MDP0000752582	2343	1147	0.8289	89.8289	952	0.7862	71.1776	1289	0.8528	101.689	1541	0.8331	117.26	1270	0.8007	100.772	K03013|1|1e-130|465|vvi:100258335|DNA-directed RNA polymerases I, II, and III subunit RPABC1;K13457|2|9e-52|203|rcu:RCOM_0742270|disease resistance protein RPM1	-	-	-	gi|462417550|gb|EMJ22287.1|/0/hypothetical protein PRUPE_ppa017078mg [Prunus persica]
MDP0000175780	2118	1146	0.9958	99.285	2105	0.9986	174.102	3124	0.9976	272.632	1139	0.9972	95.8774	299	0.9906	26.2455	-	GO:0016020//membrane	GO:0015197//peptide transporter activity	GO:0006810//transport	gi|462422096|gb|EMJ26359.1|/0/hypothetical protein PRUPE_ppa002368mg [Prunus persica]
MDP0000279249	798	1145	0.2456	263.286	917	0.2481	201.301	1487	0.2481	344.429	1212	0.2481	270.781	857	0.2481	199.659	K08150|1|2e-41|167|smo:SELMODRAFT_168181|MFS transporter, SP family, solute carrier family 2 (myo-inositol transporter), member 13	-	-	-	-
MDP0000843913	1068	1145	0.9672	196.725	2397	0.9738	393.165	4060	0.9775	702.663	2759	0.9719	460.573	4841	0.9775	842.702	K06892|1|6e-51|199|pop:POPTR_550478|;K05278|2|2e-41|167|mtr:MTR_5g059130|flavonol synthase [EC:1.14.11.23];K05933|3|5e-41|166|pop:POPTR_643574|aminocyclopropanecarboxylate oxidase [EC:1.14.17.4]	-	GO:0016706//oxidoreductase activity, acting on paired donors, with incorporation or reduction of molecular oxygen, 2-oxoglutarate as one donor, and incorporation of one atom each of oxygen into both donors	GO:0008152//metabolic process	gi|462396731|gb|EMJ02530.1|/6.85049e-166/hypothetical protein PRUPE_ppa007619mg [Prunus persica]
MDP0000128214	2112	1143	0.9967	99.3064	1232	0.9948	102.187	1778	0.9943	155.607	1630	0.9943	137.598	1163	0.9962	102.376	-	-	GO:0003677//DNA binding	GO:0006351//transcription, DNA-dependent	gi|462399781|gb|EMJ05449.1|/0/hypothetical protein PRUPE_ppa002158mg [Prunus persica]
MDP0000477969	1068	1141	0.9991	196.038	1064	0.9991	174.521	630	0.9991	109.034	636	0.9991	106.171	343	0.9944	59.7081	-	-	-	-	gi|462405039|gb|EMJ10503.1|/5.52962e-99/hypothetical protein PRUPE_ppa007851mg [Prunus persica]
MDP0000294359	1224	1138	0.9379	170.603	1061	0.9289	151.849	314	0.9044	47.4177	1028	0.9297	149.737	498	0.9281	75.6412	K12135|1|4e-45|180|aly:ARALYDRAFT_488429|zinc finger protein CONSTANS;K12129|5|6e-09|60.5|ath:AT5G02810|pseudo-response regulator 7	-	-	-	gi|302398751|gb|ADL36670.1|/3.77638e-134/COL domain class transcription factor [Malus x domestica]
MDP0000309557	1329	1138	0.6411	157.124	1701	0.6817	224.211	1537	0.699	213.767	1660	0.6117	222.69	821	0.681	114.849	K10802|1|8e-35|146|vvi:100257544|high mobility group protein B1	GO:0043231//intracellular membrane-bounded organelle;GO:0044427//chromosomal part	GO:0003676//nucleic acid binding;GO:0005198//structural molecule activity	GO:0006325//chromatin organization	gi|8886929|gb|AAF80615.1|AC069251_8/1.21315e-56/F2D10.18 [Arabidopsis thaliana]
MDP0000206034	972	1138	0.9681	214.833	1001	0.9959	180.404	486	0.965	92.4192	594	0.9619	108.953	342	0.9609	65.4139	K03428|1|4e-118|422|gmx:100819913|magnesium-protoporphyrin O-methyltransferase [EC:2.1.1.11]	GO:0009526//plastid envelope	GO:0008171//O-methyltransferase activity	GO:0008213;GO:0006779//porphyrin-containing compound biosynthetic process;GO:0006730//one-carbon metabolic process	gi|462405090|gb|EMJ10554.1|/1.68891e-136/hypothetical protein PRUPE_ppa008655mg [Prunus persica]
MDP0000248012	2559	1136	0.7581	81.4579	1058	0.7351	72.4259	1142	0.773	82.4875	1177	0.7206	82.002	925	0.7687	67.2019	K02145|1|0.0|1156|gmx:100775727|V-type H+-transporting ATPase subunit A [EC:3.6.3.14]	-	-	-	-
MDP0000259414	11862	1132	0.7852	17.5111	974	0.7096	14.384	1246	0.7628	19.4157	1602	0.82	24.0781	1650	0.8246	25.8605	K08874|1|0.0|6356|vvi:100255847|transformation/transcription domain-associated protein	-	GO:0016772//transferase activity, transferring phosphorus-containing groups	GO:0006796//phosphate-containing compound metabolic process	gi|462399491|gb|EMJ05159.1|/0/hypothetical protein PRUPE_ppa000006mg [Prunus persica]
MDP0000292954	2607	1131	0.9962	79.6061	1072	0.9965	72.0331	984	0.9946	69.7664	771	0.9946	52.7268	626	0.9965	44.642	K15336|1|8e-54|210|vvi:100259391|tRNA (cytosine38-C5)-methyltransferase [EC:2.1.1.204]	GO:0009536//plastid	-	GO:0007165//signal transduction	gi|462418303|gb|EMJ22752.1|/0/hypothetical protein PRUPE_ppa001263mg [Prunus persica]
MDP0000225179	2046	1130	0.7928	101.344	878	0.8148	75.174	413	0.7908	37.311	3452	0.8152	300.804	1386	0.7981	125.941	K14491|1|2e-17|89.4|olu:OSTLU_5500|two-component response regulator ARR-B family	-	-	-	gi|462418046|gb|EMJ22551.1|/2.40438e-137/hypothetical protein PRUPE_ppa014599mg [Prunus persica]
MDP0000143636	1269	1130	0.9898	163.396	624	0.9842	86.1393	403	0.9803	58.6997	284	0.9795	39.9002	217	0.9771	31.7913	-	GO:0044464//cell part	-	-	gi|462400898|gb|EMJ06455.1|/0/hypothetical protein PRUPE_ppa006284mg [Prunus persica]
MDP0000281627	3132	1128	0.6651	66.0864	878	0.6303	49.1079	1313	0.7277	77.4881	2042	0.6922	116.239	651	0.6025	38.6429	K13420|1|1e-60|233|sbi:SORBI_06g028760|LRR receptor-like serine/threonine-protein kinase FLS2 [EC:2.7.11.1]	-	-	-	gi|350284769|gb|AEQ27756.1|/0/receptor-like protein [Malus x domestica]
MDP0000193489	1131	1124	0.8983	182.36	1146	0.8983	177.501	613	0.8948	100.182	558	0.8957	87.961	253	0.878	41.588	K01803|1|7e-139|491|rcu:RCOM_0660930|triosephosphate isomerase (TIM) [EC:5.3.1.1]	GO:0009532//plastid stroma;GO:0009526//plastid envelope;GO:0005576//extracellular region	GO:0005488//binding;GO:0016861//intramolecular oxidoreductase activity, interconverting aldoses and ketoses	GO:0048364//root development;GO:0006071//glycerol metabolic process;GO:0006641//triglyceride metabolic process;GO:0000003//reproduction;GO:0015977//carbon fixation;GO:0019682//glyceraldehyde-3-phosphate metabolic process;GO:0009657//plastid organization	gi|462396775|gb|EMJ02574.1|/3.14824e-156/hypothetical protein PRUPE_ppa007813mg [Prunus persica]
MDP0000154096	5301	1123	0.7678	38.8729	1339	0.774	44.2488	1519	0.7755	52.9654	1193	0.7699	40.1237	1148	0.7699	40.2619	-	GO:0016020//membrane	GO:0005488//binding	-	gi|462417056|gb|EMJ21793.1|/0/hypothetical protein PRUPE_ppa000617mg [Prunus persica]
MDP0000321326	1935	1122	0.7313	106.399	628	0.7643	56.8535	271	0.7307	25.8869	154	0.7085	14.1892	56	0.4951	5.38044	K14489|1|1e-16|86.7|vvi:100263145|arabidopsis histidine kinase 2/3/4 (cytokinin receptor) [EC:2.7.13.3];K00507|2|1e-10|66.6|ota:Ot17g02260|stearoyl-CoA desaturase (delta-9 desaturase) [EC:1.14.19.1]	GO:0044464//cell part	GO:0043167//ion binding;GO:0008422//beta-glucosidase activity	GO:0044238//primary metabolic process	gi|462411477|gb|EMJ16526.1|/0/hypothetical protein PRUPE_ppa005206mg [Prunus persica]
MDP0000247777	1599	1122	0.6504	128.757	1200	0.6467	131.465	1219	0.6517	140.912	1643	0.6504	183.192	1776	0.6523	206.493	K06694|1|5e-14|77.8|gmx:100499930|26S proteasome non-ATPase regulatory subunit 10	-	-	-	gi|462397292|gb|EMJ03091.1|/6.95378e-150/hypothetical protein PRUPE_ppa007612mg [Prunus persica]
MDP0000170373	2937	1119	0.5564	69.9119	832	0.5553	49.6247	492	0.5458	30.9637	914	0.5557	55.4831	442	0.5543	27.9788	K08282|1|0.0|1026|ath:AT3G45780|non-specific serine/threonine protein kinase [EC:2.7.11.1]	GO:0016020//membrane;GO:0043231//intracellular membrane-bounded organelle;GO:0015630//microtubule cytoskeleton	GO:0004673//protein histidine kinase activity;GO:0005515//protein binding;GO:0004674//protein serine/threonine kinase activity;GO:0032559;GO:0009881//photoreceptor activity	GO:0006351//transcription, DNA-dependent;GO:0007017//microtubule-based process;GO:0010360//negative regulation of anion channel activity;GO:0006468//protein phosphorylation;GO:0009606//tropism;GO:0009658//chloroplast organization;GO:0009416//response to light stimulus;GO:0030522//intracellular receptor mediated signaling pathway	gi|462395101|gb|EMJ00900.1|/0/hypothetical protein PRUPE_ppa000797mg [Prunus persica]
MDP0000149267	1092	1118	0.9945	187.864	578	0.9872	92.7222	116	0.9698	19.6348	70	0.8993	11.4286	13	0.3773	2.21325	K01206|1|4e-22|103|ath:AT1G67830|alpha-L-fucosidase [EC:3.2.1.51];K00514|3|7e-16|83.2|rcu:RCOM_1428040|zeta-carotene desaturase [EC:1.3.5.6]	-	-	-	-
MDP0000532501	1344	1116	0.6443	152.367	1437	0.6354	187.299	1616	0.6354	222.246	1739	0.66	230.685	1004	0.6198	138.882	K03231|1|0.0|860|gmx:100785429|elongation factor 1-alpha	GO:0044424//intracellular part	GO:0016772//transferase activity, transferring phosphorus-containing groups;GO:0017111//nucleoside-triphosphatase activity;GO:0008135//translation factor activity, nucleic acid binding;GO:0032561//guanyl ribonucleotide binding	GO:0006412//translation;GO:0009207	gi|353259713|gb|AEQ75495.1|/0/elongation factor 1-alpha [Rosa multiflora]
MDP0000266649	2802	1114	0.8883	72.9528	1438	0.8733	89.902	1990	0.8751	131.274	1212	0.8826	77.1175	1331	0.8801	88.3121	K12471|1|4e-112|404|pop:POPTR_552810|epsin	GO:0031090//organelle membrane;GO:0043231//intracellular membrane-bounded organelle	GO:0005515//protein binding;GO:0008289//lipid binding	-	gi|462423958|gb|EMJ28221.1|/0/hypothetical protein PRUPE_ppa000949mg [Prunus persica]
MDP0000179767	1176	1113	0.977	173.665	1049	0.9609	156.26	678	0.9617	106.565	1295	0.994	196.327	130	0.8929	20.5516	-	-	-	-	gi|224114702|ref|XP_002316834.1|/6.24279e-155/predicted protein [Populus trichocarpa]
MDP0000313033	2850	1113	0.9793	71.6598	957	0.9842	58.8228	1038	0.9775	67.3201	1116	0.9825	69.8132	962	0.9761	62.7539	K11267|1|4e-46|185|vvi:100854206|sister chromatid cohesion protein PDS5	GO:0044444//cytoplasmic part	-	-	gi|462422426|gb|EMJ26689.1|/0/hypothetical protein PRUPE_ppa001087mg [Prunus persica]
MDP0000319679	846	1113	0.9362	241.407	2333	0.8936	483.084	2219	0.8936	484.818	2528	0.8676	532.752	4376	0.8865	961.651	-	-	-	-	-
MDP0000178268	210	1113	0.5905	972.525	1562	0.5905	1302.99	1542	0.5905	1357.24	778	0.5857	660.509	262	0.5905	231.949	K00454|1|8e-28|119|vvi:100257867|lipoxygenase [EC:1.13.11.12]	GO:0043231//intracellular membrane-bounded organelle	GO:0046914//transition metal ion binding;GO:0016702//oxidoreductase activity, acting on single donors with incorporation of molecular oxygen, incorporation of two atoms of oxygen	GO:0006633//fatty acid biosynthetic process	gi|462417447|gb|EMJ22184.1|/1.28936e-29/hypothetical protein PRUPE_ppa001631mg [Prunus persica]
MDP0000645828	1260	1113	0.627	162.088	1627	0.5897	226.202	1676	0.5897	245.864	2144	0.5881	303.37	1012	0.5881	149.321	K00134|1|2e-167|586|rcu:RCOM_1507100|glyceraldehyde 3-phosphate dehydrogenase [EC:1.2.1.12]	GO:0030312//external encapsulating structure;GO:0031981//nuclear lumen;GO:0009536//plastid;GO:0016020//membrane	GO:0046914//transition metal ion binding;GO:0000166//nucleotide binding	GO:0006007//glucose catabolic process;GO:0006952//defense response;GO:0010038//response to metal ion	gi|381393066|gb|AFG28407.1|/4.75795e-172/glyceraldehyde-3-phosphate dehydrogenase C2 [Pyrus x bretschneideri]
MDP0000737131	1089	1111	0.989	187.202	1530	0.9945	246.117	1627	0.9963	276.154	655	0.9927	107.234	623	0.9908	106.358	K01785|1|3e-152|536|gmx:100798975|aldose 1-epimerase [EC:5.1.3.3]	-	GO:0005488//binding;GO:0016857//racemase and epimerase activity, acting on carbohydrates and derivatives	GO:0005996//monosaccharide metabolic process	gi|462412655|gb|EMJ17704.1|/3.60861e-178/hypothetical protein PRUPE_ppa024124mg [Prunus persica]
MDP0000806502	1374	1110	0.8828	148.239	1703	0.8821	217.123	5212	0.885	701.148	9862	0.8886	1279.67	42678	0.8879	5774.68	K00457|1|0.0|666|pop:POPTR_798588|4-hydroxyphenylpyruvate dioxygenase [EC:1.13.11.27]	GO:0009536//plastid	GO:0016702//oxidoreductase activity, acting on single donors with incorporation of molecular oxygen, incorporation of two atoms of oxygen;GO:0005515//protein binding	GO:0045426//quinone cofactor biosynthetic process;GO:0042360//vitamin E metabolic process;GO:0006520//cellular amino acid metabolic process;GO:0016109	gi|462411543|gb|EMJ16592.1|/0/hypothetical protein PRUPE_ppa005851mg [Prunus persica]
MDP0000278885	282	1110	0.9397	722.269	1167	0.9362	724.937	604	0.9362	395.895	342	0.9362	216.22	67	0.9255	44.1709	-	-	-	-	-
MDP0000140520	783	1107	0.7356	259.424	1138	0.765	254.6	306	0.8276	72.2357	346	0.857	78.783	83	0.7126	19.7073	K03671|1|5e-33|139|gmx:100499776|thioredoxin 1	GO:0031976;GO:0009532//plastid stroma	GO:0015036//disulfide oxidoreductase activity	GO:0051234//establishment of localization;GO:0018904;GO:0019725//cellular homeostasis;GO:0044093;GO:0006091//generation of precursor metabolites and energy	gi|255547546|ref|XP_002514830.1|/1.11311e-33/thioredoxin f-type, putative [Ricinus communis]
MDP0000150162	840	1107	0.9583	241.821	1155	0.9571	240.869	797	0.9	175.376	905	0.9024	192.082	601	0.8976	133.017	K04078|1|2e-29|127|cre:CHLREDRAFT_188610|chaperonin GroES	-	-	-	gi|462400254|gb|EMJ05922.1|/7.66337e-116/hypothetical protein PRUPE_ppa010359mg [Prunus persica]
MDP0000443966	1251	1106	0.6339	162.227	1164	0.6395	162.995	752	0.6371	111.11	1290	0.6379	183.845	773	0.6331	114.877	-	-	-	-	gi|470132600|ref|XP_004302167.1|/3.11682e-99/PREDICTED: uncharacterized protein LOC101315444 [Fragaria vesca subsp. vesca]
MDP0000222749	1224	1105	0.5539	165.656	725	0.5458	103.761	335	0.5466	50.5889	423	0.5433	61.6137	230	0.5531	34.9347	K02734|1|1e-38|94.7|gmx:100306158|20S proteasome subunit beta 4 [EC:3.4.25.1]	GO:0031225//anchored to membrane	-	GO:0043062//extracellular structure organization;GO:0009725//response to hormone stimulus;GO:0010101	gi|462397046|gb|EMJ02845.1|/6.14199e-68/hypothetical protein PRUPE_ppa021935mg [Prunus persica]
MDP0000320872	1413	1105	0.995	143.498	490	0.9759	60.7481	51	0.7205	6.67145	968	0.9781	122.138	404	0.9802	53.1557	K00924|1|4e-127|453|osa:4342410|[EC:2.7.1.-];K07198|3|5e-58|223|gmx:100806916|5'-AMP-activated protein kinase, catalytic alpha subunit [EC:2.7.11.11]	-	GO:0004674//protein serine/threonine kinase activity;GO:0032559	GO:0009725//response to hormone stimulus;GO:0006464//cellular protein modification process;GO:0023052//signaling	gi|462407286|gb|EMJ12620.1|/0/hypothetical protein PRUPE_ppa005365mg [Prunus persica]
MDP0000223447	1218	1104	0.9598	166.321	1075	0.9516	154.611	477	0.9253	72.3874	499	0.9401	73.0418	165	0.8949	25.1853	-	GO:0009507//chloroplast	GO:0005488//binding	GO:0008152//metabolic process	gi|470145377|ref|XP_004308316.1|/1.93016e-122/PREDICTED: uncharacterized protein LOC101297968 [Fragaria vesca subsp. vesca]
MDP0000951745	1383	1104	0.7093	146.478	1403	0.7086	177.711	1457	0.7043	194.728	1002	0.7079	129.171	1294	0.7093	173.949	K01669|1|6e-58|223|ppp:PHYPADRAFT_200971|deoxyribodipyrimidine photo-lyase [EC:4.1.99.3]	-	GO:0003913//DNA photolyase activity	GO:0006259//DNA metabolic process	gi|462395231|gb|EMJ01030.1|/0/hypothetical protein PRUPE_ppa005477mg [Prunus persica]
MDP0000934414	1341	1104	0.9873	151.066	1142	0.9896	149.182	1413	0.9925	194.763	1027	0.9881	136.54	607	0.9903	84.1531	K03062|1|0.0|809|gmx:100798835|26S proteasome regulatory subunit T2	GO:0043231//intracellular membrane-bounded organelle;GO:0005838//proteasome regulatory particle	GO:0042623//ATPase activity, coupled;GO:0032559	GO:0006511//ubiquitin-dependent protein catabolic process;GO:0043248//proteasome assembly;GO:0010038//response to metal ion;GO:0048507//meristem development;GO:0009887//organ morphogenesis;GO:0010015//root morphogenesis;GO:0048527//lateral root development;GO:0006950//response to stress	gi|470107392|ref|XP_004290031.1|/0/PREDICTED: 26S proteasome regulatory subunit 4 homolog A-like [Fragaria vesca subsp. vesca]
MDP0000897124	1530	1100	0.9732	131.925	806	0.9673	92.2831	598	0.9719	72.244	645	0.966	75.16	582	0.966	70.72	K00382|1|0.0|867|rcu:RCOM_1002450|dihydrolipoamide dehydrogenase [EC:1.8.1.4]	GO:0043234//protein complex;GO:0005746//mitochondrial respiratory chain;GO:0009536//plastid;GO:0005576//extracellular region	GO:0016668//oxidoreductase activity, acting on a sulfur group of donors, NAD(P) as acceptor;GO:0046914//transition metal ion binding;GO:0050662//coenzyme binding;GO:0032559	GO:0009314//response to radiation;GO:0010038//response to metal ion;GO:0019725//cellular homeostasis;GO:0008152//metabolic process	gi|462420197|gb|EMJ24460.1|/0/hypothetical protein PRUPE_ppa004441mg [Prunus persica]
MDP0000602147	3579	1098	0.974	56.2945	1900	0.9841	92.9973	3321	0.9855	171.514	1757	0.9821	87.5243	2226	0.9869	115.631	K01530|1|0.0|1850|pop:POPTR_421641|phospholipid-translocating ATPase [EC:3.6.3.1];K14802|2|0.0|1837|vvi:100247431|phospholipid-transporting ATPase [EC:3.6.3.1]	-	-	-	-
MDP0000221435	1572	1097	0.986	128.05	825	0.9975	91.9348	246	0.9548	28.9251	1670	0.9981	189.401	1973	0.9994	233.338	K00517|1|6e-147|519|ath:AT4G31940|[EC:1.14.-.-];K05280|2|2e-87|321|mtr:MTR_3g025230|flavonoid 3'-monooxygenase [EC:1.14.13.21]	-	-	-	gi|462423279|gb|EMJ27542.1|/0/hypothetical protein PRUPE_ppa022174mg [Prunus persica]
MDP0000453068	1569	1096	0.9904	128.178	1192	0.9943	133.086	1204	0.9841	141.839	1250	0.9936	142.038	1645	0.9955	194.919	-	-	-	-	gi|462394195|gb|EMJ00099.1|/0/hypothetical protein PRUPE_ppa004117mg [Prunus persica]
MDP0000222941	762	1096	0.4633	263.925	1382	0.4619	317.711	430	0.3963	104.305	444	0.395	103.883	68	0.3911	16.5907	K08907|1|1e-123|440|rcu:RCOM_0333020|light-harvesting complex I chlorophyll a/b binding protein 1	GO:0031224//intrinsic to membrane;GO:0009521;GO:0009526//plastid envelope;GO:0009534//chloroplast thylakoid;GO:0009570//chloroplast stroma	GO:0043169//cation binding;GO:0046906//tetrapyrrole binding	GO:0009765//photosynthesis, light harvesting;GO:0009639//response to red or far red light;GO:0006464//cellular protein modification process	gi|462396639|gb|EMJ02438.1|/6.42432e-140/hypothetical protein PRUPE_ppa010511mg [Prunus persica]
MDP0000231084	1461	1095	0.9418	137.527	2343	0.9042	280.932	2518	0.9069	318.565	1655	0.9363	201.96	2347	0.9097	298.657	K00626|1|8e-180|628|gmx:100804647|acetyl-CoA C-acetyltransferase [EC:2.3.1.9]	-	GO:0016746//transferase activity, transferring acyl groups	-	gi|462411618|gb|EMJ16667.1|/0/hypothetical protein PRUPE_ppa006513mg [Prunus persica]
MDP0000157209	981	1095	0.9949	204.819	1184	0.9878	211.427	1619	0.9949	305.049	1476	0.999	268.248	2076	0.9969	393.431	K09753|1|7e-89|325|sbi:SORBI_07g021680|cinnamoyl-CoA reductase [EC:1.2.1.44]	-	GO:0048037//cofactor binding;GO:0016616//oxidoreductase activity, acting on the CH-OH group of donors, NAD or NADP as acceptor	GO:0008152//metabolic process	gi|2981475|gb|AAC06319.1|/0/putative cinnamyl alcohol dehydrogenase [Malus x domestica]
MDP0000225796	1692	1092	0.9149	118.426	1260	0.9161	130.451	1406	0.9261	153.595	1818	0.9214	191.563	1338	0.9149	147.017	K08054|1|0.0|720|vvi:100260960|calnexin	-	-	-	-
MDP0000203723	1830	1091	0.7661	109.395	1045	0.7568	100.033	1267	0.7929	127.973	1742	0.7683	169.713	1361	0.771	138.267	-	GO:0031224//intrinsic to membrane;GO:0031410//cytoplasmic vesicle;GO:0043231//intracellular membrane-bounded organelle	-	-	gi|470131221|ref|XP_004301495.1|/0/PREDICTED: transmembrane 9 superfamily member 3-like [Fragaria vesca subsp. vesca]
MDP0000314213	1578	1090	0.4335	126.749	1250	0.4309	138.766	1021	0.4328	119.594	1003	0.3942	113.321	547	0.3961	64.4452	-	-	-	-	-
MDP0000505556	1539	1089	0.9766	129.842	1897	0.9857	215.927	2064	0.9831	247.892	1082	0.9721	125.345	778	0.9792	93.9834	K01376|1|3e-100|363|ath:AT1G47128|[EC:3.4.22.-];K01365|4|6e-94|343|smo:SELMODRAFT_183539|cathepsin L [EC:3.4.22.15];K15272|5|5e-80|296|vvi:100248746|solute carrier family 35 (UDP-sugar transporter), member A1/2/3	-	GO:0016628//oxidoreductase activity, acting on the CH-CH group of donors, NAD or NADP as acceptor;GO:0004175//endopeptidase activity	GO:0019538//protein metabolic process	gi|462407690|gb|EMJ13024.1|/0/hypothetical protein PRUPE_ppa004381mg [Prunus persica]
MDP0000292031	678	1086	0.9941	293.917	1067	0.9956	275.685	1276	0.9971	347.867	594	0.9853	156.198	63	0.9587	17.2751	-	-	-	GO:0006952//defense response;GO:0001906//cell killing	gi|462405300|gb|EMJ10764.1|/6.60927e-119/hypothetical protein PRUPE_ppa011053mg [Prunus persica]
MDP0000274670	1146	1084	0.8412	173.568	913	0.7548	139.561	738	0.7592	119.032	996	0.7845	154.951	419	0.7504	67.9735	K08059|1|7e-59|226|osa:4332535|interferon, gamma-inducible protein 30	GO:0043231//intracellular membrane-bounded organelle	-	-	gi|470117268|ref|XP_004294783.1|/1.28036e-104/PREDICTED: gamma-interferon-inducible lysosomal thiol reductase-like isoform 1 [Fragaria vesca subsp. vesca]
MDP0000532243	1956	1083	0.4468	101.598	677	0.4622	60.6315	238	0.4356	22.4906	61	0.4136	5.56006	59	0.0767	5.60781	-	-	-	-	gi|462418298|gb|EMJ22747.1|/1.03864e-97/hypothetical protein PRUPE_ppa002534mg [Prunus persica]
MDP0000141863	1719	1082	0.993	115.499	752	0.9936	76.6338	705	0.9936	75.8063	997	0.9959	103.404	1118	0.9977	120.914	K09571|1|0.0|931|vvi:100266654|FK506-binding protein 4/5 [EC:5.2.1.8]	GO:0043231//intracellular membrane-bounded organelle	GO:0016859//cis-trans isomerase activity;GO:0005527//macrolide binding;GO:0005515//protein binding	GO:0006950//response to stress;GO:0044267//cellular protein metabolic process;GO:0010038//response to metal ion	gi|462395699|gb|EMJ01498.1|/0/hypothetical protein PRUPE_ppa003471mg [Prunus persica]
MDP0000329597	1341	1082	0.9933	148.055	946	0.9896	123.578	1183	0.9933	163.06	1187	0.9888	157.812	1356	0.9881	187.993	-	GO:0031090//organelle membrane	-	-	gi|462419072|gb|EMJ23335.1|/2.3157e-172/hypothetical protein PRUPE_ppa005720mg [Prunus persica]
MDP0000188286	1452	1077	0.9945	136.105	1358	0.9945	163.837	1062	0.9938	135.192	1106	0.9924	135.802	621	0.9938	79.5125	K06118|1|0.0|792|vvi:100242408|UDP-sulfoquinovose synthase [EC:3.13.1.1]	GO:0009532//plastid stroma	GO:0046914//transition metal ion binding;GO:0046508;GO:0048037//cofactor binding	GO:0008610//lipid biosynthetic process;GO:0006664//glycolipid metabolic process;GO:0009267//cellular response to starvation	gi|462419680|gb|EMJ23943.1|/0/hypothetical protein PRUPE_ppa005001mg [Prunus persica]
MDP0000190256	633	1077	0.9984	312.203	1884	0.9984	521.382	1139	0.9984	332.592	1022	0.9905	287.85	1264	0.9984	371.239	-	GO:0009536//plastid	-	GO:0006952//defense response;GO:0003006//developmental process involved in reproduction	gi|462396704|gb|EMJ02503.1|/1.99326e-95/hypothetical protein PRUPE_ppa009922mg [Prunus persica]
MDP0000187714	1653	1077	0.8578	119.555	1351	0.8693	143.173	1062	0.8542	118.753	1308	0.8724	141.076	612	0.8911	68.8318	K04564|1|7e-106|382|vvi:100233137|superoxide dismutase, Fe-Mn family [EC:1.15.1.1]	GO:0044429//mitochondrial part	GO:0016209//antioxidant activity;GO:0043169//cation binding;GO:0003824//catalytic activity	GO:0006801//superoxide metabolic process	gi|374671153|gb|AEZ56249.1|/4.75251e-117/manganese superoxide dismutase [Prunus persica]
MDP0000519575	654	1076	0.7554	301.898	1335	0.7508	357.587	799	0.7599	225.819	1395	0.7599	380.29	452	0.7508	128.491	K03386|1|1e-69|260|ath:AT1G60740|peroxiredoxin (alkyl hydroperoxide reductase subunit C) [EC:1.11.1.15];K11187|2|5e-41|165|cre:CHLREDRAFT_196639|peroxiredoxin 5, atypical 2-Cys peroxiredoxin [EC:1.11.1.15];K03305|3|2e-06|50.8|ppp:PHYPADRAFT_183911|proton-dependent oligopeptide transporter, POT family;K14638|4|2e-06|50.4|smo:SELMODRAFT_135522|solute carrier family 15 (peptide/histidine transporter…	GO:0016020//membrane;GO:0009536//plastid	GO:0016209//antioxidant activity;GO:0016705//oxidoreductase activity, acting on paired donors, with incorporation or reduction of molecular oxygen	GO:0008152//metabolic process;GO:0019725//cellular homeostasis;GO:0010038//response to metal ion	gi|462398218|gb|EMJ03886.1|/5.59114e-80/hypothetical protein PRUPE_ppa012586mg [Prunus persica]
MDP0000240828	1341	1075	0.9329	147.097	3412	0.9672	445.717	5324	0.9754	733.84	1414	0.9709	187.992	1950	0.9873	270.344	K01648|1|0.0|731|mtr:MTR_5g033920|ATP citrate (pro-S)-lyase [EC:2.3.3.8]	GO:0043234//protein complex;GO:0044444//cytoplasmic part	GO:0004774//succinate-CoA ligase activity;GO:0032559	GO:0009908//flower development;GO:0016109;GO:0043479;GO:0048827//phyllome development;GO:0006633//fatty acid biosynthetic process;GO:2000026//regulation of multicellular organismal development;GO:0006084//acetyl-CoA metabolic process;GO:0005982//starch metabolic process;GO:0008361//regulation of cell size;GO:0006779//porphyrin-containing compound biosynthetic process	gi|462419388|gb|EMJ23651.1|/0/hypothetical protein PRUPE_ppa006187mg [Prunus persica]
MDP0000307969	1899	1074	0.9958	103.778	1778	0.9979	164.016	1417	0.9926	137.923	1875	0.9974	176.033	1569	0.9974	153.606	K04424|1|6e-17|87.8|olu:OSTLU_6189|sterile alpha motif and leucine zipper containing kinase AZK [EC:2.7.11.25];K14510|2|4e-16|85.1|ppp:PHYPADRAFT_30352|serine/threonine-protein kinase CTR1 [EC:2.7.11.1];K11228|5|4e-15|81.6|ota:Ot13g01170|mitogen-activated protein kinase kinase kinase [EC:2.7.11.1]	-	GO:0016301//kinase activity;GO:0032559	GO:0006464//cellular protein modification process	gi|462411091|gb|EMJ16140.1|/0/hypothetical protein PRUPE_ppa002798mg [Prunus persica]
MDP0000282782	5838	1073	0.9776	33.7257	974	0.9776	29.2263	1214	0.9825	38.4368	1153	0.9837	35.2114	1162	0.9758	37.0043	K13462|1|0.0|874|rcu:RCOM_0708240|guanine nucleotide-exchange factor	GO:0043231//intracellular membrane-bounded organelle;GO:0044444//cytoplasmic part	GO:0005083//small GTPase regulator activity	GO:0009553//embryo sac development;GO:0032011//ARF protein signal transduction	gi|462417039|gb|EMJ21776.1|/0/hypothetical protein PRUPE_ppa000110mg [Prunus persica]
MDP0000415439	378	1073	0.9921	520.874	1311	0.9921	607.56	797	0.9894	389.725	534	0.9788	251.865	385	0.9735	189.356	K03671|1|1e-34|142|rcu:RCOM_1595970|thioredoxin 1	-	-	GO:0008152//metabolic process;GO:0009987//cellular process	gi|16588843|gb|AAL26915.1|AF323593_1/1.19836e-35/thioredoxin H [Prunus persica]
MDP0000121822	3447	1072	0.8938	57.0661	1164	0.8996	59.1548	925	0.8851	49.6012	1356	0.8953	70.1353	860	0.8938	46.3839	K01537|1|0.0|1355|aly:ARALYDRAFT_479638|Ca2+-transporting ATPase [EC:3.6.3.8]	GO:0031224//intrinsic to membrane	GO:0046873//metal ion transmembrane transporter activity;GO:0019829//cation-transporting ATPase activity;GO:0005515//protein binding;GO:0032559	GO:0009206;GO:0048229//gametophyte development;GO:0009566//fertilization;GO:0006816//calcium ion transport	gi|462413232|gb|EMJ18281.1|/0/hypothetical protein PRUPE_ppa000581mg [Prunus persica]
MDP0000269941	1650	1070	0.7703	118.994	607	0.803	64.4441	480	0.7824	53.7712	800	0.7994	86.4419	422	0.7297	47.5487	K01126|1|5e-20|97.8|smo:SELMODRAFT_85502|glycerophosphoryl diester phosphodiesterase [EC:3.1.4.46]	-	GO:0008081//phosphoric diester hydrolase activity	GO:0019400	gi|462410510|gb|EMJ15844.1|/0/hypothetical protein PRUPE_ppa001847mg [Prunus persica]
MDP0000260620	1602	1070	0.3883	122.559	721	0.3446	78.8408	257	0.2871	29.6526	379	0.3221	42.1789	93	0.2509	10.7927	K15235|1|1e-52|205|vvi:100243268|josephin [EC:3.4.19.12]	-	-	-	gi|462401618|gb|EMJ07175.1|/2.90334e-63/hypothetical protein PRUPE_ppa012106mg [Prunus persica]
MDP0000225983	1248	1069	0.1138	157.177	2431	0.153	341.231	327	0.1098	48.4312	350	0.1106	50.0002	114	0.1098	16.9825	K08912|1|2e-70|265|rcu:RCOM_1344080|light-harvesting complex II chlorophyll a/b binding protein 1	-	-	-	-
MDP0000323036	1413	1066	0.9455	138.433	819	0.9462	101.536	605	0.9427	79.1417	937	0.9434	118.227	580	0.9462	76.3126	K00963|1|0.0|783|rcu:RCOM_1605130|UTP--glucose-1-phosphate uridylyltransferase [EC:2.7.7.9]	GO:0044424//intracellular part	GO:0051748//UTP-monosaccharide-1-phosphate uridylyltransferase activity	-	gi|6136112|sp|O64459.1|UGPA_PYRPY/0/RecName: Full=UTP--glucose-1-phosphate uridylyltransferase; AltName: Full=UDP-glucose pyrophosphorylase; Short=UDPGP; Short=UGPase
MDP0000324427	1230	1066	0.9894	159.029	1077	0.9959	153.387	1050	0.9959	157.789	1597	0.9976	231.482	1757	0.9959	265.569	-	-	-	-	gi|470128916|ref|XP_004300379.1|/1.57581e-180/PREDICTED: uncharacterized protein LOC101300825 [Fragaria vesca subsp. vesca]
MDP0000153379	2886	1063	0.9692	67.5868	1467	0.9848	89.0456	4805	0.992	307.744	2872	0.9927	177.422	11252	0.9938	724.843	K12446|1|0.0|1494|vvi:100267958|L-arabinokinase [EC:2.7.1.46]	GO:0044424//intracellular part	GO:0016773//phosphotransferase activity, alcohol group as acceptor;GO:0032559	GO:0019321//pentose metabolic process;GO:0010467//gene expression;GO:0006796//phosphate-containing compound metabolic process	gi|464896157|gb|AGH25538.1|/0/L-arabinokinase [Prunus persica]
MDP0000301275	5664	1062	0.9834	34.4054	966	0.9778	29.8767	1210	0.9679	39.487	1195	0.9843	37.6152	1389	0.9843	45.5921	K10590|1|0.0|2527|rcu:RCOM_0490830|E3 ubiquitin-protein ligase TRIP12 [EC:6.3.2.19]	GO:0016020//membrane	GO:0019787//small conjugating protein ligase activity	GO:0006261//DNA-dependent DNA replication;GO:0043412//macromolecule modification	gi|462395073|gb|EMJ00872.1|/0/hypothetical protein PRUPE_ppa000080mg [Prunus persica]
MDP0000932963	894	1062	0.9978	217.978	3082	0.9989	603.912	4723	0.9989	976.501	1349	0.9978	269.025	1344	0.9989	279.494	-	-	-	-	gi|462397821|gb|EMJ03489.1|/1.00618e-92/hypothetical protein PRUPE_ppa009117mg [Prunus persica]
MDP0000342168	705	1061	0.9872	276.154	952	0.9972	236.552	691	0.9957	181.168	1012	0.9972	255.923	546	0.9972	143.984	-	-	-	-	-
MDP0000312812	4491	1059	0.7874	43.2691	950	0.7838	37.056	1377	0.7793	56.6739	1514	0.7914	60.1037	352	0.7212	14.5717	K13459|1|5e-73|275|vvi:100254298|disease resistance protein RPS2	-	-	-	gi|462411010|gb|EMJ16059.1|/0/hypothetical protein PRUPE_ppa017584mg [Prunus persica]
MDP0000233149	3102	1059	0.8962	62.644	1062	0.8894	59.9738	1104	0.8859	65.7839	1251	0.8946	71.9008	1101	0.8991	65.9866	K12580|1|0.0|1189|vvi:100253711|CCR4-NOT transcription complex subunit 3	-	-	-	gi|462406114|gb|EMJ11578.1|/0/hypothetical protein PRUPE_ppa001148mg [Prunus persica]
MDP0000656802	1134	1058	0.9665	171.198	930	0.9647	143.664	1006	0.9674	163.975	2755	0.9665	433.139	1429	0.9656	234.277	-	-	GO:0008081//phosphoric diester hydrolase activity	GO:0019400	gi|462411661|gb|EMJ16710.1|/4.09948e-180/hypothetical protein PRUPE_ppa006994mg [Prunus persica]
MDP0000268652	1713	1057	0.9025	113.225	802	0.9037	82.0154	696	0.9054	75.1007	1156	0.9043	120.315	621	0.9002	67.3976	K14485|1|0.0|721|vvi:100233127|transport inhibitor response 1	GO:0031090//organelle membrane	GO:0042562//hormone binding;GO:0043178//alcohol binding	GO:0048437//floral organ development;GO:0009755//hormone-mediated signaling pathway;GO:0009555//pollen development;GO:0010167//response to nitrate;GO:0048528//post-embryonic root development;GO:0009607//response to biotic stimulus	gi|377684868|gb|AFB74453.1|/0/transport inhibitor response protein [Prunus persica]
MDP0000226279	744	1055	0.7984	260.198	1671	0.7984	393.443	1304	0.7984	323.964	480	0.7984	115.024	259	0.793	64.7198	K00588|1|6e-134|474|pop:POPTR_649581|caffeoyl-CoA O-methyltransferase [EC:2.1.1.104]	-	GO:0008171//O-methyltransferase activity;GO:0043169//cation binding	GO:0006730//one-carbon metabolic process;GO:0009699//phenylpropanoid biosynthetic process	gi|429142523|gb|AFZ76980.1|/1.78423e-139/caffeoyl-CoA O-methyltransferase [Eriobotrya japonica]
MDP0000889811	1320	1055	0.9932	146.657	767	0.9811	101.789	299	0.9826	41.8687	824	0.9795	111.294	419	0.9848	59.0134	K06694|1|1e-10|66.2|mtr:MTR_5g043640|26S proteasome non-ATPase regulatory subunit 10	GO:0031224//intrinsic to membrane	GO:0005267//potassium channel activity	GO:0030001//metal ion transport	gi|373501957|gb|AEY75251.1|/0/potassium channel [Malus hupehensis]
MDP0000281593	570	1054	0.6404	339.305	1435	0.6421	441.017	1110	0.6404	359.948	766	0.6333	239.592	393	0.6333	128.182	K10528|1|1e-51|200|vvi:100251750|hydroperoxide lyase [EC:4.1.2.-]	-	GO:0016491//oxidoreductase activity;GO:0005506//iron ion binding;GO:0016836//hydro-lyase activity	-	gi|470103062|ref|XP_004287964.1|/2.04059e-55/PREDICTED: allene oxide synthase, chloroplastic-like [Fragaria vesca subsp. vesca]
MDP0000668828	2163	1053	0.9986	89.3299	1712	0.9945	138.652	2701	0.9986	230.813	963	0.9889	79.3758	2374	0.9986	204.049	K10775|1|0.0|1236|rcu:RCOM_0262230|phenylalanine ammonia-lyase [EC:4.3.1.24]	GO:0044424//intracellular part	GO:0016840	GO:0006558//L-phenylalanine metabolic process	gi|295002608|gb|ADF59062.1|/0/phenylalanine ammonia-lyase 2 precursor [Pyrus x bretschneideri]
MDP0000310800	3234	1051	0.9239	59.6331	1003	0.923	54.33	1803	0.9184	103.05	1991	0.9227	109.761	1802	0.9212	103.592	K14489|1|0.0|1531|rcu:RCOM_1079740|arabidopsis histidine kinase 2/3/4 (cytokinin receptor) [EC:2.7.13.3]	GO:0016020//membrane	GO:0004673//protein histidine kinase activity;GO:0019901//protein kinase binding;GO:0016791//phosphatase activity;GO:0032559;GO:0004888//transmembrane signaling receptor activity	GO:0009908//flower development;GO:0006351//transcription, DNA-dependent;GO:0009888//tissue development;GO:0009744//response to sucrose stimulus;GO:0040007//growth;GO:0010260//organ senescence;GO:0009755//hormone-mediated signaling pathway;GO:0006826//iron ion transport;GO:2000026//regulation of multicellular organismal development;GO:0006970//response to osmotic stress;GO:0006468//protein phospho…	gi|462423967|gb|EMJ28230.1|/0/hypothetical protein PRUPE_ppa000679mg [Prunus persica]
MDP0000213812	2670	1051	0.8959	72.2298	678	0.8712	44.4833	199	0.8371	13.7763	686	0.9483	45.8069	300	0.8281	20.8891	K03070|1|8e-06|51.2|aly:ARALYDRAFT_313056|preprotein translocase subunit SecA	-	-	-	-
MDP0000930948	843	1050	0.9976	228.553	848	0.9976	176.217	435	0.9964	95.3792	437	0.9976	92.4213	287	0.9941	63.2943	-	GO:0043231//intracellular membrane-bounded organelle	-	-	gi|462407632|gb|EMJ12966.1|/3.15297e-93/hypothetical protein PRUPE_ppa009640mg [Prunus persica]
MDP0000149290	2925	1050	0.9699	65.8701	1519	0.9682	90.9726	1124	0.9562	71.0285	951	0.9778	57.966	594	0.9682	37.7547	K00705|1|0.0|1463|pop:POPTR_818982|4-alpha-glucanotransferase [EC:2.4.1.25]	GO:0044444//cytoplasmic part	GO:0030247//polysaccharide binding;GO:0043167//ion binding;GO:0004133//glycogen debranching enzyme activity;GO:0016740//transferase activity	GO:0005982//starch metabolic process;GO:0000023//maltose metabolic process	gi|462400409|gb|EMJ06077.1|/0/hypothetical protein PRUPE_ppa000782mg [Prunus persica]
MDP0000234570	618	1049	0.4207	311.467	828	0.4207	234.704	361	0.4191	107.972	382	0.4142	110.203	131	0.4191	39.4088	K00600|1|2e-94|343|pop:POPTR_833897|glycine hydroxymethyltransferase [EC:2.1.2.1]	GO:0043231//intracellular membrane-bounded organelle	GO:0016742//hydroxymethyl-, formyl- and related transferase activity;GO:0048037//cofactor binding	GO:0009069//serine family amino acid metabolic process;GO:0006730//one-carbon metabolic process	gi|462400695|gb|EMJ06252.1|/3.10697e-98/hypothetical protein PRUPE_ppa004306mg [Prunus persica]
MDP0000126616	1149	1048	0.8616	167.366	882	0.8599	134.471	536	0.8616	86.2257	888	0.8607	137.788	682	0.859	110.351	-	-	-	-	gi|462423406|gb|EMJ27669.1|/3.8255e-141/hypothetical protein PRUPE_ppb002474mg [Prunus persica]
MDP0000309902	3486	1048	0.794	55.1644	1235	0.8009	62.0609	1576	0.8104	83.5643	2007	0.8012	102.645	2157	0.8087	115.036	K08332|1|7e-13|75.1|vcn:VOLCADRAFT_41528|vacuolar protein 8;K10590|3|1e-11|71.2|smo:SELMODRAFT_149458|E3 ubiquitin-protein ligase TRIP12 [EC:6.3.2.19]	GO:0005635//nuclear envelope	GO:0022892	GO:0006605//protein targeting	gi|462400674|gb|EMJ06231.1|/0/hypothetical protein PRUPE_ppa004091mg [Prunus persica]
MDP0000169059	1650	1048	0.9097	116.547	1492	0.9648	158.403	1246	0.9824	139.581	2263	0.9582	244.523	2947	0.9709	332.052	-	-	-	-	gi|462397477|gb|EMJ03145.1|/0/hypothetical protein PRUPE_ppa004516mg [Prunus persica]
MDP0000920434	669	1048	0.9985	287.449	1143	0.997	299.294	860	0.997	237.61	1178	0.997	313.933	820	0.997	227.876	K11275|1|3e-21|99.8|vvi:100247613|histone H1/5	-	-	-	gi|462401535|gb|EMJ07092.1|/1.01877e-23/hypothetical protein PRUPE_ppa011342mg [Prunus persica]
MDP0000232699	2877	1047	0.9885	66.7778	1433	0.9955	87.2539	2407	0.9941	154.642	2287	0.9906	141.724	1617	0.9913	104.491	K13418|1|2e-66|252|rcu:RCOM_0186340|somatic embryogenesis receptor kinase 1 [EC:2.7.10.1 2.7.11.1];K04733|4|3e-66|252|smo:SELMODRAFT_159261|interleukin-1 receptor-associated kinase 4 [EC:2.7.11.1];K13416|5|4e-66|251|ath:AT4G33430|brassinosteroid insensitive 1-associated receptor kinase 1 [EC:2.7.10.1 2.7.11.1]	-	-	-	-
MDP0000614851	1761	1047	0.6979	109.097	755	0.7354	75.1045	404	0.6894	42.4047	573	0.6956	58.0114	360	0.6746	38.0061	K04077|1|8e-148|522|cme:CMB021C|chaperonin GroEL	-	-	-	-
MDP0000767733	558	1046	0.7849	343.972	798	0.7957	250.523	439	0.7849	145.419	295	0.776	94.2554	177	0.7312	58.9725	K02935|1|3e-36|149|vvi:100257626|large subunit ribosomal protein L7/L12	GO:0009532//plastid stroma;GO:0015934//large ribosomal subunit;GO:0009534//chloroplast thylakoid	GO:0005488//binding	GO:0006952//defense response;GO:0010467//gene expression	gi|462413324|gb|EMJ18373.1|/3.76353e-46/hypothetical protein PRUPE_ppa011994mg [Prunus persica]
MDP0000309853	1935	1046	0.8269	99.1918	1095	0.9013	99.1315	1752	0.9194	167.358	1692	0.9075	155.897	1180	0.8966	113.373	K13289|1|0.0|697|rcu:RCOM_1406210|cathepsin A (carboxypeptidase C) [EC:3.4.16.5];K08249|3|8e-147|519|pop:POPTR_1084309|hydroxymandelonitrile lyase [EC:4.1.2.11]	GO:0031410//cytoplasmic vesicle;GO:0043231//intracellular membrane-bounded organelle	GO:0004180//carboxypeptidase activity	GO:0019538//protein metabolic process	gi|462397544|gb|EMJ03212.1|/0/hypothetical protein PRUPE_ppa005192mg [Prunus persica]
MDP0000239505	3000	1044	0.8977	63.8564	966	0.8953	56.4072	895	0.8917	55.1434	952	0.9263	56.5762	1102	0.9	68.2921	K01092|1|2e-167|588|pop:POPTR_586756|myo-inositol-1(or 4)-monophosphatase [EC:3.1.3.25]	-	-	-	-
MDP0000286442	4635	1042	0.4878	41.2518	1035	0.4934	39.1173	595	0.4438	23.7279	634	0.4826	24.387	448	0.4621	17.9696	K01657|1|0.0|768|rcu:RCOM_0592860|anthranilate synthase component I [EC:4.1.3.27]	GO:0043234//protein complex;GO:0009536//plastid	GO:0016833//oxo-acid-lyase activity	GO:0009725//response to hormone stimulus;GO:0009850//auxin metabolic process;GO:0006568//tryptophan metabolic process;GO:0048527//lateral root development;GO:0006950//response to stress	gi|462415411|gb|EMJ20148.1|/0/hypothetical protein PRUPE_ppa003426mg [Prunus persica]
MDP0000792906	3288	1042	0.9595	58.1515	833	0.9626	44.3805	559	0.9231	31.4248	728	0.9504	39.4746	388	0.9215	21.9387	K10999|1|0.0|1868|pop:POPTR_551308|cellulose synthase A [EC:2.4.1.12]	GO:0031224//intrinsic to membrane	GO:0016759//cellulose synthase activity;GO:0046914//transition metal ion binding	GO:0045229//external encapsulating structure organization;GO:0009250//glucan biosynthetic process	gi|462395089|gb|EMJ00888.1|/0/hypothetical protein PRUPE_ppa000559mg [Prunus persica]
MDP0000308419	1689	1039	0.9473	112.878	867	0.9497	89.9224	219	0.8224	23.9666	458	0.9088	48.3453	129	0.8526	14.1994	K12132|1|2e-113|408|pop:POPTR_1096507|serine/threonine-protein kinase WNK1 [EC:2.7.11.1];K08867|2|8e-113|405|smo:SELMODRAFT_136322|WNK lysine deficient protein kinase [EC:2.7.11.1]	-	-	-	-
MDP0000167819	2079	1037	0.7787	91.527	1340	0.7734	112.909	1470	0.7787	130.694	1216	0.7792	104.279	1040	0.7787	93.0014	K08054|1|0.0|672|rcu:RCOM_1503060|calnexin	-	-	-	-
MDP0000361242	123	1037	0.9675	1547.03	777	0.9675	1106.61	556	0.9675	835.53	306	0.935	443.542	178	0.935	269.045	K02878|1|3e-15|78.2|vvi:4025020|large subunit ribosomal protein L16	-	-	-	-
MDP0000242152	759	1036	0.9974	250.463	840	0.9987	193.872	343	0.9987	83.5304	341	0.9829	80.0997	126	0.9776	30.8631	K02221|1|8e-62|234|vvi:100242172|YggT family protein	-	-	-	gi|470135312|ref|XP_004303461.1|/6.0651e-82/PREDICTED: uncharacterized protein LOC101299599 [Fragaria vesca subsp. vesca]
MDP0000139862	3336	1036	0.9284	56.9848	1099	0.94	57.7099	1616	0.9379	89.538	2013	0.9466	107.581	2067	0.9374	115.193	-	-	-	GO:0009409//response to cold	gi|356528046|ref|XP_003532616.1|/0/PREDICTED: calmodulin-binding transcription activator 2-like [Glycine max]
MDP0000256496	6429	1036	0.9381	29.5693	1072	0.9536	29.2099	1262	0.9342	36.2834	1653	0.9904	45.8403	1293	0.9863	37.3909	K09680|1|0.0|1520|rcu:RCOM_1510490|type II pantothenate kinase [EC:2.7.1.33]	-	GO:0016301//kinase activity;GO:0032559	GO:0009108//coenzyme biosynthetic process;GO:0006796//phosphate-containing compound metabolic process	gi|462406115|gb|EMJ11579.1|/0/hypothetical protein PRUPE_ppa001094mg [Prunus persica]
MDP0000290998	5316	1036	0.9646	35.7602	943	0.9744	31.0746	1171	0.9812	40.7159	1022	0.9765	34.2755	884	0.9823	30.9156	K05236|1|0.0|2111|pop:POPTR_575095|coatomer protein complex, subunit alpha (xenin)	-	-	-	-
MDP0000231077	5406	1034	0.7741	35.097	917	0.7601	29.7147	1203	0.7636	41.1322	1355	0.7651	44.687	855	0.7547	29.4036	K11718|1|0.0|2412|vvi:100256709|UDP-glucose:glycoprotein glucosyltransferase [EC:2.4.1.-]	GO:0043231//intracellular membrane-bounded organelle	GO:0016758//transferase activity, transferring hexosyl groups	GO:0033554//cellular response to stress;GO:0009812//flavonoid metabolic process;GO:0005975//carbohydrate metabolic process;GO:0002218//activation of innate immune response;GO:0010033//response to organic substance;GO:0006464//cellular protein modification process	gi|470127948|ref|XP_004299919.1|/0/PREDICTED: UDP-glucose:glycoprotein glucosyltransferase-like [Fragaria vesca subsp. vesca]
MDP0000811081	1491	1033	0.9691	127.13	661	0.9524	77.6609	82	0.8357	10.1655	96	0.8799	11.4792	17	0.3226	2.11974	K14487|1|0.0|808|rcu:RCOM_1176020|auxin responsive GH3 gene family	GO:0009536//plastid	-	GO:0009725//response to hormone stimulus;GO:0009314//response to radiation	gi|462413301|gb|EMJ18350.1|/0/hypothetical protein PRUPE_ppa003163mg [Prunus persica]
MDP0000171639	1026	1033	0.9464	184.747	975	0.9094	166.47	735	0.9181	132.413	491	0.9747	85.3203	450	0.9152	81.5409	-	GO:0009527//plastid outer membrane;GO:0019866//organelle inner membrane;GO:0009532//plastid stroma;GO:0009534//chloroplast thylakoid	GO:0005488//binding	GO:0017038//protein import;GO:0019684//photosynthesis, light reaction;GO:0009668;GO:0009756//carbohydrate mediated signaling;GO:0006612//protein targeting to membrane;GO:0007166//cell surface receptor signaling pathway	gi|462411915|gb|EMJ16964.1|/8.91475e-107/hypothetical protein PRUPE_ppa009554mg [Prunus persica]
MDP0000231677	3009	1033	0.9289	62.9946	1087	0.9133	63.2828	1050	0.9079	64.4999	968	0.903	57.355	935	0.9086	57.7697	K11267|1|3e-42|172|vvi:100854206|sister chromatid cohesion protein PDS5	-	-	-	gi|462422426|gb|EMJ26689.1|/0/hypothetical protein PRUPE_ppa001087mg [Prunus persica]
MDP0000270365	1314	1031	0.9947	143.975	591	0.9939	78.7899	482	0.9947	67.8022	1606	0.9985	217.906	1230	0.9939	174.028	K04371|1|1e-06|53.1|vvi:100254083|extracellular signal-regulated kinase 1/2 [EC:2.7.11.24]	-	-	-	-
MDP0000213335	924	1031	0.8506	204.744	837	0.8117	158.684	536	0.75	107.222	379	0.7554	73.1283	142	0.6991	28.5711	K02931|1|3e-89|326|vvi:100251632|large subunit ribosomal protein L5	GO:0009526//plastid envelope;GO:0005840//ribosome;GO:0009532//plastid stroma	-	-	gi|462415286|gb|EMJ20023.1|/1.63393e-109/hypothetical protein PRUPE_ppa010127mg [Prunus persica]
MDP0000866748	1959	1031	0.9653	96.5716	1171	0.9709	104.713	1015	0.9658	95.7687	814	0.9857	74.0813	467	0.9581	44.3193	K01835|1|0.0|1014|mtr:MTR_1g102010|phosphoglucomutase [EC:5.4.2.2]	GO:0009532//plastid stroma;GO:0009526//plastid envelope;GO:0005576//extracellular region	GO:0016868//intramolecular transferase activity, phosphotransferases;GO:0046872//metal ion binding	GO:0010035//response to inorganic substance;GO:0005982//starch metabolic process;GO:0019318//hexose metabolic process;GO:0009581//detection of external stimulus;GO:0006950//response to stress	gi|462416999|gb|EMJ21736.1|/0/hypothetical protein PRUPE_ppa002825mg [Prunus persica]
MDP0000629440	939	1030	0.9989	201.278	1828	0.9989	341.027	1296	0.9979	255.112	2041	0.9989	387.521	1183	0.9957	234.223	K09422|1|5e-97|352|vvi:100233128|myb proto-oncogene protein, plant	GO:0043231//intracellular membrane-bounded organelle	GO:0003676//nucleic acid binding	-	gi|71041082|gb|AAZ20429.1|/7.95627e-152/MYB6 [Malus x domestica]
MDP0000313704	4164	1029	0.8811	45.345	1067	0.8706	44.8882	1295	0.8797	57.4846	966	0.8523	41.3604	772	0.8381	34.4681	K04536|1|0.0|691|gmx:100794776|guanine nucleotide-binding protein G(I)/G(S)/G(T) subunit beta-1	GO:0030120//vesicle coat;GO:0009536//plastid	GO:0005515//protein binding	GO:0015031//protein transport	gi|462395717|gb|EMJ01516.1|/0/hypothetical protein PRUPE_ppa001186mg [Prunus persica]
MDP0000285782	963	1028	0.999	195.881	739	0.9979	134.43	722	0.9907	138.581	671	0.9969	124.227	451	0.9979	87.0684	-	-	-	-	gi|462409026|gb|EMJ14360.1|/1.69067e-80/hypothetical protein PRUPE_ppa025399mg [Prunus persica]
MDP0000134335	2277	1028	0.9188	82.8429	898	0.8827	69.0863	830	0.8625	67.3763	1539	0.8612	120.502	1647	0.8665	134.475	K15400|1|6e-50|197|vvi:100245819|omega-hydroxypalmitate O-feruloyl transferase [EC:2.3.1.188]	-	-	-	gi|462407719|gb|EMJ13053.1|/6.99455e-109/hypothetical protein PRUPE_ppa003409mg [Prunus persica]
MDP0000181085	3018	1027	0.6359	62.4419	1173	0.6345	68.0859	2476	0.6455	151.643	2187	0.6494	129.196	6585	0.6567	405.646	K01535|1|0.0|1616|pop:POPTR_828261|H+-transporting ATPase [EC:3.6.3.6]	GO:0031224//intrinsic to membrane	GO:0042625//ATPase activity, coupled to transmembrane movement of ions;GO:0032559	GO:0009206;GO:0006811//ion transport;GO:0009207	gi|392055980|gb|AFM52333.1|/0/plasma membrane H+-ATPase [Malus xiaojinensis]
MDP0000203756	450	1027	0.3889	418.777	1461	0.3756	568.743	1621	0.3756	665.829	1899	0.3756	752.369	1158	0.3733	478.417	-	-	GO:0004866//endopeptidase inhibitor activity	GO:0051346//negative regulation of hydrolase activity	gi|2317876|gb|AAB71505.1|/3.06337e-42/cysteine protease inhibitor [Pyrus communis]
MDP0000497543	1959	1026	0.9923	96.1032	983	0.9954	87.9018	915	0.9883	86.3334	1002	0.9893	91.1909	848	0.9929	80.477	K13126|1|0.0|971|gmx:100813735|polyadenylate-binding protein	-	GO:0003676//nucleic acid binding	-	gi|462396597|gb|EMJ02396.1|/0/hypothetical protein PRUPE_ppa002607mg [Prunus persica]
MDP0000125288	1920	1025	0.9432	97.9597	903	0.9411	82.3882	620	0.9302	59.6874	231	0.9229	21.4501	37	0.5437	3.5827	K00423|1|0.0|876|vvi:100251280|L-ascorbate oxidase [EC:1.10.3.3]	-	GO:0046872//metal ion binding;GO:0016491//oxidoreductase activity	-	gi|462402091|gb|EMJ07648.1|/0/hypothetical protein PRUPE_ppa003411mg [Prunus persica]
MDP0000337585	801	1025	0.9938	234.81	957	0.9913	209.295	391	0.9888	90.227	389	0.9913	86.5836	161	0.98	37.3683	K08908|1|9e-120|427|rcu:RCOM_0711000|light-harvesting complex I chlorophyll a/b binding protein 2	GO:0043234//protein complex;GO:0009536//plastid	GO:0046906//tetrapyrrole binding	GO:0009639//response to red or far red light;GO:0006091//generation of precursor metabolites and energy	gi|462397982|gb|EMJ03650.1|/3.04182e-127/hypothetical protein PRUPE_ppa010035mg [Prunus persica]
MDP0000598064	1575	1025	0.4565	119.418	745	0.7194	82.8618	516	0.6724	60.5566	561	0.6241	63.5039	332	0.414	39.1893	K09338|1|2e-70|265|ath:AT1G69780|homeobox-leucine zipper protein	GO:0043231//intracellular membrane-bounded organelle	GO:0003677//DNA binding;GO:0001071//nucleic acid binding transcription factor activity	GO:0006351//transcription, DNA-dependent	gi|302398841|gb|ADL36715.1|/2.08519e-114/HD domain class transcription factor [Malus x domestica]
MDP0000897242	1149	1024	0.9687	163.533	393	0.9025	59.9171	37	0.7493	5.95215	434	0.9809	67.3423	30	0.5944	4.85413	-	GO:0031224//intrinsic to membrane	-	GO:0009607//response to biotic stimulus	gi|190613917|gb|ACE80962.1|/3.48418e-118/putative allergen Pru du 2.04 [Prunus dulcis x Prunus persica]
MDP0000029783	1425	1022	0.9439	131.602	998	0.9453	122.686	745	0.9467	96.6348	558	0.9291	69.8132	361	0.9432	47.098	K03527|1|0.0|735|gmx:100805941|4-hydroxy-3-methylbut-2-enyl diphosphate reductase [EC:1.17.1.2]	-	-	-	-
MDP0000292270	1806	1021	0.7486	103.737	1494	0.7807	144.914	2054	0.8045	210.22	1749	0.7569	172.659	2350	0.7243	241.914	K14638|1|2e-87|322|rcu:RCOM_0730410|solute carrier family 15 (peptide/histidine transporter), member 3/4	-	-	-	-
MDP0000201775	486	1019	0.858	384.736	1372	0.9239	494.534	1723	0.9588	655.301	1926	0.8807	706.543	1647	0.8889	630.039	K07213|1|2e-10|63.2|pop:POPTR_228799|copper chaperone	GO:0009536//plastid	GO:0005507//copper ion binding	GO:0006979//response to oxidative stress;GO:0032502//developmental process;GO:0030003//cellular cation homeostasis;GO:0006970//response to osmotic stress;GO:0034755//iron ion transmembrane transport	gi|462418081|gb|EMJ22568.1|/1.17064e-14/hypothetical protein PRUPE_ppa014090mg [Prunus persica]
MDP0000278395	1329	1019	0.8277	140.694	961	0.7088	126.671	766	0.699	106.536	737	0.8202	98.8692	586	0.8059	81.9753	K00899|1|3e-177|619|pop:POPTR_722326|5-methylthioribose kinase [EC:2.7.1.100]	-	GO:0016301//kinase activity;GO:0005515//protein binding	GO:0071241//cellular response to inorganic substance;GO:0043102;GO:0000097//sulfur amino acid biosynthetic process;GO:0010039//response to iron ion;GO:0009723//response to ethylene stimulus	gi|462395221|gb|EMJ01020.1|/0/hypothetical protein PRUPE_ppa005333mg [Prunus persica]
MDP0000267986	4443	1018	0.9228	42.0433	1087	0.9034	42.858	962	0.9203	40.0213	1497	0.9278	60.0709	2115	0.9309	88.5002	K14558|1|3e-55|216|ath:AT2G25420|periodic tryptophan protein 2	-	GO:0005488//binding	GO:0003006//developmental process involved in reproduction	gi|462400595|gb|EMJ06152.1|/0/hypothetical protein PRUPE_ppa000487mg [Prunus persica]
MDP0000124065	702	1017	0.9957	265.833	1941	0.9943	484.359	2951	0.9986	777.006	2008	0.9943	509.97	2454	0.9986	649.902	-	-	-	-	gi|462401592|gb|EMJ07149.1|/1.94234e-60/hypothetical protein PRUPE_ppa011859mg [Prunus persica]
MDP0000614064	1317	1015	0.9157	141.418	1434	0.9165	190.74	1299	0.9165	182.312	1150	0.9157	155.679	1439	0.9165	203.135	K13201|1|7e-32|136|zma:100282356|nucleolysin TIA-1/TIAR	-	GO:0005488//binding	-	gi|462409819|gb|EMJ15153.1|/0/hypothetical protein PRUPE_ppa006577mg [Prunus persica]
MDP0000307941	654	1015	0.7982	284.783	1008	0.7982	269.998	1044	0.7966	295.063	1246	0.7936	339.671	1933	0.7936	549.496	-	-	-	-	gi|462415018|gb|EMJ19755.1|/1.99784e-61/hypothetical protein PRUPE_ppa012915mg [Prunus persica]
MDP0000157852	1416	1014	0.1836	131.401	1271	0.1476	157.239	1266	0.1476	165.258	2475	0.1843	311.624	3485	0.149	457.562	K09503|1|8e-162|568|gmx:547558|DnaJ homolog subfamily A member 2	GO:0016020//membrane	GO:0005488//binding	-	gi|351724545|ref|NP_001238341.1|/9.77349e-161/seed maturation protein PM37 [Glycine max]
MDP0000196802	594	1011	0.9293	312.313	758	0.9259	223.543	444	0.9259	138.162	2036	0.9276	611.096	835	0.9242	261.343	K09872|1|1e-41|167|sbi:SORBI_02g010760|aquaporin PIP	GO:0031224//intrinsic to membrane	-	GO:0006810//transport	gi|125606485|gb|EAZ45521.1|/6.46459e-58/hypothetical protein OsJ_30180 [Oryza sativa Japonica Group]
MDP0000240766	4071	1010	0.818	45.5245	978	0.8303	42.0839	1124	0.8317	51.0337	1155	0.8317	50.5824	868	0.8322	39.6396	K04424|1|3e-44|179|ath:AT5G11850|sterile alpha motif and leucine zipper containing kinase AZK [EC:2.7.11.25];K14510|3|7e-44|178|pop:POPTR_589567|serine/threonine-protein kinase CTR1 [EC:2.7.11.1]	-	GO:0004672//protein kinase activity;GO:0000166//nucleotide binding	-	gi|462424003|gb|EMJ28266.1|/0/hypothetical protein PRUPE_ppa000590mg [Prunus persica]
MDP0000303386	1260	1010	0.9333	147.088	1279	0.9317	177.819	1643	0.9365	241.023	2205	0.9405	312.001	1117	0.9365	164.814	K02925|1|0.0|698|vvi:100260533|large subunit ribosomal protein L3e	-	-	-	-
MDP0000204132	1173	1010	0.9335	157.997	1203	0.9335	179.658	1028	0.9335	161.99	936	0.9292	142.264	691	0.9216	109.519	-	GO:0005635//nuclear envelope;GO:0016020//membrane	GO:0046914//transition metal ion binding	GO:0009725//response to hormone stimulus;GO:0006970//response to osmotic stress	gi|462414693|gb|EMJ19430.1|/7.58488e-161/hypothetical protein PRUPE_ppa007956mg [Prunus persica]
MDP0000132348	1044	1009	0.9713	177.344	1528	0.9253	256.39	1239	0.9224	219.363	963	0.9205	164.454	143	0.908	25.4651	-	GO:0009534//chloroplast thylakoid	-	-	gi|462397881|gb|EMJ03549.1|/3.44352e-114/hypothetical protein PRUPE_ppa008356mg [Prunus persica]
MDP0000128931	1986	1008	0.9391	93.1336	1079	0.9376	95.1745	1209	0.9345	112.522	1149	0.9366	103.148	828	0.9285	77.5107	-	GO:0031090//organelle membrane;GO:0043231//intracellular membrane-bounded organelle;GO:0031224//intrinsic to membrane	-	GO:0072503	gi|462413132|gb|EMJ18181.1|/0/hypothetical protein PRUPE_ppa002713mg [Prunus persica]
MDP0000279409	11697	1008	0.8643	15.8129	845	0.8164	12.655	1066	0.8928	16.8451	1088	0.9017	16.5834	1053	0.9148	16.7365	K08873|1|0.0|4999|vvi:100260579|PI-3-kinase-related kinase SMG-1	-	GO:0016773//phosphotransferase activity, alcohol group as acceptor;GO:0016301//kinase activity;GO:0000166//nucleotide binding	GO:0007165//signal transduction	gi|462395069|gb|EMJ00868.1|/0/hypothetical protein PRUPE_ppa000007mg [Prunus persica]
MDP0000919900	954	1007	0.9979	193.69	1148	0.9969	210.801	1107	0.9969	214.482	1266	0.9979	236.594	1322	0.9937	257.628	K11982|1|3e-106|383|pop:POPTR_652517|E3 ubiquitin-protein ligase RNF115/126 [EC:6.3.2.19]	-	-	-	gi|462411840|gb|EMJ16889.1|/7.38678e-121/hypothetical protein PRUPE_ppa008742mg [Prunus persica]
MDP0000291480	483	1006	0.9959	382.187	1278	0.9959	463.513	1210	0.9938	463.053	1348	0.9959	497.578	903	0.9938	347.577	-	GO:0016020//membrane;GO:0042579//microbody	GO:0046914//transition metal ion binding;GO:0016819	GO:0006163//purine nucleotide metabolic process	gi|462398231|gb|EMJ03899.1|/1.2044e-72/hypothetical protein PRUPE_ppa012689mg [Prunus persica]
MDP0000282838	5340	1005	0.6485	34.5342	1005	0.5745	32.9688	779	0.5816	26.9642	1119	0.6539	37.36	774	0.5401	26.947	K04733|1|8e-35|148|smo:SELMODRAFT_230241|interleukin-1 receptor-associated kinase 4 [EC:2.7.11.1];K13429|5|4e-31|136|sbi:SORBI_02g029560|chitin elicitor receptor kinase 1	GO:0016020//membrane	GO:0005488//binding;GO:0016301//kinase activity	-	gi|470147189|ref|XP_004309198.1|/0/PREDICTED: U-box domain-containing protein 32-like [Fragaria vesca subsp. vesca]
MDP0000282499	3438	1005	0.4555	53.6396	1478	0.4703	75.309	1732	0.4546	93.1181	2029	0.4543	105.219	1496	0.4546	80.8977	K08829|1|0.0|726|pop:POPTR_712353|male germ cell-associated kinase [EC:2.7.11.22]	GO:0043231//intracellular membrane-bounded organelle	GO:0016741	GO:0006730//one-carbon metabolic process	gi|462406003|gb|EMJ11467.1|/0/hypothetical protein PRUPE_ppa003130mg [Prunus persica]
MDP0000163249	1449	1004	0.9683	127.142	1195	0.9696	144.47	611	0.9538	77.9408	783	0.9676	96.3411	353	0.9469	45.2915	-	-	-	-	gi|462396448|gb|EMJ02247.1|/4.50686e-177/hypothetical protein PRUPE_ppa006375mg [Prunus persica]
MDP0000245346	1221	1003	0.8771	150.734	688	0.864	98.7078	232	0.8206	35.1208	142	0.8501	20.7344	63	0.7437	9.59258	K01091|1|3e-91|333|gmx:100798113|phosphoglycolate phosphatase [EC:3.1.3.18]	GO:0009532//plastid stroma;GO:0005576//extracellular region	GO:0016791//phosphatase activity	-	gi|470132627|ref|XP_004302180.1|/4.65353e-92/PREDICTED: phosphoglycolate phosphatase-like [Fragaria vesca subsp. vesca]
MDP0000364491	504	1003	0.9881	365.17	967	0.994	336.105	659	0.9782	241.684	937	0.9861	331.457	658	0.9742	242.72	-	-	-	-	-
MDP0000319522	1248	1003	0.9912	147.473	1235	0.988	173.353	1229	0.9968	182.024	1886	0.9976	269.43	3157	0.9984	470.295	K14493|1|4e-165|579|pop:POPTR_552633|gibberellin receptor GID1 [EC:3.-.-.-]	-	GO:0004871//signal transducer activity;GO:0003824//catalytic activity	-	gi|380040722|gb|AFD32892.1|/0/GID1c [Malus x domestica]
MDP0000161230	684	1002	0.557	268.805	1433	0.557	367.002	1857	0.5614	501.82	1011	0.5629	263.52	1050	0.557	285.393	K11253|1|1e-71|267|mtr:MTR_4g097170|histone H3	GO:0000785//chromatin;GO:0043231//intracellular membrane-bounded organelle	GO:0003676//nucleic acid binding	GO:0034728//nucleosome organization	gi|357476499|ref|XP_003608535.1|/1.16474e-70/Histone H3 [Medicago truncatula]
MDP0000173611	2202	1002	0.995	83.4979	1332	0.9941	105.966	1401	0.9959	117.602	3064	0.9973	248.079	3908	0.9977	329.95	-	-	-	-	gi|350285877|gb|AEQ28190.1|/0/yellow stripe-like protein 5 [Malus xiaojinensis]
MDP0000144555	1551	1001	0.7331	118.426	903	0.7182	101.989	379	0.784	45.1668	353	0.7131	40.5771	130	0.7176	15.5827	K01749|1|4e-147|519|rcu:RCOM_1534040|hydroxymethylbilane synthase [EC:2.5.1.61]	GO:0009532//plastid stroma;GO:0005576//extracellular region	GO:0016765//transferase activity, transferring alkyl or aryl (other than methyl) groups	GO:0006952//defense response;GO:0006779//porphyrin-containing compound biosynthetic process;GO:0018065//protein-cofactor linkage	gi|462422680|gb|EMJ26943.1|/2.54286e-165/hypothetical protein PRUPE_ppa007124mg [Prunus persica]
MDP0000205540	1947	999	0.942	94.1509	2437	0.9461	219.264	2739	0.9476	260.027	576	0.9065	52.7442	896	0.9178	85.5564	K01648|1|0.0|1122|pop:POPTR_656642|ATP citrate (pro-S)-lyase [EC:2.3.3.8]	GO:0043234//protein complex;GO:0044444//cytoplasmic part;GO:0016020//membrane	GO:0004774//succinate-CoA ligase activity;GO:0046912//transferase activity, transferring acyl groups, acyl groups converted into alkyl on transfer	GO:0005975//carbohydrate metabolic process;GO:0006084//acetyl-CoA metabolic process	gi|462418975|gb|EMJ23238.1|/0/hypothetical protein PRUPE_ppa003053mg [Prunus persica]
MDP0000252427	1185	999	0.9983	154.694	739	0.9949	109.246	413	0.9797	64.4205	1271	0.9941	191.225	969	0.9966	152.025	K14709|1|2e-06|51.6|mtr:MTR_3g082050|solute carrier family 39 (zinc transporter), member 1/2/3	GO:0005768//endosome	GO:0005384//manganese ion transmembrane transporter activity	GO:0006828//manganese ion transport;GO:0030003//cellular cation homeostasis;GO:0010038//response to metal ion	gi|462414522|gb|EMJ19259.1|/0/hypothetical protein PRUPE_ppa006818mg [Prunus persica]
MDP0000292132	2205	998	0.9583	83.0514	882	0.9751	70.071	286	0.9456	23.9745	433	0.9619	35.0104	151	0.8544	12.7315	-	-	-	-	-
MDP0000570730	1059	997	0.9962	172.752	1177	0.9962	194.697	1516	0.9924	264.603	1367	0.9953	230.139	2041	0.9972	358.309	-	-	-	-	gi|462414682|gb|EMJ19419.1|/0/hypothetical protein PRUPE_ppa007896mg [Prunus persica]
MDP0000281921	1125	997	0.9724	162.618	967	0.9724	150.575	721	0.9742	118.461	1265	0.9724	200.473	470	0.9707	77.6704	-	-	-	-	gi|462396448|gb|EMJ02247.1|/1.71771e-146/hypothetical protein PRUPE_ppa006375mg [Prunus persica]
MDP0000222202	2394	997	0.9879	76.4181	1171	0.9683	85.6863	1155	0.9883	89.1764	1379	0.9925	102.697	831	0.9586	64.5338	K13210|1|3e-107|388|vvi:100259454|far upstream element-binding protein	-	-	-	gi|462422104|gb|EMJ26367.1|/4.94942e-129/hypothetical protein PRUPE_ppa002323mg [Prunus persica]
MDP0000518147	462	996	0.961	395.587	1986	0.961	753.036	2449	0.961	979.803	1294	0.961	499.356	1365	0.9589	549.289	-	GO:0044424//intracellular part	GO:0005488//binding	GO:0006950//response to stress;GO:0009642//response to light intensity	gi|462411263|gb|EMJ16312.1|/2.3423e-72/hypothetical protein PRUPE_ppa012883mg [Prunus persica]
MDP0000225539	951	995	0.9642	191.985	673	0.9653	123.969	93	0.9148	18.0757	218	0.9411	40.869	80	0.8875	15.6394	K15746|1|1e-99|298|gmx:100813368|beta-carotene 3-hydroxylase [EC:1.14.13.129]	GO:0031224//intrinsic to membrane	GO:0046914//transition metal ion binding;GO:0003824//catalytic activity	GO:0006631//fatty acid metabolic process	gi|462415177|gb|EMJ19914.1|/5.60451e-131/hypothetical protein PRUPE_ppa009001mg [Prunus persica]
MDP0000242151	2901	995	0.8049	62.9362	759	0.7873	45.8324	774	0.7846	49.3157	441	0.7859	27.1025	635	0.7766	40.6946	K01533|1|6e-91|334|olu:OSTLU_203|Cu2+-exporting ATPase [EC:3.6.3.4]	GO:0016020//membrane;GO:0005840//ribosome;GO:0000502//proteasome complex;GO:0009534//chloroplast thylakoid	GO:0000166//nucleotide binding;GO:0005375//copper ion transmembrane transporter activity;GO:0008233//peptidase activity;GO:0015662//ATPase activity, coupled to transmembrane movement of ions, phosphorylative mechanism	GO:0019941//modification-dependent protein catabolic process;GO:0006825//copper ion transport	gi|462422243|gb|EMJ26506.1|/0/hypothetical protein PRUPE_ppa001206mg [Prunus persica]
MDP0000173207	2949	994	0.803	61.8496	606	0.8104	35.9978	155	0.689	9.71514	280	0.7497	16.9278	83	0.6189	5.23255	-	GO:0009536//plastid	GO:0046873//metal ion transmembrane transporter activity;GO:0005451//monovalent cation:hydrogen antiporter activity	GO:0006810//transport	gi|462396354|gb|EMJ02153.1|/0/hypothetical protein PRUPE_ppa001507mg [Prunus persica]
MDP0000870778	2718	994	0.9945	67.1061	1113	0.9952	71.7339	773	0.9919	52.5681	819	0.9941	53.7221	373	0.993	25.5135	K04733|1|1e-177|622|aly:ARALYDRAFT_916421|interleukin-1 receptor-associated kinase 4 [EC:2.7.11.1];K00924|3|8e-57|220|ath:AT3G59420|[EC:2.7.1.-];K13430|5|4e-56|218|ath:AT5G13160|serine/threonine-protein kinase PBS1 [EC:2.7.11.1]	-	-	-	gi|462413202|gb|EMJ18251.1|/0/hypothetical protein PRUPE_ppa001190mg [Prunus persica]
MDP0000322073	723	993	0.8893	252.021	903	0.8811	218.79	370	0.8907	94.5923	358	0.8797	88.2802	244	0.87	62.7425	K01061|1|4e-52|202|bdi:100822628|carboxymethylenebutenolidase [EC:3.1.1.45]	GO:0016020//membrane;GO:0005576//extracellular region;GO:0043231//intracellular membrane-bounded organelle	GO:0003824//catalytic activity	GO:0006970//response to osmotic stress	gi|462420726|gb|EMJ24989.1|/3.83626e-107/hypothetical protein PRUPE_ppa010646mg [Prunus persica]
MDP0000169320	3384	992	0.8585	53.7906	698	0.8522	36.133	408	0.6551	22.2855	595	0.8162	31.3476	567	0.6752	31.1504	K07300|1|4e-07|55.8|aly:ARALYDRAFT_482825|Ca2+:H+ antiporter	-	-	-	-
MDP0000248005	2067	991	0.4306	87.9748	1434	0.5728	121.531	1379	0.5278	123.315	813	0.596	70.1243	651	0.552	58.5532	K14311|1|6e-128|405|gmx:100796560|nuclear pore complex protein Nup188	-	-	-	-
MDP0000202123	1917	991	0.951	94.8586	1498	0.9572	136.889	1549	0.9541	149.356	875	0.9374	81.3775	687	0.9447	66.6262	K00383|1|0.0|879|rcu:RCOM_0992190|glutathione reductase (NADPH) [EC:1.8.1.7]	GO:0009532//plastid stroma	GO:0015038//glutathione disulfide oxidoreductase activity;GO:0046914//transition metal ion binding;GO:0050662//coenzyme binding;GO:0032559	GO:0006790//sulfur compound metabolic process;GO:0019725//cellular homeostasis	gi|462395172|gb|EMJ00971.1|/0/hypothetical protein PRUPE_ppa003678mg [Prunus persica]
MDP0000261515	6162	989	0.8244	29.451	906	0.8515	25.7564	1025	0.8737	30.7464	1221	0.8578	35.3275	1110	0.8755	33.4897	K11267|1|0.0|1991|rcu:RCOM_1065770|sister chromatid cohesion protein PDS5	GO:0009536//plastid	-	-	gi|462410217|gb|EMJ15551.1|/0/hypothetical protein PRUPE_ppa000138mg [Prunus persica]
MDP0000191110	2394	989	0.5113	75.8049	962	0.4883	70.393	127	0.4724	9.80554	716	0.5008	53.3221	321	0.5184	24.9282	K14308|1|2e-102|372|gmx:100791608|nuclear pore complex protein Nup54;K10442|4|4e-07|55.5|olu:OSTLU_6820|kelch-like protein 1/4/5	-	-	-	gi|462420028|gb|EMJ24291.1|/0/hypothetical protein PRUPE_ppa007034mg [Prunus persica]
MDP0000773491	891	988	0.9978	203.472	1516	0.9978	298.057	1315	0.9944	272.797	1188	0.9978	237.715	996	0.9966	207.822	K11275|1|1e-14|78.6|rcu:RCOM_0992600|histone H1/5	GO:0043232;GO:0031981//nuclear lumen	-	-	gi|37951219|dbj|BAD00018.1|/1.05709e-17/histone 1 [Malus x domestica]
MDP0000361818	321	987	0.8941	564.205	889	0.8847	485.149	1191	0.8941	685.802	1606	0.9159	891.988	1247	0.8941	722.224	-	-	-	-	gi|400131573|emb|CCH50973.1|/7.2734e-33/T4.12 [Malus x robusta]
MDP0000149868	3270	986	0.7722	55.3292	704	0.7688	37.7141	398	0.759	22.4971	404	0.752	22.0268	195	0.6743	11.0866	K01870|1|0.0|1622|vvi:100254604|isoleucyl-tRNA synthetase [EC:6.1.1.5]	GO:0009536//plastid	GO:0046914//transition metal ion binding;GO:0004812//aminoacyl-tRNA ligase activity;GO:0032559	GO:0006418//tRNA aminoacylation for protein translation;GO:0003006//developmental process involved in reproduction	gi|462422350|gb|EMJ26613.1|/0/hypothetical protein PRUPE_ppa000564mg [Prunus persica]
MDP0000203768	1536	986	0.9219	117.791	784	0.9232	89.4136	832	0.9245	100.121	1364	0.9264	158.322	1030	0.9199	124.668	K10999|1|1e-65|249|mtr:MTR_8g086600|cellulose synthase A [EC:2.4.1.12]	GO:0016020//membrane	GO:0016757//transferase activity, transferring glycosyl groups	GO:0009987//cellular process	gi|462403810|gb|EMJ09367.1|/4.74482e-156/hypothetical protein PRUPE_ppa001941mg [Prunus persica]
MDP0000215662	2208	985	0.4438	81.8582	1041	0.476	82.5905	321	0.4751	26.8719	901	0.418	72.7519	256	0.5113	21.5552	K13600|1|0.0|836|rcu:RCOM_1030770|chlorophyllide a oxygenase [EC:1.14.13.122]	-	-	-	-
MDP0000943643	1311	984	0.9756	137.726	1055	0.9725	140.971	1157	0.9825	163.126	893	0.9748	121.441	1067	0.9817	151.312	K03265|1|0.0|785|vvi:100248954|peptide chain release factor subunit 1	GO:0044424//intracellular part	GO:0003747//translation release factor activity	GO:0006412//translation	gi|462419263|gb|EMJ23526.1|/0/hypothetical protein PRUPE_ppa005947mg [Prunus persica]
MDP0000395030	6372	983	0.7417	28.3076	879	0.7544	24.1653	1028	0.7393	29.8201	926	0.737	25.9092	964	0.7255	28.1262	K03260|1|0.0|1776|vvi:100261523|translation initiation factor 4G	-	-	GO:0009725//response to hormone stimulus;GO:0051707//response to other organism	gi|462417038|gb|EMJ21775.1|/0/hypothetical protein PRUPE_ppa000085mg [Prunus persica]
MDP0000139493	399	983	0.995	452.07	682	0.995	299.426	190	0.99	88.0183	148	0.99	66.1313	25	0.7694	11.6487	K01915|1|4e-58|220|pop:POPTR_725763|glutamine synthetase [EC:6.3.1.2]	GO:0009536//plastid	GO:0016211;GO:0032559	GO:0006541//glutamine metabolic process	gi|26892028|gb|AAN84537.1|/4.11326e-68/putative plastidic glutamine synthetase [Crataegus crus-galli]
MDP0000199977	2199	982	0.8081	81.9429	1600	0.8035	127.46	2005	0.8258	168.532	657	0.7995	53.267	952	0.7981	80.4863	-	-	-	GO:0006810//transport	gi|470125487|ref|XP_004298733.1|/0/PREDICTED: SPX domain-containing membrane protein At4g22990-like [Fragaria vesca subsp. vesca]
MDP0000398010	603	981	0.9818	298.522	494	0.9751	143.512	33	0.8624	10.1155	781	0.9784	230.915	197	0.8955	60.7378	-	GO:0044464//cell part	GO:0046914//transition metal ion binding	-	gi|302398761|gb|ADL36675.1|/6.9701e-100/COL domain class transcription factor [Malus x domestica]
MDP0000360394	216	978	0.5741	830.826	1170	0.5741	948.879	1646	0.5741	1408.54	1669	0.5741	1377.59	928	0.5741	798.739	-	-	-	-	-
MDP0000362327	255	978	0.7725	703.759	795	0.7725	546.142	1079	0.7725	782.12	1546	0.7725	1080.91	1138	0.7725	829.684	-	-	-	-	gi|313184319|emb|CBL94184.1|/2.05049e-11/putative COBL7 (COBRA-LIKE 7) [Malus x domestica]
MDP0000665406	3060	976	0.7229	58.5266	715	0.7229	40.932	615	0.7196	37.1489	881	0.7163	51.3302	526	0.7196	31.9576	K00924|1|0.0|1368|aly:ARALYDRAFT_473063|[EC:2.7.1.-];K08286|3|0.0|1073|ath:AT4G28490|protein-serine/threonine kinase [EC:2.7.11.-]	GO:0031224//intrinsic to membrane	GO:0004672//protein kinase activity;GO:0032559	GO:0006464//cellular protein modification process	gi|134142350|gb|ABO61511.1|/0/LRR receptor-like protein kinase m1' [Malus x domestica]
MDP0000319744	4431	976	0.9844	40.4178	906	0.9874	35.8183	1405	0.9853	58.6093	2363	0.9982	95.0781	1554	0.9912	65.2018	K05666|1|4e-177|621|olu:OSTLU_35503|ATP-binding cassette, subfamily C (CFTR/MRP), member 2;K05658|2|4e-62|239|ath:AT3G28380|ATP-binding cassette, subfamily B (MDR/TAP), member 1	GO:0031224//intrinsic to membrane	GO:0017111//nucleoside-triphosphatase activity;GO:0016491//oxidoreductase activity;GO:0015405;GO:0032559	GO:0006810//transport;GO:0009207	gi|470143230|ref|XP_004307284.1|/0/PREDICTED: ABC transporter C family member 9-like [Fragaria vesca subsp. vesca]
MDP0000296958	4515	976	0.9832	39.6659	807	0.9533	31.3108	842	0.9542	34.4704	890	0.9736	35.144	833	0.9606	34.3003	K04424|1|9e-94|344|ath:AT5G11850|sterile alpha motif and leucine zipper containing kinase AZK [EC:2.7.11.25];K14510|5|4e-90|332|ppp:PHYPADRAFT_30352|serine/threonine-protein kinase CTR1 [EC:2.7.11.1]	-	GO:0004674//protein serine/threonine kinase activity	GO:0006970//response to osmotic stress	gi|462406143|gb|EMJ11607.1|/0/hypothetical protein PRUPE_ppa000689mg [Prunus persica]
MDP0000845788	1587	975	0.6988	112.733	783	0.6824	86.4298	456	0.678	53.1105	274	0.6402	30.7817	100	0.6767	11.7148	K00384|1|0.0|802|vvi:100262307|thioredoxin reductase (NADPH) [EC:1.8.1.9]	-	-	-	-
MDP0000800338	3063	974	0.9412	58.3495	617	0.9288	35.2872	494	0.9422	29.8107	552	0.9363	32.13	323	0.8684	19.605	K02519|1|0.0|1112|rcu:RCOM_0477800|translation initiation factor IF-2	GO:0009526//plastid envelope	GO:0008135//translation factor activity, nucleic acid binding	GO:0006412//translation	gi|462409571|gb|EMJ14905.1|/0/hypothetical protein PRUPE_ppa000701mg [Prunus persica]
MDP0000278617	639	973	0.9937	279.407	915	0.9859	250.841	526	0.9781	152.152	286	0.9624	79.7964	197	0.9656	57.316	K02996|1|2e-81|299|vvi:100248841|small subunit ribosomal protein S9	GO:0009526//plastid envelope;GO:0000314//organellar small ribosomal subunit;GO:0009532//plastid stroma	GO:0003723//RNA binding;GO:0005198//structural molecule activity	GO:0010467//gene expression	gi|470128289|ref|XP_004300076.1|/7.75702e-87/PREDICTED: 30S ribosomal protein S9, chloroplastic-like [Fragaria vesca subsp. vesca]
MDP0000750318	1788	972	0.9933	99.7525	1033	0.9955	101.207	785	0.9978	81.1511	910	0.9966	90.7386	620	0.9972	64.4666	K01810|1|0.0|988|gmx:100791285|glucose-6-phosphate isomerase [EC:5.3.1.9]	GO:0009532//plastid stroma;GO:0009526//plastid envelope	GO:0003676//nucleic acid binding;GO:0016861//intramolecular oxidoreductase activity, interconverting aldoses and ketoses;GO:0032559	GO:0006007//glucose catabolic process;GO:0006073//cellular glucan metabolic process;GO:0009908//flower development;GO:0002376//immune system process	gi|462418948|gb|EMJ23211.1|/0/hypothetical protein PRUPE_ppa002932mg [Prunus persica]
MDP0000172895	249	972	0.992	716.295	1848	0.992	1300.11	2519	0.996	1869.91	2319	0.988	1660.43	1217	0.9759	908.66	-	-	-	-	gi|462398345|gb|EMJ04013.1|/1.37775e-23/hypothetical protein PRUPE_ppa014191mg [Prunus persica]
MDP0000155341	1590	972	0.9572	112.175	918	0.9535	101.14	1051	0.9541	122.179	1405	0.9541	157.542	1033	0.9503	120.785	-	-	-	-	gi|462422648|gb|EMJ26911.1|/0/hypothetical protein PRUPE_ppa004224mg [Prunus persica]
MDP0000167080	3489	972	0.9266	51.1199	982	0.9246	49.3048	1131	0.9332	59.9175	1368	0.9269	69.9042	1037	0.9341	55.2571	K01873|1|0.0|1552|gmx:100798111|valyl-tRNA synthetase [EC:6.1.1.9]	GO:0009536//plastid	GO:0004812//aminoacyl-tRNA ligase activity;GO:0032559	GO:0006418//tRNA aminoacylation for protein translation;GO:0003006//developmental process involved in reproduction	gi|462417240|gb|EMJ21977.1|/0/hypothetical protein PRUPE_ppa026682mg, partial [Prunus persica]
MDP0000273495	1377	971	0.9978	129.393	1137	0.992	144.646	1271	0.9993	170.61	883	0.9971	114.326	839	0.9949	113.276	K01735|1|0.0|655|vvi:100266137|3-dehydroquinate synthase [EC:4.2.3.4]	-	-	-	-
MDP0000296400	4128	969	0.2439	43.0734	979	0.258	41.5453	1224	0.2798	54.8067	2026	0.2742	87.502	2525	0.2812	113.719	-	GO:0044424//intracellular part	GO:0005488//binding	-	gi|470117607|ref|XP_004294945.1|/0/PREDICTED: uncharacterized protein LOC101312523 [Fragaria vesca subsp. vesca]
MDP0000302737	4461	967	0.5822	39.7758	793	0.555	31.1401	638	0.5423	26.4351	709	0.5716	28.3356	486	0.5319	20.2542	K01412|1|3e-10|66.6|osa:4332040|mitochondrial processing peptidase [EC:3.4.24.64]	GO:0009532//plastid stroma	GO:0004175//endopeptidase activity;GO:0046914//transition metal ion binding	GO:0019538//protein metabolic process	gi|470143037|ref|XP_004307194.1|/0/PREDICTED: uncharacterized protein LOC101308217 [Fragaria vesca subsp. vesca]
MDP0000286528	3786	966	0.9931	46.8189	868	0.9894	40.1622	588	0.9892	28.7071	688	0.9826	32.3986	93	0.6635	4.56681	K05658|1|0.0|1970|vvi:100248951|ATP-binding cassette, subfamily B (MDR/TAP), member 1	-	-	-	-
MDP0000262955	1401	966	0.9957	126.521	1067	0.9936	133.415	1018	0.9936	134.308	1477	0.9864	187.958	1734	0.9971	230.103	K15406|1|2e-56|218|ath:AT5G37300|wax-ester synthase / diacylglycerol O-acyltransferase [EC:2.3.1.75 2.3.1.20]	-	-	-	gi|462394867|gb|EMJ00666.1|/0/hypothetical protein PRUPE_ppa027070mg [Prunus persica]
MDP0000301546	1839	966	0.975	96.3874	949	0.9826	90.3989	950	0.9815	95.4847	979	0.9777	94.9116	703	0.9625	71.0696	K09272|1|0.0|946|gmx:100805034|structure-specific recognition protein 1	GO:0000790//nuclear chromatin;GO:0008023//transcription elongation factor complex	GO:0003676//nucleic acid binding;GO:0016628//oxidoreductase activity, acting on the CH-CH group of donors, NAD or NADP as acceptor	GO:0006259//DNA metabolic process;GO:0033554//cellular response to stress;GO:0003006//developmental process involved in reproduction	gi|356506416|ref|XP_003521979.1|/0/PREDICTED: FACT complex subunit SSRP1-like [Glycine max]
MDP0000320675	5442	965	0.8682	32.5382	875	0.8861	28.1662	1087	0.9123	36.9201	1201	0.8923	39.3462	1399	0.9008	47.7936	-	-	-	-	gi|462406170|gb|EMJ11634.1|/0/hypothetical protein PRUPE_ppa000152mg [Prunus persica]
MDP0000144125	873	964	0.803	202.623	341	0.7961	68.4256	323	0.7434	68.3881	755	0.7388	154.188	2042	0.8018	434.862	-	-	-	-	-
MDP0000279907	3165	963	0.8351	55.8313	844	0.8537	46.714	844	0.8468	49.2902	846	0.8477	47.6557	527	0.8332	30.9562	-	GO:0009526//plastid envelope;GO:0009534//chloroplast thylakoid	-	GO:0007275//multicellular organismal development;GO:0003006//developmental process involved in reproduction;GO:0009657//plastid organization	gi|462404002|gb|EMJ09559.1|/0/hypothetical protein PRUPE_ppa001268mg [Prunus persica]
MDP0000240206	3333	962	0.9544	52.962	1077	0.9592	56.6055	938	0.9802	52.0187	1039	0.9856	55.5774	926	0.9829	51.6519	K14409|1|2e-69|262|ppp:PHYPADRAFT_96795|protein SMG7	-	-	-	gi|462409561|gb|EMJ14895.1|/0/hypothetical protein PRUPE_ppa000818mg [Prunus persica]
MDP0000128098	2250	960	0.4822	78.2913	1058	0.4698	82.3724	418	0.4564	34.3389	987	0.4787	78.2083	140	0.3902	11.5679	-	-	-	-	gi|300175007|emb|CBK20318.2|/7.3355e-10/unnamed protein product [Blastocystis hominis]
MDP0000212365	1587	960	0.9811	110.999	1082	0.9811	119.434	994	0.9912	115.771	823	0.9912	92.4573	638	0.9723	74.7402	K01251|1|0.0|864|rcu:RCOM_0523500|adenosylhomocysteinase [EC:3.3.1.1]	GO:0016020//membrane;GO:0043231//intracellular membrane-bounded organelle	GO:0016802	GO:0044237//cellular metabolic process;GO:0050896//response to stimulus	gi|462419546|gb|EMJ23809.1|/0/hypothetical protein PRUPE_ppa004934mg [Prunus persica]
MDP0000794149	549	960	0.9089	320.866	890	0.9089	283.986	313	0.898	105.381	219	0.9035	71.1197	68	0.8415	23.0275	K03671|1|7e-45|177|ppp:PHYPADRAFT_150511|thioredoxin 1	GO:0009536//plastid	GO:0015036//disulfide oxidoreductase activity	GO:0051234//establishment of localization;GO:0018904;GO:0019725//cellular homeostasis;GO:0006091//generation of precursor metabolites and energy	gi|462396794|gb|EMJ02593.1|/1.65678e-75/hypothetical protein PRUPE_ppa012199mg [Prunus persica]
MDP0000264307	3270	960	0.3489	53.8702	567	0.3486	30.3748	146	0.3284	8.25272	246	0.3731	13.4124	53	0.3012	3.01327	-	GO:0044424//intracellular part	GO:0005488//binding	-	gi|462403716|gb|EMJ09273.1|/0/hypothetical protein PRUPE_ppa001655mg [Prunus persica]
MDP0000224754	3531	959	0.915	49.8363	1039	0.9153	51.5462	1101	0.9216	57.6344	1035	0.9363	52.259	815	0.9085	42.9112	K11838|1|0.0|1917|rcu:RCOM_0423090|ubiquitin carboxyl-terminal hydrolase 7 [EC:3.1.2.15]	-	GO:0019783//small conjugating protein-specific protease activity;GO:0016790//thiolester hydrolase activity	GO:0019941//modification-dependent protein catabolic process	gi|462398746|gb|EMJ04414.1|/0/hypothetical protein PRUPE_ppa000535mg [Prunus persica]
MDP0000304669	4101	959	0.3899	42.9095	718	0.4021	30.67	310	0.3877	13.9722	265	0.3733	11.5206	108	0.348	4.89603	K00928|1|7e-180|630|pop:POPTR_409088|aspartate kinase [EC:2.7.2.4]	-	GO:0031406//carboxylic acid binding;GO:0016774//phosphotransferase activity, carboxyl group as acceptor	GO:0006520//cellular amino acid metabolic process;GO:0006796//phosphate-containing compound metabolic process	gi|462411466|gb|EMJ16515.1|/0/hypothetical protein PRUPE_ppa003561mg [Prunus persica]
MDP0000155797	957	959	0.9498	183.879	931	0.9436	170.418	577	0.9373	111.444	336	0.9488	62.5959	152	0.9394	29.5285	-	-	-	-	-
MDP0000250085	1716	958	0.9819	102.441	1094	0.9662	111.681	1485	0.9808	159.956	1136	0.9889	118.026	1061	0.9674	114.95	-	GO:0016020//membrane	-	-	gi|462419333|gb|EMJ23596.1|/0/hypothetical protein PRUPE_ppa004032mg [Prunus persica]
MDP0000699611	2121	957	0.9062	82.7935	1510	0.9029	124.714	1406	0.9123	122.528	1159	0.9043	97.4229	1629	0.9085	142.788	K15172|1|7e-29|127|vcn:VOLCADRAFT_106802|transcription elongation factor SPT5	-	GO:0005488//binding	-	gi|302398725|gb|ADL36657.1|/0/C3HL domain class transcription factor [Malus x domestica]
MDP0000196961	1593	957	0.9994	110.235	726	0.9975	79.8361	736	0.9981	85.3993	1730	0.9994	193.619	3141	0.9981	366.575	K01177|1|1e-90|332|sbi:SORBI_01g028700|beta-amylase [EC:3.2.1.2]	-	GO:0043167//ion binding;GO:0016160//amylase activity	GO:0005976//polysaccharide metabolic process	gi|462419424|gb|EMJ23687.1|/0/hypothetical protein PRUPE_ppa004116mg [Prunus persica]
MDP0000252405	4482	954	0.9273	39.0572	930	0.9407	36.3488	718	0.8974	29.6104	812	0.913	32.3	493	0.8768	20.4496	K08244|1|0.0|1968|rcu:RCOM_0024100|alpha-glucan, water dikinase [EC:2.7.9.4]	GO:0009526//plastid envelope;GO:0009532//plastid stroma	GO:0016301//kinase activity;GO:0032559	GO:0009409//response to cold;GO:0009608//response to symbiont;GO:0006796//phosphate-containing compound metabolic process	gi|462423975|gb|EMJ28238.1|/0/hypothetical protein PRUPE_ppa000209mg [Prunus persica]
MDP0000307988	4800	953	0.9671	36.4315	880	0.9765	32.1159	1078	0.9765	41.5116	1109	0.9706	41.1916	1522	0.9825	58.95	-	-	-	-	gi|462405768|gb|EMJ11232.1|/0/hypothetical protein PRUPE_ppa019165mg, partial [Prunus persica]
MDP0000276466	969	953	0.7884	180.465	979	0.7585	176.985	760	0.7482	144.971	676	0.8163	124.377	264	0.7441	50.6513	K01783|1|8e-130|461|vvi:100267206|ribulose-phosphate 3-epimerase [EC:5.1.3.1]	-	-	-	-
MDP0000285110	3588	951	0.9501	48.6355	797	0.9476	38.9121	470	0.9309	24.2124	975	0.9487	48.4474	416	0.9409	21.5552	K12121|1|0.0|1932|vvi:100261882|phytochrome B	GO:0044464//cell part	GO:0004673//protein histidine kinase activity;GO:0004930//G-protein coupled receptor activity;GO:0042802//identical protein binding;GO:0032559	GO:0006468//protein phosphorylation;GO:0007602//phototransduction;GO:0006351//transcription, DNA-dependent	gi|462424292|gb|EMJ28555.1|/0/hypothetical protein PRUPE_ppa000510mg [Prunus persica]
MDP0000679173	1458	949	0.5919	119.436	1359	0.5926	163.283	1813	0.5953	229.844	946	0.596	115.678	806	0.5898	102.775	K01251|1|0.0|859|rcu:RCOM_0523500|adenosylhomocysteinase [EC:3.3.1.1]	GO:0016020//membrane;GO:0043231//intracellular membrane-bounded organelle	GO:0016802	GO:0044237//cellular metabolic process;GO:0050896//response to stimulus	gi|462419546|gb|EMJ23809.1|/0/hypothetical protein PRUPE_ppa004934mg [Prunus persica]
MDP0000197091	2133	949	0.8917	81.6395	1066	0.8865	87.5477	912	0.8715	79.0308	1061	0.8486	88.6835	789	0.8955	68.7696	K11666|1|1e-61|236|osa:4352518|INO80 complex subunit B	-	-	-	gi|462403928|gb|EMJ09485.1|/0/hypothetical protein PRUPE_ppa003740mg [Prunus persica]
MDP0000310854	2280	948	0.6684	76.2954	1033	0.6522	79.3677	889	0.6377	72.0708	279	0.6386	21.8166	33	0.3789	2.69085	-	-	-	-	gi|462417525|gb|EMJ22262.1|/0/hypothetical protein PRUPE_ppa016501mg [Prunus persica]
MDP0000213757	1188	947	0.947	146.271	1086	0.9596	160.137	1372	0.9217	213.467	1618	0.9167	242.818	1681	0.963	263.064	-	-	-	-	-
MDP0000271982	7635	947	0.9239	22.7597	894	0.9176	20.512	1087	0.9208	26.3156	1221	0.937	28.5118	1254	0.9225	30.5351	-	-	-	-	gi|462415350|gb|EMJ20087.1|/0/hypothetical protein PRUPE_ppa000329mg [Prunus persica]
MDP0000140404	1821	944	0.961	95.1233	962	0.9918	92.543	1182	0.9896	119.977	1010	0.9709	98.8849	2757	0.9824	281.473	K01969|1|0.0|909|pop:POPTR_557395|3-methylcrotonyl-CoA carboxylase beta subunit [EC:6.4.1.4]	GO:0044429//mitochondrial part	GO:0016421//CoA carboxylase activity;GO:0046914//transition metal ion binding	GO:0006551//leucine metabolic process	gi|462396574|gb|EMJ02373.1|/0/hypothetical protein PRUPE_ppa003445mg [Prunus persica]
MDP0000279502	1719	943	0.8546	100.661	383	0.8598	39.0303	10	0.2507	1.07527	615	0.8615	63.7849	27	0.427	2.9201	-	-	-	-	gi|470111626|ref|XP_004292046.1|/0/PREDICTED: uncharacterized protein LOC101304648 [Fragaria vesca subsp. vesca]
MDP0000198290	3093	942	0.8254	55.8851	590	0.795	33.4157	348	0.7772	20.7966	589	0.8008	33.9511	182	0.7262	10.9396	-	-	-	-	-
MDP0000150092	3207	941	0.7933	53.8413	912	0.8216	49.8166	842	0.8132	48.5294	861	0.7689	47.8655	1059	0.7574	61.3914	K05399|1|7e-95|347|osa:4340853|lipopolysaccharide-binding protein	GO:0031090//organelle membrane;GO:0043231//intracellular membrane-bounded organelle	GO:0003824//catalytic activity;GO:0005488//binding	-	gi|462413863|gb|EMJ18912.1|/0/hypothetical protein PRUPE_ppa004392mg [Prunus persica]
MDP0000503228	2745	938	0.9184	62.7026	977	0.9027	62.3492	1142	0.867	76.8982	1239	0.9115	80.4725	1274	0.863	86.2854	K13525|1|0.0|1465|gmx:547850|transitional endoplasmic reticulum ATPase	GO:0016020//membrane	GO:0032559;GO:0042623//ATPase activity, coupled	GO:0009987//cellular process	gi|462403721|gb|EMJ09278.1|/0/hypothetical protein PRUPE_ppa001552mg [Prunus persica]
MDP0000390638	3912	938	0.8395	43.9976	896	0.8443	40.1225	999	0.8489	47.2018	848	0.8216	38.647	582	0.8183	27.6589	K04536|1|7e-156|550|gmx:100794776|guanine nucleotide-binding protein G(I)/G(S)/G(T) subunit beta-1	GO:0030120//vesicle coat;GO:0009536//plastid	GO:0005515//protein binding	GO:0015031//protein transport	gi|462395717|gb|EMJ01516.1|/0/hypothetical protein PRUPE_ppa001186mg [Prunus persica]
MDP0000224114	2583	937	0.9969	66.5641	876	0.9985	59.4098	709	0.9923	50.7357	623	0.9954	43.0013	422	0.9915	30.3738	K08332|1|1e-07|57.0|vcn:VOLCADRAFT_41528|vacuolar protein 8	-	-	-	-
MDP0000308568	3510	936	0.5259	48.9321	896	0.445	44.7177	625	0.4501	32.9128	406	0.347	20.6223	177	0.2886	9.37511	K01358|1|2e-67|256|ppp:PHYPADRAFT_5896|ATP-dependent Clp protease, protease subunit [EC:3.4.21.92]	GO:0044444//cytoplasmic part;GO:0031224//intrinsic to membrane;GO:0043231//intracellular membrane-bounded organelle	-	GO:0051234//establishment of localization	gi|462407688|gb|EMJ13022.1|/0/hypothetical protein PRUPE_ppa004336mg [Prunus persica]
MDP0000155703	2061	934	0.8758	83.1561	1145	0.8855	97.3209	1579	0.8991	141.611	2677	0.9112	231.573	3532	0.8884	318.605	-	GO:0016020//membrane;GO:0043231//intracellular membrane-bounded organelle	GO:0005488//binding	-	gi|462409455|gb|EMJ14789.1|/9.51879e-142/hypothetical protein PRUPE_ppa002743mg [Prunus persica]
MDP0000269498	2535	934	0.9353	67.6074	677	0.9412	46.7831	339	0.9105	24.718	1077	0.9341	75.7454	765	0.9278	56.104	K01490|1|0.0|1439|pop:POPTR_560928|AMP deaminase [EC:3.5.4.6]	GO:0043231//intracellular membrane-bounded organelle;GO:0044444//cytoplasmic part	GO:0016814//hydrolase activity, acting on carbon-nitrogen (but not peptide) bonds, in cyclic amidines;GO:0019901//protein kinase binding	GO:0009725//response to hormone stimulus;GO:0009127//purine nucleoside monophosphate biosynthetic process;GO:0003006//developmental process involved in reproduction	gi|462403731|gb|EMJ09288.1|/0/hypothetical protein PRUPE_ppa001377mg [Prunus persica]
MDP0000281346	5274	933	0.5298	32.4613	600	0.4522	19.9292	662	0.4735	23.2012	1206	0.4697	40.7686	1382	0.449	48.7168	K15078|1|3e-108|392|vvi:100250139|structure-specific endonuclease subunit SLX1 [EC:3.6.1.-];K07735|2|3e-106|385|gmx:100783218|putative transcriptional regulator;K15271|3|3e-82|306|rcu:RCOM_1095670|ATP-dependent DNA helicase HFM1/MER3 [EC:3.6.4.12]	-	-	-	gi|462413429|gb|EMJ18478.1|/0/hypothetical protein PRUPE_ppa017633mg [Prunus persica]
MDP0000149391	3627	933	0.8784	47.2019	984	0.9071	47.5254	1288	0.8941	65.6388	1375	0.8916	67.5886	1289	0.8944	66.0717	K14297|1|5e-176|617|vvi:100249633|nuclear pore complex protein Nup98-Nup96	GO:0012505//endomembrane system	GO:0005488//binding	-	gi|462406139|gb|EMJ11603.1|/0/hypothetical protein PRUPE_ppa000784mg [Prunus persica]
MDP0000134805	924	932	0.4015	185.084	929	0.4535	176.126	433	0.4015	86.618	434	0.3972	83.7406	135	0.4502	27.1627	-	-	-	-	-
MDP0000298502	2673	931	0.7288	63.911	892	0.7411	58.4581	767	0.81	53.0382	566	0.7419	37.7516	249	0.7333	17.3185	K03283|1|0.0|1077|ath:AT4G24280|heat shock 70kDa protein 1/8	GO:0009532//plastid stroma;GO:0009526//plastid envelope	GO:0016628//oxidoreductase activity, acting on the CH-CH group of donors, NAD or NADP as acceptor;GO:0005515//protein binding;GO:0032559	GO:0010038//response to metal ion;GO:0044267//cellular protein metabolic process;GO:0006605//protein targeting;GO:0006950//response to stress	gi|462409482|gb|EMJ14816.1|/0/hypothetical protein PRUPE_ppa002222mg [Prunus persica]
MDP0000177219	8181	925	0.8325	20.7472	878	0.8236	18.8004	994	0.8646	22.4581	1237	0.8759	26.9576	1440	0.8695	32.724	K07203|1|0.0|4047|gmx:100816558|FKBP12-rapamycin complex-associated protein	-	-	-	-
MDP0000284572	5088	924	0.9261	33.3234	824	0.9383	28.37	1168	0.9371	42.4315	1148	0.9542	40.2266	1660	0.956	60.6557	-	-	-	-	-
MDP0000266453	4086	924	0.9322	41.4953	1000	0.9398	42.8726	911	0.9454	41.2109	1046	0.942	45.6406	915	0.9435	41.6326	K12842|1|0.0|1217|rcu:RCOM_0920760|U2-associated protein SR140	-	GO:0003676//nucleic acid binding	-	gi|462422296|gb|EMJ26559.1|/0/hypothetical protein PRUPE_ppa000894mg [Prunus persica]
MDP0000252504	8412	923	0.801	20.1339	751	0.7447	15.6394	871	0.7655	19.1386	1144	0.7794	24.2463	1128	0.793	24.9299	K12604|1|0.0|1828|gmx:100783935|CCR4-NOT transcription complex subunit 1	GO:0044464//cell part	-	-	gi|462417031|gb|EMJ21768.1|/0/hypothetical protein PRUPE_ppa000030mg [Prunus persica]
MDP0000215517	1872	923	0.9487	90.4734	1018	0.9631	95.2622	1048	0.9637	103.478	1198	0.9626	114.096	1134	0.9359	112.621	-	-	-	-	-
MDP0000821959	1062	922	0.9972	159.306	955	0.9896	157.528	495	0.9906	86.1535	563	0.9934	94.5153	391	0.9906	68.4483	-	-	-	-	gi|470137071|ref|XP_004304301.1|/1.26958e-79/PREDICTED: uncharacterized protein LOC101291847 [Fragaria vesca subsp. vesca]
MDP0000319416	4158	922	0.8723	40.6885	836	0.8725	35.2209	600	0.8918	26.6722	566	0.8627	24.2689	334	0.848	14.9339	K03593|1|4e-38|159|vvi:100242483|ATP-binding protein involved in chromosome partitioning	-	-	-	gi|462399783|gb|EMJ05451.1|/0/hypothetical protein PRUPE_ppa002105mg [Prunus persica]
MDP0000713113	1404	922	0.9466	120.5	936	0.9494	116.785	157	0.9046	20.6692	422	0.9316	53.5875	294	0.9352	38.9306	K12135|1|1e-21|102|ath:AT5G15840|zinc finger protein CONSTANS;K12129|4|3e-09|61.6|zma:100280240|pseudo-response regulator 7	-	-	-	gi|302398751|gb|ADL36670.1|/4.34659e-177/COL domain class transcription factor [Malus x domestica]
MDP0000319338	3171	921	0.7846	53.2952	1013	0.7811	55.9618	1004	0.7884	58.5234	1527	0.7818	85.8541	1196	0.7692	70.1206	K15191|1|2e-58|226|vvi:100241743|La-related protein 7	GO:0044424//intracellular part	GO:0003676//nucleic acid binding	-	gi|462397542|gb|EMJ03210.1|/3.60794e-130/hypothetical protein PRUPE_ppa005181mg [Prunus persica]
MDP0000319792	4029	921	0.3425	41.9457	846	0.3688	36.7834	526	0.3668	24.1313	580	0.3763	25.6655	282	0.3485	13.0125	-	GO:0043231//intracellular membrane-bounded organelle	-	-	gi|462411144|gb|EMJ16193.1|/2.48684e-123/hypothetical protein PRUPE_ppa002242mg [Prunus persica]
MDP0000706530	711	921	0.9873	237.692	700	0.9859	172.467	415	0.9662	107.887	357	0.9733	89.5194	189	0.9578	49.42	K02864|1|6e-86|315|mtr:MTR_4g131540|large subunit ribosomal protein L10	GO:0030529//ribonucleoprotein complex;GO:0009536//plastid	GO:0003723//RNA binding;GO:0005198//structural molecule activity	GO:0010467//gene expression;GO:0022613//ribonucleoprotein complex biogenesis	gi|462396664|gb|EMJ02463.1|/3.13206e-114/hypothetical protein PRUPE_ppa010824mg [Prunus persica]
MDP0000199269	5073	920	0.8829	33.2773	699	0.8524	24.1374	659	0.8758	24.0111	805	0.8774	28.2911	627	0.8575	22.978	K15166|1|0.0|2675|rcu:RCOM_1143360|mediator of RNA polymerase II transcription subunit 23	-	-	-	gi|462422411|gb|EMJ26674.1|/0/hypothetical protein PRUPE_ppa000154mg [Prunus persica]
MDP0000266765	978	920	0.8599	172.613	837	0.8558	149.922	610	0.9029	115.288	447	0.8548	81.4868	271	0.8354	51.5158	K02988|1|1e-87|321|rcu:RCOM_1674110|small subunit ribosomal protein S5	GO:0043231//intracellular membrane-bounded organelle;GO:0044444//cytoplasmic part;GO:0030529//ribonucleoprotein complex	-	-	gi|462407523|gb|EMJ12857.1|/4.54153e-97/hypothetical protein PRUPE_ppa008978mg [Prunus persica]
MDP0000246992	4449	918	0.3331	37.8622	786	0.332	30.9484	861	0.3304	35.7711	772	0.332	30.9366	543	0.3376	22.6907	K01872|1|0.0|1379|vvi:100249161|alanyl-tRNA synthetase [EC:6.1.1.7]	GO:0009536//plastid	GO:0004812//aminoacyl-tRNA ligase activity;GO:0032559	GO:0006418//tRNA aminoacylation for protein translation;GO:0010038//response to metal ion	gi|462422290|gb|EMJ26553.1|/0/hypothetical protein PRUPE_ppa000923mg [Prunus persica]
MDP0000260561	1575	918	0.9765	106.952	1380	0.9543	153.489	1244	0.9581	145.993	822	0.9733	93.0486	831	0.9473	98.0914	K11275|1|6e-11|67.4|gmx:100775944|histone H1/5	GO:0000785//chromatin;GO:0009536//plastid;GO:0031981//nuclear lumen	GO:0003676//nucleic acid binding;GO:0030246//carbohydrate binding	GO:0034728//nucleosome organization;GO:0009292//genetic transfer	gi|462405658|gb|EMJ11122.1|/5.57715e-59/hypothetical protein PRUPE_ppa004509mg [Prunus persica]
MDP0000606453	1743	918	0.9317	96.643	586	0.9168	58.895	48	0.5886	5.09021	203	0.8594	20.7643	42	0.5026	4.47984	K14638|1|2e-136|484|mtr:MTR_4g015080|solute carrier family 15 (peptide/histidine transporter), member 3/4	GO:0044464//cell part	-	GO:0015833//peptide transport	gi|470126220|ref|XP_004299089.1|/0/PREDICTED: probable nitrite transporter At1g68570-like [Fragaria vesca subsp. vesca]
MDP0000394762	2550	918	0.8224	66.0583	928	0.8286	63.7509	724	0.8275	52.4796	987	0.8357	69.0073	1408	0.8361	102.653	K00001|1|3e-22|105|gmx:100787307|alcohol dehydrogenase [EC:1.1.1.1];K13171|2|6e-06|51.6|rcu:RCOM_0733150|serine/arginine repetitive matrix protein 1	-	GO:0003676//nucleic acid binding;GO:0005515//protein binding	GO:0007275//multicellular organismal development	gi|462399313|gb|EMJ04981.1|/0/hypothetical protein PRUPE_ppa001983mg [Prunus persica]
MDP0000192364	1299	916	0.9985	129.393	755	0.9969	101.816	692	0.9969	98.4666	425	0.9962	58.3308	570	0.9969	81.5786	K00161|1|0.0|701|rcu:RCOM_1339660|pyruvate dehydrogenase E1 component subunit alpha [EC:1.2.4.1]	-	-	-	-
MDP0000254341	447	915	0.9955	375.611	716	0.9955	280.598	204	0.9955	84.3558	546	0.9955	217.773	365	0.9955	151.808	K06995|1|1e-46|182|gmx:100527331|	GO:0009536//plastid	-	-	gi|462394777|gb|EMJ00576.1|/3.88374e-50/hypothetical protein PRUPE_ppa025630mg, partial [Prunus persica]
MDP0000278894	1281	914	0.7549	130.925	699	0.7088	95.5887	394	0.7151	56.8511	413	0.7861	57.4803	187	0.744	27.1396	-	GO:0009534//chloroplast thylakoid	-	-	gi|462395838|gb|EMJ01637.1|/5.8459e-93/hypothetical protein PRUPE_ppa011181mg [Prunus persica]
MDP0000218404	1077	914	0.6917	155.724	1892	0.6899	307.74	3051	0.6927	523.623	2462	0.7382	407.559	826	0.6917	142.585	K01366|1|2e-170|596|vvi:100244107|cathepsin H [EC:3.4.22.16]	GO:0043231//intracellular membrane-bounded organelle	GO:0004175//endopeptidase activity;GO:0005488//binding	GO:0009725//response to hormone stimulus;GO:0019538//protein metabolic process;GO:0032502//developmental process	gi|462397651|gb|EMJ03319.1|/0/hypothetical protein PRUPE_ppa006924mg [Prunus persica]
MDP0000300208	2163	913	0.7018	77.4532	819	0.6972	66.3294	1492	0.7037	127.498	911	0.6986	75.0897	1213	0.7027	104.259	K00383|1|0.0|877|vvi:100254507|glutathione reductase (NADPH) [EC:1.8.1.7]	GO:0009536//plastid;GO:0042579//microbody	GO:0015038//glutathione disulfide oxidoreductase activity;GO:0000166//nucleotide binding;GO:0050662//coenzyme binding	GO:0009314//response to radiation;GO:0006790//sulfur compound metabolic process;GO:0019725//cellular homeostasis;GO:0019953//sexual reproduction;GO:0000729//DNA double-strand break processing	gi|462419077|gb|EMJ23340.1|/0/hypothetical protein PRUPE_ppa004673mg [Prunus persica]
MDP0000477774	1794	912	0.9877	93.2819	1192	0.9883	116.394	1631	0.9889	168.044	1422	0.9905	141.317	1608	0.9872	166.638	K06185|1|0.0|972|gmx:100809491|ATP-binding cassette, subfamily F, member 2	GO:0043231//intracellular membrane-bounded organelle	GO:0042626//ATPase activity, coupled to transmembrane movement of substances;GO:0032559	GO:0009207	gi|462402769|gb|EMJ08326.1|/0/hypothetical protein PRUPE_ppa003175mg [Prunus persica]
MDP0000148978	1641	912	0.7556	101.979	758	0.7727	80.9169	512	0.7465	57.6705	559	0.78	60.7326	376	0.7422	42.598	K02293|1|2e-127|454|rcu:RCOM_1307010|15-cis-phytoene desaturase [EC:1.3.5.5]	GO:0043231//intracellular membrane-bounded organelle	GO:0016705//oxidoreductase activity, acting on paired donors, with incorporation or reduction of molecular oxygen	GO:0016109	gi|60672631|gb|AAX33347.1|/3.58762e-133/phytoene desaturase [Prunus armeniaca]
MDP0000441454	1713	912	0.9959	97.6928	881	0.9977	90.0942	880	0.993	94.9549	1009	0.993	105.015	750	0.9965	81.3981	-	-	-	-	gi|462423406|gb|EMJ27669.1|/0/hypothetical protein PRUPE_ppb002474mg [Prunus persica]
MDP0000088811	3123	911	0.9593	53.5268	959	0.959	53.7929	1932	0.9616	114.348	2260	0.9609	129.019	1236	0.9613	73.5795	K13420|1|2e-70|266|pop:POPTR_1075175|LRR receptor-like serine/threonine-protein kinase FLS2 [EC:2.7.11.1]	-	-	-	gi|350284769|gb|AEQ27756.1|/0/receptor-like protein [Malus x domestica]
MDP0000135954	1743	910	0.9443	95.8008	929	0.9277	93.3677	821	0.9455	87.0639	782	0.938	79.9885	757	0.9426	80.7437	K01881|1|0.0|894|rcu:RCOM_1582810|prolyl-tRNA synthetase [EC:6.1.1.15]	-	-	-	-
MDP0000141538	1353	909	0.7036	123.28	848	0.7029	109.793	122	0.6548	16.6669	233	0.6859	30.7027	9	0.2121	1.23667	K07300|1|6e-166|582|pop:POPTR_653119|Ca2+:H+ antiporter	GO:0031224//intrinsic to membrane	GO:0015075//ion transmembrane transporter activity	GO:0006811//ion transport	gi|222354619|gb|ACM48123.1|/0/calcium antiporter 1 [Malus x domestica]
MDP0000275309	2400	909	0.9592	69.4989	1347	0.9833	98.3184	1288	0.9796	99.1966	1132	0.9758	84.0918	1067	0.9879	82.6539	K01695|1|1e-126|452|rcu:RCOM_0991580|tryptophan synthase alpha chain [EC:4.2.1.20]	-	GO:0016836//hydro-lyase activity	GO:0006568//tryptophan metabolic process	gi|462395850|gb|EMJ01649.1|/9.64359e-141/hypothetical protein PRUPE_ppa008948mg [Prunus persica]
MDP0000201095	2358	909	0.7434	70.7367	828	0.7057	61.5127	524	0.7091	41.0752	400	0.7184	30.2437	245	0.7354	19.3167	K01262|1|0.0|1037|pop:POPTR_893992|Xaa-Pro aminopeptidase [EC:3.4.11.9]	GO:0009532//plastid stroma	GO:0008238//exopeptidase activity	GO:0019538//protein metabolic process	gi|462400607|gb|EMJ06164.1|/0/hypothetical protein PRUPE_ppa002173mg [Prunus persica]
MDP0000202292	807	909	0.9864	206.688	936	0.9864	203.18	905	0.9988	207.285	1820	0.9988	402.083	1318	0.9814	303.635	K13425|1|8e-29|125|aly:ARALYDRAFT_490447|WRKY transcription factor 22;K13426|4|4e-26|116|pop:POPTR_646672|WRKY transcription factor 29	-	GO:0003677//DNA binding;GO:0001071//nucleic acid binding transcription factor activity	GO:0010467//gene expression	gi|302399113|gb|ADL36851.1|/1.64292e-112/WRKY domain class transcription factor [Malus x domestica]
MDP0000331388	618	909	0.9417	269.898	961	0.9434	272.404	1014	0.9304	303.278	1063	0.9417	306.664	1236	0.932	371.827	K06689|1|5e-84|308|pop:POPTR_738992|ubiquitin-conjugating enzyme E2 D/E [EC:6.3.2.19]	GO:0043231//intracellular membrane-bounded organelle;GO:0016020//membrane	GO:0019787//small conjugating protein ligase activity;GO:0032559	GO:0019941//modification-dependent protein catabolic process;GO:0032446//protein modification by small protein conjugation	gi|357491529|ref|XP_003616052.1|/2.55348e-84/Ubiquitin carrier protein [Medicago truncatula]
MDP0000006177	1287	908	0.7141	129.459	1138	0.7141	154.897	1540	0.7148	221.174	1265	0.711	175.239	1077	0.7148	155.578	K08057|1|2e-174|610|rcu:RCOM_1434770|calreticulin	GO:0044432//endoplasmic reticulum part;GO:0031090//organelle membrane;GO:0009536//plastid	GO:0046872//metal ion binding;GO:0030246//carbohydrate binding;GO:0005515//protein binding	GO:0055065//metal ion homeostasis;GO:0006970//response to osmotic stress;GO:0044267//cellular protein metabolic process;GO:0010038//response to metal ion	gi|11131904|sp|Q9XF98.1|CALR_PRUAR/0/RecName: Full=Calreticulin; Flags: Precursor
MDP0000225515	2115	907	0.8312	78.6904	1267	0.834	104.941	1524	0.8336	133.189	1539	0.8331	129.732	1288	0.835	113.218	-	GO:0031224//intrinsic to membrane	GO:0015081//sodium ion transmembrane transporter activity	GO:0030001//metal ion transport;GO:0009267//cellular response to starvation	gi|462406057|gb|EMJ11521.1|/0/hypothetical protein PRUPE_ppa002143mg [Prunus persica]
MDP0000229637	2952	907	0.9024	56.3788	503	0.8933	29.849	348	0.8923	21.7899	364	0.8831	21.9838	543	0.8909	34.1975	-	GO:0009536//plastid	-	-	gi|462399322|gb|EMJ04990.1|/0/hypothetical protein PRUPE_ppa001506mg [Prunus persica]
MDP0000134685	141	906	0.9787	1179.06	717	0.9929	890.797	292	0.9504	382.786	347	0.9858	438.762	97	0.9645	127.898	K00600|1|5e-20|94.0|gmx:100499635|glycine hydroxymethyltransferase [EC:2.1.2.1]	GO:0043231//intracellular membrane-bounded organelle	GO:0016742//hydroxymethyl-, formyl- and related transferase activity;GO:0048037//cofactor binding	GO:0009069//serine family amino acid metabolic process;GO:0006730//one-carbon metabolic process	gi|462422655|gb|EMJ26918.1|/3.47726e-19/hypothetical protein PRUPE_ppa004304mg [Prunus persica]
MDP0000239684	2073	905	0.9932	80.1077	696	0.9918	58.815	518	0.9879	46.1873	917	0.9894	78.8657	879	0.9952	78.8315	-	-	GO:0003677//DNA binding	GO:0006351//transcription, DNA-dependent	gi|462395127|gb|EMJ00926.1|/0/hypothetical protein PRUPE_ppa002499mg [Prunus persica]
MDP0000325356	780	905	0.2449	212.902	1554	0.2474	349.008	280	0.2462	66.3522	387	0.2462	88.4575	91	0.2218	21.6899	K00218|1|2e-104|376|rcu:RCOM_0252880|protochlorophyllide reductase [EC:1.3.1.33]	GO:0009536//plastid	GO:0016628//oxidoreductase activity, acting on the CH-CH group of donors, NAD or NADP as acceptor	GO:0009725//response to hormone stimulus;GO:0006779//porphyrin-containing compound biosynthetic process	gi|462408214|gb|EMJ13548.1|/3.8315e-119/hypothetical protein PRUPE_ppa006788mg [Prunus persica]
MDP0000478394	2835	905	0.9637	58.5761	926	0.9665	57.2185	1165	0.9714	75.9565	2230	0.9795	140.239	2446	0.9785	160.403	-	-	-	-	gi|462422362|gb|EMJ26625.1|/0/hypothetical protein PRUPE_ppa000480mg [Prunus persica]
MDP0000283839	2379	904	0.9714	69.7267	804	0.9739	59.2025	636	0.9529	49.4145	881	0.9756	66.0237	616	0.9601	48.139	K00703|1|0.0|1037|vvi:100261002|starch synthase [EC:2.4.1.21]	GO:0009536//plastid;GO:0031090//organelle membrane	GO:0016843;GO:0016757//transferase activity, transferring glycosyl groups	GO:0006073//cellular glucan metabolic process;GO:0009719;GO:0006950//response to stress	gi|462411118|gb|EMJ16167.1|/0/hypothetical protein PRUPE_ppa001734mg [Prunus persica]
MDP0000227669	1647	902	0.8737	100.493	1302	0.8931	138.483	2017	0.9029	226.362	647	0.8512	70.0372	893	0.878	100.802	K01739|1|0.0|746|pop:POPTR_835709|cystathionine gamma-synthase [EC:2.5.1.48]	GO:0009536//plastid	GO:0016765//transferase activity, transferring alkyl or aryl (other than methyl) groups;GO:0048037//cofactor binding	GO:0019752//carboxylic acid metabolic process	gi|462412152|gb|EMJ17201.1|/0/hypothetical protein PRUPE_ppa004232mg [Prunus persica]
MDP0000119809	552	902	0.9964	299.842	822	0.9928	260.862	880	0.9964	294.67	1638	0.9946	529.046	1087	0.9964	366.101	-	-	-	-	gi|462420449|gb|EMJ24712.1|/8.1224e-54/hypothetical protein PRUPE_ppa011892mg [Prunus persica]
MDP0000127808	2832	901	0.9601	58.379	855	0.9541	52.8873	1238	0.9424	80.8015	1562	0.9816	98.3345	1473	0.9541	96.6985	K08776|1|0.0|1439|vvi:100264544|puromycin-sensitive aminopeptidase [EC:3.4.11.-]	GO:0016020//membrane	GO:0046914//transition metal ion binding;GO:0008238//exopeptidase activity	GO:0019538//protein metabolic process;GO:0060918//auxin transport	gi|462422250|gb|EMJ26513.1|/0/hypothetical protein PRUPE_ppa001189mg [Prunus persica]
MDP0000138249	1845	900	0.9924	89.5099	902	0.9843	85.6424	1602	0.9984	160.494	993	0.9545	95.9558	672	0.9534	67.7148	K01568|1|0.0|1003|pop:POPTR_1094038|pyruvate decarboxylase [EC:4.1.1.1]	-	GO:0046872//metal ion binding;GO:0016831//carboxy-lyase activity;GO:0019842//vitamin binding	-	gi|462409803|gb|EMJ15137.1|/0/hypothetical protein PRUPE_ppa003458mg [Prunus persica]
MDP0000328000	1611	899	0.5059	102.397	682	0.4655	74.1596	386	0.4444	44.2878	582	0.4761	64.4089	315	0.4097	36.3518	K13071|1|2e-71|268|osa:4331611|pheophorbide a oxygenase [EC:1.14.12.20]	GO:0009526//plastid envelope	GO:0016491//oxidoreductase activity;GO:0051536//iron-sulfur cluster binding	-	gi|462404109|gb|EMJ09666.1|/0/hypothetical protein PRUPE_ppa004005mg [Prunus persica]
MDP0000747045	1452	898	0.9614	113.484	816	0.9628	98.4469	781	0.969	99.4206	1131	0.9725	138.872	611	0.9766	78.2321	K00924|1|7e-120|429|osa:4342410|[EC:2.7.1.-];K07198|3|6e-53|206|gmx:100806916|5'-AMP-activated protein kinase, catalytic alpha subunit [EC:2.7.11.11]	-	-	-	-
MDP0000123200	1527	898	0.9948	107.91	819	0.9987	93.9558	879	0.9941	106.4	262	0.9849	30.5901	275	0.9804	33.4814	-	-	GO:0016798//hydrolase activity, acting on glycosyl bonds;GO:0043167//ion binding;GO:0005515//protein binding	GO:0044238//primary metabolic process	gi|462424116|gb|EMJ28379.1|/0/hypothetical protein PRUPE_ppa019648mg, partial [Prunus persica]
MDP0000423881	1980	894	0.8616	82.8509	1048	0.854	92.7203	1127	0.8818	105.209	1681	0.8672	151.363	1738	0.8692	163.191	K14514|1|0.0|796|vvi:100250496|ethylene-insensitive protein 3	-	-	-	-
MDP0000231656	1146	892	0.9642	142.825	634	0.9677	96.9133	387	0.9398	62.4192	473	0.9764	73.5859	294	0.9738	47.695	K12486|1|9e-22|102|smo:SELMODRAFT_68090|stromal membrane-associated protein	-	GO:0005083//small GTPase regulator activity;GO:0046914//transition metal ion binding	GO:0032012//regulation of ARF protein signal transduction	gi|462414536|gb|EMJ19273.1|/0/hypothetical protein PRUPE_ppa006844mg [Prunus persica]
MDP0000183620	579	892	0.9948	282.691	531	0.9896	160.655	428	0.9896	136.634	801	0.9845	246.645	401	0.9862	128.759	-	-	GO:0003824//catalytic activity	-	gi|462413419|gb|EMJ18468.1|/2.98005e-89/hypothetical protein PRUPE_ppa011832mg [Prunus persica]
MDP0000274501	2943	892	0.8736	55.616	897	0.8688	53.3926	998	0.8699	62.6805	1379	0.8722	83.5396	1201	0.8773	75.8688	K01191|1|0.0|1533|pop:POPTR_816882|alpha-mannosidase [EC:3.2.1.24];K12311|2|0.0|1388|vvi:100244533|lysosomal alpha-mannosidase [EC:3.2.1.24]	GO:0005618//cell wall;GO:0031090//organelle membrane;GO:0043231//intracellular membrane-bounded organelle	GO:0046914//transition metal ion binding;GO:0015923//mannosidase activity	GO:0019318//hexose metabolic process	gi|462411065|gb|EMJ16114.1|/0/hypothetical protein PRUPE_ppa000707mg [Prunus persica]
MDP0000327886	387	891	0.9974	422.466	769	0.9974	348.092	411	0.9974	196.301	276	0.9974	127.15	132	0.9974	63.4123	-	-	-	-	-
MDP0000275670	2595	890	0.8516	62.9329	929	0.8509	62.7129	1054	0.8451	75.075	1388	0.8532	95.3609	1221	0.8478	87.476	K12349|1|0.0|1247|rcu:RCOM_0731110|neutral ceramidase [EC:3.5.1.23]	GO:0031090//organelle membrane	GO:0016811//hydrolase activity, acting on carbon-nitrogen (but not peptide) bonds, in linear amides	-	gi|462403996|gb|EMJ09553.1|/0/hypothetical protein PRUPE_ppa001694mg [Prunus persica]
MDP0000821000	1392	890	0.995	117.321	516	0.9935	64.9365	197	0.9777	26.1589	154	0.977	19.7242	75	0.8441	10.0169	-	GO:0043234//protein complex;GO:0009534//chloroplast thylakoid	GO:0003824//catalytic activity	GO:0009767//photosynthetic electron transport chain	gi|341833960|gb|AEK94315.1|/0/hypothetical protein [Pyrus x bretschneideri]
MDP0000174273	684	889	0.9898	238.49	849	0.9927	217.435	686	0.9898	185.379	861	0.9912	224.422	776	0.9868	210.919	-	GO:0043231//intracellular membrane-bounded organelle	-	-	gi|470128440|ref|XP_004300149.1|/3.41253e-46/PREDICTED: protein PAM68, chloroplastic-like [Fragaria vesca subsp. vesca]
MDP0000463846	960	886	0.9885	169.351	1095	0.9865	199.812	1672	0.9896	321.927	1364	0.9906	253.315	1986	0.9896	384.608	K09422|1|9e-73|271|vvi:100233128|myb proto-oncogene protein, plant	GO:0043231//intracellular membrane-bounded organelle	GO:0003676//nucleic acid binding	-	gi|302398949|gb|ADL36769.1|/9.06003e-143/MYB domain class transcription factor [Malus x domestica]
MDP0000206391	4869	885	0.9435	33.3525	700	0.9308	25.1847	1044	0.9513	39.6326	1242	0.9509	45.4779	965	0.9359	36.8466	-	-	-	-	gi|462411050|gb|EMJ16099.1|/0/hypothetical protein PRUPE_ppa000147mg [Prunus persica]
MDP0000692406	1152	884	0.9922	140.807	589	0.9948	89.5656	505	0.9931	81.0272	784	0.9905	121.334	1072	0.9931	173.003	-	-	-	-	-
MDP0000903805	1683	884	0.8223	96.3814	1225	0.8188	127.506	2686	0.8324	294.995	1408	0.8313	149.155	3532	0.8633	390.164	K08248|1|3e-155|546|vvi:100254058|mandelonitrile lyase [EC:4.1.2.10]	GO:0043231//intracellular membrane-bounded organelle;GO:0044444//cytoplasmic part	GO:0005488//binding;GO:0016491//oxidoreductase activity;GO:0016829//lyase activity	GO:0008152//metabolic process	gi|462423583|gb|EMJ27846.1|/0/hypothetical protein PRUPE_ppa022070mg [Prunus persica]
MDP0000205662	1347	884	0.8159	120.423	1155	0.8174	150.208	1645	0.8137	225.731	3451	0.8174	456.768	6929	0.8189	956.342	K13127|1|6e-17|87.0|vvi:100251778|RING finger protein 113A	GO:0009532//plastid stroma	-	-	gi|462420070|gb|EMJ24333.1|/0/hypothetical protein PRUPE_ppa005460mg [Prunus persica]
MDP0000216647	1173	883	0.312	138.13	523	0.2975	78.1056	69	0.2472	10.8728	20	0.1739	3.03984	7	0.1517	1.10946	-	-	-	-	gi|462411493|gb|EMJ16542.1|/3.48459e-81/hypothetical protein PRUPE_ppa005351mg [Prunus persica]
MDP0000292367	4704	880	0.6992	34.3274	1227	0.7543	45.6936	1185	0.7113	46.5632	727	0.7068	27.5541	793	0.6877	31.3412	K08956|1|0.0|1186|vvi:100250187|AFG3 family protein [EC:3.4.24.-]	GO:0031224//intrinsic to membrane;GO:0009534//chloroplast thylakoid	GO:0004175//endopeptidase activity;GO:0046914//transition metal ion binding;GO:0042623//ATPase activity, coupled;GO:0032559	GO:0009057//macromolecule catabolic process;GO:0019538//protein metabolic process	gi|462402786|gb|EMJ08343.1|/0/hypothetical protein PRUPE_ppa001491mg [Prunus persica]
MDP0000736852	1125	879	0.8889	143.371	1062	0.8747	165.368	2694	0.8907	442.626	2326	0.8889	368.617	3676	0.8924	607.482	K09338|1|8e-57|219|ath:AT2G22430|homeobox-leucine zipper protein	-	-	-	gi|302398847|gb|ADL36718.1|/6.35159e-125/HD domain class transcription factor [Malus x domestica]
MDP0000168430	3831	879	0.8507	42.1019	800	0.8643	36.5811	966	0.8465	46.6076	1277	0.8405	59.4288	1137	0.8536	55.1771	K06669|1|0.0|1806|rcu:RCOM_0573510|structural maintenance of chromosome 3 (chondroitin sulfate proteoglycan 6)	GO:0000793//condensed chromosome;GO:0043231//intracellular membrane-bounded organelle	GO:0032559	GO:0007059//chromosome segregation;GO:0006996//organelle organization	gi|470147974|ref|XP_004309551.1|/0/PREDICTED: structural maintenance of chromosomes protein 3-like [Fragaria vesca subsp. vesca]
MDP0000931200	1707	879	0.9889	94.4888	671	0.9889	68.8601	627	0.9772	67.8932	824	0.9801	86.0621	368	0.9848	40.0797	K01810|1|0.0|967|vvi:100252335|glucose-6-phosphate isomerase [EC:5.3.1.9]	GO:0044424//intracellular part	GO:0016861//intramolecular oxidoreductase activity, interconverting aldoses and ketoses	GO:0006007//glucose catabolic process	gi|464896188|gb|AGH25539.1|/0/phosphoglucose isomerase [Prunus persica]
MDP0000919119	900	879	0.9967	179.214	1009	0.9967	196.394	597	0.9967	122.609	428	0.9944	84.7851	249	0.9656	51.436	K11294|1|3e-39|160|smo:SELMODRAFT_15428|nucleolin;K14411|4|4e-25|113|vcn:VOLCADRAFT_107445|RNA-binding protein Musashi	GO:0032991//macromolecular complex;GO:0043231//intracellular membrane-bounded organelle	GO:0005488//binding	-	gi|462411859|gb|EMJ16908.1|/2.0412e-109/hypothetical protein PRUPE_ppa008913mg [Prunus persica]
MDP0000041327	1536	879	0.9466	105.008	1091	0.9655	124.426	786	0.9551	94.5853	713	0.9544	82.7593	565	0.9525	68.3861	K14724|1|5e-180|629|sbi:SORBI_02g042190|solute carrier family 9 (sodium/hydrogen exchanger), member 8	GO:0031224//intrinsic to membrane	GO:0005451//monovalent cation:hydrogen antiporter activity	GO:0055067;GO:0030001//metal ion transport	gi|284518926|gb|ADB92598.1|/0/vacuolar Na+/H+ antiporter [Malus x domestica]
MDP0000936748	1092	877	0.9863	147.368	745	0.9863	119.512	349	0.9881	59.0738	264	0.9753	43.1022	44	0.7353	7.49101	-	-	-	-	gi|462409690|gb|EMJ15024.1|/5.09472e-39/hypothetical protein PRUPE_ppa009581mg [Prunus persica]
MDP0000414898	1416	877	0.9124	113.648	830	0.9018	102.682	676	0.9011	88.242	590	0.911	74.286	242	0.8404	31.7733	K07936|1|1e-76|285|gmx:100801379|GTP-binding nuclear protein Ran	GO:0005618//cell wall	-	GO:0009628//response to abiotic stimulus	gi|470110423|ref|XP_004291483.1|/3.24602e-164/PREDICTED: uncharacterized protein LOC101294330 [Fragaria vesca subsp. vesca]
MDP0000183891	1761	876	0.9654	91.2788	768	0.9625	76.3977	454	0.9534	47.6528	580	0.9585	58.7201	237	0.9591	25.0207	K10956|1|0.0|683|aly:ARALYDRAFT_480774|protein transport protein SEC61 subunit alpha	GO:0009507//chloroplast;GO:0009579//thylakoid;GO:0016020//membrane	GO:0005488//binding;GO:0008320//protein transmembrane transporter activity	GO:0009668;GO:0006810//transport	gi|462420017|gb|EMJ24280.1|/0/hypothetical protein PRUPE_ppa003762mg [Prunus persica]
MDP0000223635	3276	876	0.7564	49.0665	903	0.7005	48.2861	1058	0.7738	59.6944	947	0.7399	51.5376	919	0.7402	52.1533	K02183|1|0.0|806|vvi:100264980|calmodulin	-	GO:0005515//protein binding	-	gi|462422612|gb|EMJ26875.1|/0/hypothetical protein PRUPE_ppa002789mg [Prunus persica]
MDP0000756205	1707	875	0.9262	94.0588	1111	0.9285	114.014	1360	0.9274	147.264	2538	0.9309	265.08	2711	0.9414	295.261	-	-	-	-	gi|462415428|gb|EMJ20165.1|/0/hypothetical protein PRUPE_ppa003673mg [Prunus persica]
MDP0000658332	1278	875	0.9906	125.633	451	0.9836	61.8193	270	0.9781	39.0504	124	0.9515	17.2985	31	0.6338	4.50963	-	GO:0031225//anchored to membrane;GO:0005576//extracellular region;GO:0005618//cell wall	-	-	gi|462414514|gb|EMJ19251.1|/4.52113e-162/hypothetical protein PRUPE_ppa006158mg [Prunus persica]
MDP0000257454	468	875	0.9915	343.074	1002	0.9957	375.06	965	0.9893	381.13	1470	0.9979	560.002	744	0.9872	295.554	-	GO:0043231//intracellular membrane-bounded organelle	-	-	gi|462398240|gb|EMJ03908.1|/1.89186e-56/hypothetical protein PRUPE_ppa012768mg [Prunus persica]
MDP0000878750	957	874	0.9195	167.581	950	0.9279	173.896	741	0.9352	143.119	1525	0.9206	284.103	929	0.9352	180.474	K01070|1|1e-144|510|vvi:100253701|S-formylglutathione hydrolase [EC:3.1.2.12]	GO:0005576//extracellular region;GO:0031410//cytoplasmic vesicle	GO:0004091//carboxylesterase activity;GO:0016790//thiolester hydrolase activity	GO:0010038//response to metal ion	gi|462400230|gb|EMJ05898.1|/2.44894e-148/hypothetical protein PRUPE_ppa009542mg [Prunus persica]
MDP0000284588	2838	874	0.5983	56.5098	579	0.5698	35.7392	181	0.5352	11.7885	412	0.5419	25.8823	120	0.5331	7.86103	K01580|1|0.0|824|gmx:100796475|glutamate decarboxylase [EC:4.1.1.15]	-	-	-	-
MDP0000450042	1305	872	0.8345	122.611	836	0.8314	112.221	792	0.836	112.178	867	0.8828	118.448	956	0.8437	136.194	-	-	GO:0043169//cation binding;GO:0016791//phosphatase activity	-	gi|462409782|gb|EMJ15116.1|/0/hypothetical protein PRUPE_ppa005973mg [Prunus persica]
MDP0000446222	2418	872	0.9169	66.1737	902	0.9276	65.3475	973	0.9074	74.3787	1433	0.9202	105.659	882	0.9103	67.8145	K15688|1|4e-06|52.0|sbi:SORBI_01g045370|E3 ubiquitin-protein ligase MUL1 [EC:6.3.2.19]	-	GO:0046872//metal ion binding	-	gi|462406068|gb|EMJ11532.1|/0/hypothetical protein PRUPE_ppa002069mg [Prunus persica]
MDP0000218903	3060	872	0.9797	52.2902	828	0.9781	47.401	780	0.9611	47.1157	1190	0.9768	69.3336	1027	0.9758	62.3964	-	GO:0009706//chloroplast inner membrane	-	GO:0017038//protein import;GO:0009657//plastid organization	gi|462400602|gb|EMJ06159.1|/0/hypothetical protein PRUPE_ppa000779mg [Prunus persica]
MDP0000543964	1365	871	0.9949	117.087	799	0.9949	102.54	637	0.9795	86.2579	428	0.9619	55.9023	623	0.9978	84.8527	K14489|1|2e-09|62.0|vvi:100263145|arabidopsis histidine kinase 2/3/4 (cytokinin receptor) [EC:2.7.13.3]	-	GO:0004553//hydrolase activity, hydrolyzing O-glycosyl compounds	GO:0008152//metabolic process	gi|222139398|gb|ACM45718.1|/0/endo-1,3-beta-glucanase [Pyrus pyrifolia]
MDP0000179069	2031	871	0.8602	78.6925	1132	0.8582	97.6371	1283	0.8572	116.764	940	0.8636	82.5156	1235	0.8572	113.049	K13412|1|0.0|892|vvi:100258857|calcium-dependent protein kinase [EC:2.7.11.1]	-	GO:0046872//metal ion binding;GO:0004674//protein serine/threonine kinase activity;GO:0032559	GO:0006464//cellular protein modification process	gi|462399634|gb|EMJ05302.1|/0/hypothetical protein PRUPE_ppa004069mg [Prunus persica]
MDP0000327971	798	869	0.9925	199.821	822	0.9862	180.446	531	0.9787	122.994	348	0.9875	77.749	183	0.916	42.6342	K02988|1|1e-66|251|rcu:RCOM_1674110|small subunit ribosomal protein S5	GO:0043231//intracellular membrane-bounded organelle;GO:0044444//cytoplasmic part;GO:0030529//ribonucleoprotein complex	-	-	gi|462407523|gb|EMJ12857.1|/7.12306e-84/hypothetical protein PRUPE_ppa008978mg [Prunus persica]
MDP0000363622	276	868	0.9601	577.08	1357	0.9964	861.29	1999	0.9783	1338.74	5192	0.9746	3353.85	1438	0.9746	968.635	-	-	-	-	-
MDP0000191802	1914	868	0.8615	83.2152	923	0.8558	84.477	1048	0.8521	101.207	887	0.8401	82.6228	779	0.8474	75.6669	-	GO:0005618//cell wall;GO:0031224//intrinsic to membrane;GO:0031090//organelle membrane;GO:0043231//intracellular membrane-bounded organelle	-	-	gi|462418906|gb|EMJ23169.1|/0/hypothetical protein PRUPE_ppa002736mg [Prunus persica]
MDP0000321137	588	868	0.9864	270.874	681	0.9847	202.884	334	0.9847	104.993	227	0.9745	68.8283	92	0.9286	29.0885	K02939|1|2e-62|236|pop:POPTR_931364|large subunit ribosomal protein L9	GO:0000315//organellar large ribosomal subunit;GO:0009532//plastid stroma	GO:0003723//RNA binding;GO:0005198//structural molecule activity	GO:0010467//gene expression;GO:0022613//ribonucleoprotein complex biogenesis	gi|462401587|gb|EMJ07144.1|/3.67805e-74/hypothetical protein PRUPE_ppa011810mg [Prunus persica]
MDP0000130270	2262	867	0.9019	70.3318	904	0.9036	70.0091	1081	0.9023	88.3335	1766	0.9019	139.193	1882	0.9019	154.681	K00327|1|0.0|1009|gmx:100781568|NADPH-ferrihemoprotein reductase [EC:1.6.2.4]	GO:0043231//intracellular membrane-bounded organelle;GO:0016020//membrane	GO:0046914//transition metal ion binding;GO:0016491//oxidoreductase activity;GO:0000166//nucleotide binding	GO:0008152//metabolic process	gi|462423915|gb|EMJ28178.1|/0/hypothetical protein PRUPE_ppa002280mg [Prunus persica]
MDP0000936776	1404	867	0.9964	113.312	1417	0.9964	176.8	1087	0.9957	143.105	1435	0.9972	182.223	1135	0.9687	150.293	-	-	-	-	gi|462396402|gb|EMJ02201.1|/6.737e-162/hypothetical protein PRUPE_ppa005256mg [Prunus persica]
MDP0000823038	1341	866	0.9709	118.499	934	0.9672	122.01	1043	0.9821	143.763	1405	0.9836	186.795	1119	0.9687	155.136	K03062|1|0.0|808|gmx:100798835|26S proteasome regulatory subunit T2	GO:0043231//intracellular membrane-bounded organelle;GO:0005838//proteasome regulatory particle	GO:0042623//ATPase activity, coupled;GO:0032559	GO:0006511//ubiquitin-dependent protein catabolic process;GO:0043248//proteasome assembly;GO:0010038//response to metal ion;GO:0048507//meristem development;GO:0009887//organ morphogenesis;GO:0010015//root morphogenesis;GO:0048527//lateral root development;GO:0006950//response to stress	gi|470107392|ref|XP_004290031.1|/0/PREDICTED: 26S proteasome regulatory subunit 4 homolog A-like [Fragaria vesca subsp. vesca]
MDP0000436829	5109	866	0.8689	31.1033	825	0.8749	28.2876	1081	0.8855	39.1095	1302	0.8767	45.4353	860	0.8683	31.2949	K11292|1|0.0|2177|vvi:100241331|transcription elongation factor SPT6	-	GO:0003676//nucleic acid binding;GO:0016787//hydrolase activity	GO:0006325//chromatin organization;GO:0006354//DNA-dependent transcription, elongation;GO:0006355//regulation of transcription, DNA-dependent	gi|462399837|gb|EMJ05505.1|/0/hypothetical protein PRUPE_ppa000164mg [Prunus persica]
MDP0000269989	2847	866	0.8967	55.8156	1003	0.9526	61.7152	1246	0.9449	80.8952	2635	0.96	165.01	3078	0.9621	200.998	K12872|1|0.0|698|vvi:100241603|pre-mRNA-splicing factor RBM22/SLT11	-	GO:0003676//nucleic acid binding;GO:0046914//transition metal ion binding	-	gi|470121309|ref|XP_004296718.1|/0/PREDICTED: zinc finger CCCH domain-containing protein 40-like [Fragaria vesca subsp. vesca]
MDP0000300116	3429	866	0.8239	46.3421	712	0.8335	36.374	466	0.8061	25.1195	529	0.7894	27.5047	407	0.7994	22.0667	K15336|1|3e-23|109|vvi:100259391|tRNA (cytosine38-C5)-methyltransferase [EC:2.1.1.204]	-	-	-	-
MDP0000774498	2169	865	0.9954	73.1782	802	0.9982	64.7729	973	0.9986	82.9174	2103	0.9991	172.861	2292	0.9995	196.456	-	-	-	-	gi|470138594|ref|XP_004305040.1|/0/PREDICTED: uncharacterized protein LOC101309657 [Fragaria vesca subsp. vesca]
MDP0000325984	330	865	0.9545	480.98	664	0.9545	352.479	664	0.9485	371.917	1441	0.9515	778.518	672	0.9485	378.587	-	-	-	-	-
MDP0000257349	3960	865	0.7745	40.0817	515	0.7646	22.7819	494	0.7879	23.0581	613	0.7646	27.5984	584	0.773	27.4175	K03255|1|1e-92|340|ppp:PHYPADRAFT_203627|protein TIF31	-	-	-	-
MDP0000269701	4386	865	0.8983	36.1887	925	0.94	36.9447	929	0.9441	39.1507	1145	0.9446	46.5431	715	0.9829	30.3073	K03010|1|0.0|1471|zma:100037782|DNA-directed RNA polymerase II subunit RPB2 [EC:2.7.7.6]	GO:0055029;GO:0000790//nuclear chromatin;GO:0044451//nucleoplasm part	GO:0003676//nucleic acid binding;GO:0034062//RNA polymerase activity;GO:0001882//nucleoside binding	GO:0006305;GO:0016246//RNA interference	gi|462422378|gb|EMJ26641.1|/0/hypothetical protein PRUPE_ppa000410mg [Prunus persica]
MDP0000294529	1662	864	0.926	95.3911	999	0.9338	105.296	1200	0.9146	133.457	1309	0.9194	140.419	1468	0.926	164.212	K12795|1|8e-126|449|rcu:RCOM_1581910|suppressor of G2 allele of SKP1	-	-	-	gi|238915472|gb|ACR78249.1|/4.11599e-177/SGT1 [Malus hupehensis]
MDP0000302690	1500	864	0.874	105.693	553	0.8373	64.5821	95	0.7647	11.7064	523	0.842	62.1625	292	0.8367	36.1911	-	-	GO:0031406//carboxylic acid binding	-	gi|462400897|gb|EMJ06454.1|/0/hypothetical protein PRUPE_ppa006272mg [Prunus persica]
MDP0000361876	984	864	0.999	161.118	840	0.998	149.542	443	0.9939	83.2148	460	0.9939	83.3453	49	0.8821	9.25788	K08235|1|1e-143|507|pop:POPTR_915608|xyloglucan:xyloglucosyl transferase [EC:2.4.1.207]	GO:0005576//extracellular region;GO:0030312//external encapsulating structure	GO:0016798//hydrolase activity, acting on glycosyl bonds;GO:0016758//transferase activity, transferring hexosyl groups	GO:0044042//glucan metabolic process	gi|187372990|gb|ACD03229.1|/5.68236e-164/xyloglucan endotransglucosylase/hydrolase 5 [Malus x domestica]
MDP0000328601	2682	863	0.9195	59.0442	817	0.9139	53.3632	1024	0.9064	70.5721	805	0.8975	53.5125	708	0.8915	49.0778	K03028|1|0.0|1454|vvi:100255701|26S proteasome regulatory subunit N1	GO:0005838//proteasome regulatory particle;GO:0043231//intracellular membrane-bounded organelle;GO:0016020//membrane	GO:0032182//small conjugating protein binding	GO:0019941//modification-dependent protein catabolic process;GO:0009894;GO:0007049//cell cycle	gi|462394223|gb|EMJ00127.1|/0/hypothetical protein PRUPE_ppa001162mg [Prunus persica]
MDP0000487384	1341	862	0.8441	117.952	771	0.8591	100.717	731	0.8702	100.758	869	0.8643	115.534	405	0.8501	56.1483	K07375|1|0.0|841|vvi:100247828|tubulin beta	GO:0032991//macromolecular complex;GO:0015630//microtubule cytoskeleton	GO:0017111//nucleoside-triphosphatase activity;GO:0032561//guanyl ribonucleotide binding	GO:0043623//cellular protein complex assembly;GO:0009207;GO:0007017//microtubule-based process	gi|462400765|gb|EMJ06322.1|/0/hypothetical protein PRUPE_ppa004884mg [Prunus persica]
MDP0000233177	876	862	0.9635	180.563	1781	0.9623	356.154	2245	0.9635	473.701	2110	0.9623	429.434	30	0.7968	6.36689	K08235|1|2e-129|459|pop:POPTR_731607|xyloglucan:xyloglucosyl transferase [EC:2.4.1.207]	GO:0016021//integral to membrane;GO:0005576//extracellular region;GO:0030312//external encapsulating structure	GO:0016798//hydrolase activity, acting on glycosyl bonds;GO:0016758//transferase activity, transferring hexosyl groups	GO:0044042//glucan metabolic process;GO:0009827//plant-type cell wall modification	gi|462420105|gb|EMJ24368.1|/8.35418e-153/hypothetical protein PRUPE_ppa009090mg [Prunus persica]
MDP0000190552	2526	861	0.9917	62.5453	596	0.9952	41.3325	424	0.9802	31.0259	462	0.9798	32.6082	283	0.9747	20.8288	K15336|1|2e-58|225|vvi:100259391|tRNA (cytosine38-C5)-methyltransferase [EC:2.1.1.204]	-	-	-	gi|462411085|gb|EMJ16134.1|/0/hypothetical protein PRUPE_ppa001374mg [Prunus persica]
MDP0000205210	555	861	0.6595	284.666	889	0.6613	280.6	443	0.6559	147.538	364	0.6559	116.93	239	0.6595	80.06	K02968|1|1e-46|184|vvi:100265925|small subunit ribosomal protein S20	-	-	-	-
MDP0000269104	1560	861	0.9667	101.275	825	0.9449	92.642	387	0.9423	45.8541	306	0.9455	34.9716	242	0.9083	28.8404	K00592|1|4e-175|612|aly:ARALYDRAFT_471564|[ribulose-bisphosphate carboxylase]-lysine N-methyltransferase [EC:2.1.1.127];K05302|3|2e-07|55.5|mtr:MTR_7g035070|SET domain-containing protein 6	-	-	-	-
MDP0000143682	924	860	0.7608	170.786	993	0.7045	188.259	1039	0.71	207.843	2062	0.71	397.864	2598	0.71	522.73	K02150|1|1e-73|274|rcu:RCOM_1690700|V-type H+-transporting ATPase subunit E [EC:3.6.3.14]	GO:0016469//proton-transporting two-sector ATPase complex	GO:0015078//hydrogen ion transmembrane transporter activity;GO:0019829//cation-transporting ATPase activity;GO:0032559	GO:0015986//ATP synthesis coupled proton transport;GO:0015988//energy coupled proton transmembrane transport, against electrochemical gradient	gi|147800093|emb|CAN66540.1|/8.16574e-85/hypothetical protein VITISV_033473 [Vitis vinifera]
MDP0000302212	14367	860	0.8136	10.9839	584	0.647	7.12074	740	0.784	9.52046	869	0.8426	10.7838	892	0.8625	11.5427	-	-	GO:0046914//transition metal ion binding	-	gi|462418867|gb|EMJ23130.1|/0/hypothetical protein PRUPE_ppa000003mg [Prunus persica]
MDP0000169926	1428	859	0.9923	110.38	883	0.9972	108.321	625	0.9944	80.8991	715	0.9937	89.2681	470	0.9972	61.1899	K02083|1|7e-46|183|rcu:RCOM_0122040|allantoate deiminase [EC:3.5.3.9]	GO:0043231//intracellular membrane-bounded organelle	GO:0016813//hydrolase activity, acting on carbon-nitrogen (but not peptide) bonds, in linear amidines;GO:0070011//peptidase activity, acting on L-amino acid peptides	GO:0000255//allantoin metabolic process	gi|462419865|gb|EMJ24128.1|/0/hypothetical protein PRUPE_ppa005238mg [Prunus persica]
MDP0000163246	588	859	0.9932	268.065	1003	0.9949	298.815	1040	0.9966	326.925	836	0.9983	253.482	625	0.9932	197.612	K02358|1|9e-20|94.7|rcu:RCOM_0648170|elongation factor Tu	GO:0044459//plasma membrane part;GO:0043231//intracellular membrane-bounded organelle	GO:0016627//oxidoreductase activity, acting on the CH-CH group of donors;GO:0032559	GO:0009060//aerobic respiration	gi|57013903|ref|YP_173376.1|/6.79691e-28/succinate dehydrogenase subunit 3 [Nicotiana tabacum]
MDP0000752428	1107	859	0.5745	142.387	630	0.5691	99.6946	325	0.5619	54.266	357	0.5547	57.4962	56	0.4869	9.40483	K05692|1|0.0|718|pop:POPTR_561252|actin beta/gamma 1;K10355|3|0.0|707|osa:4333919|actin, other eukaryote	GO:0043232	GO:0032559	-	gi|470133781|ref|XP_004302738.1|/0/PREDICTED: actin-like [Fragaria vesca subsp. vesca]
MDP0000251363	2082	858	0.9054	75.6191	868	0.9092	73.0327	837	0.9054	74.3082	903	0.9044	77.326	789	0.9159	70.4542	K10249|1|2e-14|79.7|olu:OSTLU_33532|elongation of very long chain fatty acids protein 4;K10244|3|3e-10|65.5|ppp:PHYPADRAFT_195959|elongation of very long chain fatty acids protein 5 [EC:2.3.1.-];K07562|4|2e-09|63.2|sbi:SORBI_03g046345|nonsense-mediated mRNA decay protein 3;K14945|5|6e-07|54.7|rcu:RCOM_0126290|protein quaking	GO:0009528//plastid inner membrane	-	-	gi|462422656|gb|EMJ26919.1|/0/hypothetical protein PRUPE_ppa004314mg [Prunus persica]
MDP0000217867	2856	857	0.9811	55.0614	1038	0.9874	63.6675	1186	0.9814	76.7571	1413	0.9902	88.2068	1366	0.9912	88.9207	K03254|1|0.0|1087|rcu:RCOM_1434190|translation initiation factor 3 subunit A	GO:0043234//protein complex;GO:0016020//membrane	-	GO:0006412//translation	gi|462402791|gb|EMJ08348.1|/0/hypothetical protein PRUPE_ppa000928mg [Prunus persica]
MDP0000269497	1230	857	0.9146	127.85	765	0.913	108.952	370	0.9049	55.6018	451	0.9073	65.3717	129	0.8813	19.4982	K04040|1|6e-163|572|gmx:100787459|chlorophyll synthase [EC:2.5.1.62]	GO:0031224//intrinsic to membrane;GO:0009534//chloroplast thylakoid	GO:0004659//prenyltransferase activity	GO:0015995//chlorophyll biosynthetic process	gi|462400943|gb|EMJ06500.1|/7.83884e-172/hypothetical protein PRUPE_ppa006764mg [Prunus persica]
MDP0000190038	1080	856	0.9796	145.437	603	0.9935	97.8075	451	0.9824	77.1871	852	0.9944	140.648	1079	0.9954	185.741	-	-	-	-	gi|302398801|gb|ADL36695.1|/1.32359e-140/GATA domain class transcription factor [Malus x domestica]
MDP0000260328	729	856	0.5322	215.462	1906	0.5295	458.009	1520	0.5322	385.397	819	0.5995	200.297	696	0.5309	177.497	-	GO:0009526//plastid envelope;GO:0009532//plastid stroma;GO:0009534//chloroplast thylakoid	GO:0008187//poly-pyrimidine tract binding	GO:0009725//response to hormone stimulus;GO:0006952//defense response	gi|462401286|gb|EMJ06843.1|/1.04559e-43/hypothetical protein PRUPE_ppa009295mg [Prunus persica]
MDP0000219992	930	856	0.7624	168.895	632	0.8161	119.045	403	0.7624	80.0966	661	0.7624	126.718	370	0.8183	73.9655	K11778|1|5e-86|315|pop:POPTR_712930|ditrans,polycis-polyprenyl diphosphate synthase [EC:2.5.1.87]	-	GO:0004659//prenyltransferase activity	GO:0006984//ER-nucleus signaling pathway;GO:0016094;GO:0009642//response to light intensity;GO:0006950//response to stress	gi|462395732|gb|EMJ01531.1|/4.49799e-107/hypothetical protein PRUPE_ppa010395mg [Prunus persica]
MDP0000190488	732	854	0.9959	214.078	991	0.9904	237.16	1182	0.9918	298.469	1455	0.9973	354.381	954	0.9891	242.297	K02937|1|6e-105|378|gmx:100813342|large subunit ribosomal protein L7e	GO:0031090//organelle membrane;GO:0015934//large ribosomal subunit;GO:0030312//external encapsulating structure;GO:0009536//plastid;GO:0031981//nuclear lumen	GO:0005488//binding;GO:0005198//structural molecule activity	GO:0010467//gene expression	gi|462413904|gb|EMJ18953.1|/3.01075e-107/hypothetical protein PRUPE_ppa010610mg [Prunus persica]
MDP0000228225	1347	853	0.9673	116.2	965	0.971	125.498	935	0.9681	128.303	1331	0.9755	176.169	1317	0.9725	181.773	K07870|1|0.0|736|gmx:100805555|Ras homolog gene family, member T1	GO:0031966//mitochondrial membrane	GO:0046872//metal ion binding;GO:0032561//guanyl ribonucleotide binding;GO:0003824//catalytic activity	GO:0035556//intracellular signal transduction;GO:0006996//organelle organization;GO:0034643//establishment of mitochondrion localization, microtubule-mediated;GO:0007275//multicellular organismal development;GO:0003006//developmental process involved in reproduction;GO:0000904//cell morphogenesis involved in differentiation	gi|462402775|gb|EMJ08332.1|/0/hypothetical protein PRUPE_ppa002661mg [Prunus persica]
MDP0000854432	2739	853	0.9244	57.1455	1133	0.9179	72.463	1806	0.9376	121.876	1113	0.927	72.4472	1055	0.9208	71.6095	-	-	-	-	gi|462409529|gb|EMJ14863.1|/0/hypothetical protein PRUPE_ppa001072mg [Prunus persica]
MDP0000243843	948	851	0.9673	164.72	799	0.9631	147.644	701	0.9842	136.679	628	0.9873	118.105	410	0.9726	80.4055	K00432|1|5e-74|276|sbi:SORBI_06g024920|glutathione peroxidase [EC:1.11.1.9]	GO:0043231//intracellular membrane-bounded organelle	GO:0004601//peroxidase activity	GO:0008152//metabolic process;GO:0006950//response to stress	gi|33308408|gb|AAQ03092.1|/1.31762e-77/glutathione peroxidase [Malus x domestica]
MDP0000652676	1653	850	0.98	94.3563	389	0.9758	41.2245	408	0.9704	45.6225	2122	0.98	228.871	707	0.9782	79.5164	K13783|1|0.0|793|rcu:RCOM_1500400|MFS transporter, OPA family, solute carrier family 37 (glycerol-3-phosphate transporter), member 1/2	-	-	-	-
MDP0000319969	684	850	0.4839	228.028	694	0.4839	177.739	315	0.4708	85.1229	190	0.4561	49.524	125	0.4708	33.9754	K02636|1|8e-103|370|vvi:100258879|cytochrome b6-f complex iron-sulfur subunit [EC:1.10.9.1]	GO:0031224//intrinsic to membrane;GO:0043234//protein complex;GO:0009526//plastid envelope;GO:0009534//chloroplast thylakoid;GO:0034357	GO:0043169//cation binding;GO:0015078//hydrogen ion transmembrane transporter activity;GO:0051536//iron-sulfur cluster binding;GO:0016679//oxidoreductase activity, acting on diphenols and related substances as donors;GO:0009055//electron carrier activity	GO:0006952//defense response;GO:0022900//electron transport chain;GO:0009628//response to abiotic stimulus;GO:0051234//establishment of localization	gi|462412076|gb|EMJ17125.1|/4.99402e-114/hypothetical protein PRUPE_ppa011015mg [Prunus persica]
MDP0000283457	3120	850	0.9644	49.9907	740	0.9513	41.5485	736	0.9606	43.6029	723	0.9503	41.3145	564	0.916	33.6074	K09494|1|0.0|948|gmx:100794780|T-complex protein 1 subunit beta	-	-	-	-
MDP0000295859	2127	848	0.5073	73.1566	933	0.5045	76.8409	936	0.5054	81.3393	1252	0.5106	104.943	819	0.5068	71.5858	K00924|1|2e-173|607|ath:AT2G30980|[EC:2.7.1.-];K14502|2|3e-167|587|pop:POPTR_831095|protein brassinosteroid insensitive 2 [EC:2.7.11.1]	-	-	-	-
MDP0000840909	591	848	0.5939	263.289	913	0.7462	270.621	601	0.6904	187.966	408	0.6362	123.081	163	0.2437	51.2756	-	-	-	-	-
MDP0000666176	2958	847	0.9689	52.5424	916	0.9625	54.247	1198	0.9706	74.8602	1221	0.9642	73.5929	950	0.9561	59.7085	-	-	-	-	-
MDP0000249006	2259	846	0.996	68.7194	988	0.9934	76.616	542	0.9743	44.3481	1055	0.9987	83.2635	230	0.9301	18.9288	-	-	-	-	-
MDP0000891639	2757	845	0.9659	56.24	982	0.9637	62.3955	887	0.9663	59.4674	878	0.9616	56.7775	499	0.946	33.6492	-	-	-	-	-
MDP0000185659	2811	845	0.4141	55.1596	1005	0.5052	62.6302	1030	0.6112	67.728	538	0.6094	34.1224	696	0.5404	46.0319	K10144|1|7e-126|450|vvi:100261415|RING finger and CHY zinc finger domain-containing protein 1 [EC:6.3.2.19]	-	GO:0046914//transition metal ion binding	-	gi|462422494|gb|EMJ26757.1|/1.15074e-156/hypothetical protein PRUPE_ppa006120m2g, partial [Prunus persica]
MDP0000220128	1329	842	0.9691	116.255	864	0.9962	113.885	805	0.9789	111.96	808	0.9819	108.394	310	0.8992	43.3658	K01058|1|4e-32|137|gmx:100816744|phospholipase A1 [EC:3.1.1.32]	-	-	-	-
MDP0000134329	840	842	0.9548	183.932	847	0.956	176.637	672	0.9369	147.871	668	0.9357	141.78	417	0.9345	92.2927	K01358|1|3e-106|382|gmx:100799710|ATP-dependent Clp protease, protease subunit [EC:3.4.21.92]	GO:0009526//plastid envelope;GO:0009368//endopeptidase Clp complex;GO:0031976;GO:0009532//plastid stroma	GO:0004175//endopeptidase activity	GO:0019538//protein metabolic process;GO:0044237//cellular metabolic process;GO:0009657//plastid organization	gi|356538797|ref|XP_003537887.1|/3.56804e-105/PREDICTED: ATP-dependent Clp protease proteolytic subunit 6, chloroplastic-like [Glycine max]
MDP0000291081	447	841	0.9933	345.234	658	0.9933	257.868	316	0.9799	130.669	435	0.9955	173.5	494	0.9955	205.461	K03686|1|1e-12|70.1|ppp:PHYPADRAFT_108109|molecular chaperone DnaJ;K09518|4|3e-11|65.5|vcn:VOLCADRAFT_83498|DnaJ homolog subfamily B member 12	-	-	-	gi|462420590|gb|EMJ24853.1|/1.74333e-50/hypothetical protein PRUPE_ppa012765mg [Prunus persica]
MDP0000124687	1386	840	0.9856	111.209	505	0.9856	63.8273	213	0.8571	28.4059	716	0.9747	92.1018	279	0.868	37.4241	-	-	-	-	gi|462396475|gb|EMJ02274.1|/7.15332e-124/hypothetical protein PRUPE_ppa006812mg [Prunus persica]
MDP0000315705	3957	840	0.9606	38.9528	822	0.9641	36.3902	946	0.9502	44.1893	958	0.9416	43.1636	938	0.954	44.0704	-	-	-	-	gi|462417056|gb|EMJ21793.1|/0/hypothetical protein PRUPE_ppa000617mg [Prunus persica]
MDP0000270246	3093	840	0.6964	49.8338	861	0.6935	48.7643	624	0.6922	37.2904	785	0.7129	45.2489	738	0.6806	44.3595	K03217|1|1e-137|489|pop:POPTR_706185|preprotein translocase subunit YidC	GO:0009536//plastid;GO:0016020//membrane	GO:0005488//binding;GO:0008320//protein transmembrane transporter activity	GO:0009668;GO:0007569//cell aging;GO:0006612//protein targeting to membrane	gi|470116813|ref|XP_004294570.1|/8.59611e-145/PREDICTED: inner membrane protein PPF-1, chloroplastic-like [Fragaria vesca subsp. vesca]
MDP0000128979	756	838	0.9894	203.398	1415	0.9907	327.879	2297	0.996	561.605	1267	0.9907	298.795	3223	0.9974	792.591	K09286|1|2e-25|114|aly:ARALYDRAFT_897996|EREBP-like factor	-	-	-	gi|302398557|gb|ADL36573.1|/9.87499e-101/AP2D domain class transcription factor [Malus x domestica]
MDP0000263167	3867	838	0.8689	39.7644	910	0.8668	41.2236	1444	0.8904	69.0216	1201	0.8275	55.3716	1941	0.8288	93.3172	K13124|1|1e-31|137|pop:POPTR_815667|mitogen-activated protein kinase organizer 1;K14963|4|2e-29|130|smo:SELMODRAFT_169971|COMPASS component SWD3	-	GO:0005488//binding	-	gi|462406622|gb|EMJ12086.1|/0/hypothetical protein PRUPE_ppa002179mg [Prunus persica]
MDP0000233164	1227	838	0.9959	125.321	576	0.9976	82.235	205	0.9747	30.8817	314	0.9927	45.6251	192	0.9772	29.0916	K15400|1|4e-56|217|aly:ARALYDRAFT_493874|omega-hydroxypalmitate O-feruloyl transferase [EC:2.3.1.188]	-	-	-	-
MDP0000833488	1491	837	0.9933	103.008	940	0.9879	110.441	1278	0.9879	158.433	1296	0.9913	154.969	1186	0.9866	147.883	K00818|1|4e-42|171|vcn:VOLCADRAFT_127260|acetylornithine aminotransferase [EC:2.6.1.11]	GO:0043231//intracellular membrane-bounded organelle	GO:0048037//cofactor binding;GO:0008483//transaminase activity	-	gi|405780098|gb|AFS28620.1|/0/gamma-aminobutyrate transaminase 1 [Malus x domestica]
MDP0000156618	3531	836	0.8771	43.4444	800	0.8663	39.6891	878	0.8723	45.9609	906	0.8912	45.7455	695	0.8828	36.593	K14005|1|0.0|1582|vvi:100263684|protein transport protein SEC31	GO:0031461//cullin-RING ubiquitin ligase complex	-	-	gi|462417448|gb|EMJ22185.1|/0/hypothetical protein PRUPE_ppa000665mg [Prunus persica]
MDP0000557856	627	834	0.9856	244.075	470	0.9936	131.313	218	0.9872	64.266	352	0.9633	100.091	158	0.9777	46.849	-	GO:0043234//protein complex;GO:0009534//chloroplast thylakoid	GO:0016651//oxidoreductase activity, acting on NAD(P)H	GO:0010257;GO:0008152//metabolic process	gi|462422751|gb|EMJ27014.1|/2.02255e-84/hypothetical protein PRUPE_ppa011392mg [Prunus persica]
MDP0000164473	744	834	0.996	205.692	709	0.996	166.937	498	0.9879	123.722	478	0.996	114.544	234	0.9798	58.4727	K01840|1|9e-127|450|gmx:732605|phosphomannomutase [EC:5.4.2.8]	GO:0044424//intracellular part	GO:0016868//intramolecular transferase activity, phosphotransferases	GO:0006013//mannose metabolic process	gi|464895779|gb|AGH25530.1|/7.26069e-133/phosphomannomutase [Prunus persica]
MDP0000209844	1497	833	0.9973	102.105	771	0.994	90.2217	748	0.996	92.3575	753	0.996	89.6792	590	0.9853	73.2724	-	GO:0043231//intracellular membrane-bounded organelle	GO:0016741	GO:0006730//one-carbon metabolic process	gi|462399292|gb|EMJ04960.1|/0/hypothetical protein PRUPE_ppa003146mg [Prunus persica]
MDP0000181482	1938	832	0.9448	78.7761	895	0.9474	80.8999	802	0.9453	76.4914	585	0.9463	53.8171	683	0.935	65.5205	K14494|1|0.0|814|vvi:100253268|DELLA protein	-	-	-	gi|372477832|gb|AEX97110.1|/0/spur-type DELLA protein [Malus x domestica]
MDP0000188520	2115	832	0.9069	72.1835	827	0.9239	68.4973	963	0.9073	84.1605	954	0.9277	80.4186	1037	0.9102	91.1546	-	GO:0034357;GO:0043231//intracellular membrane-bounded organelle	-	GO:0000302//response to reactive oxygen species	gi|462406034|gb|EMJ11498.1|/0/hypothetical protein PRUPE_ppa002543mg [Prunus persica]
MDP0000316574	2277	832	0.361	67.0479	715	0.462	55.0075	482	0.3742	39.127	343	0.3935	26.8565	152	0.361	12.4105	K11294|1|4e-15|82.0|smo:SELMODRAFT_15428|nucleolin;K13126|3|1e-10|67.4|aly:ARALYDRAFT_339396|polyadenylate-binding protein	-	-	-	gi|462419518|gb|EMJ23781.1|/6.48625e-139/hypothetical protein PRUPE_ppa008467mg [Prunus persica]
MDP0000302898	4335	832	0.845	35.2176	765	0.8164	30.9137	881	0.8517	37.5646	1094	0.8445	44.9932	728	0.8238	31.2214	K01090|1|3e-18|93.6|sbi:SORBI_01g038410|protein phosphatase [EC:3.1.3.16];K14497|2|6e-18|92.4|pop:POPTR_1081359|protein phosphatase 2C [EC:3.1.3.16]	GO:0016020//membrane	-	-	gi|462423938|gb|EMJ28201.1|/0/hypothetical protein PRUPE_ppa001505mg [Prunus persica]
MDP0000251957	1221	830	0.7486	124.735	744	0.7518	106.742	341	0.7338	51.6215	118	0.7215	17.23	39	0.5364	5.93826	-	GO:0009526//plastid envelope	GO:0019120//hydrolase activity, acting on acid halide bonds, in C-halide compounds	-	gi|470134922|ref|XP_004303285.1|/1.30839e-94/PREDICTED: haloalkane dehalogenase-like [Fragaria vesca subsp. vesca]
MDP0000767260	462	828	0.987	328.862	734	0.9913	278.312	464	0.9827	185.639	561	0.987	216.491	1926	0.9935	775.041	K03686|1|2e-12|69.3|ppp:PHYPADRAFT_108109|molecular chaperone DnaJ	GO:0043231//intracellular membrane-bounded organelle	-	GO:0050896//response to stimulus	gi|462420590|gb|EMJ24853.1|/6.86262e-48/hypothetical protein PRUPE_ppa012765mg [Prunus persica]
MDP0000194903	573	828	0.9983	265.156	1071	0.9983	327.426	978	0.986	315.483	854	0.9843	265.718	901	0.9983	292.335	K03671|1|3e-53|205|pop:POPTR_263504|thioredoxin 1	-	-	-	-
MDP0000308890	1884	828	0.8429	80.6444	659	0.8291	61.275	313	0.8238	30.7083	1178	0.8418	111.476	466	0.8291	45.9849	-	-	GO:0016668//oxidoreductase activity, acting on a sulfur group of donors, NAD(P) as acceptor	GO:0010038//response to metal ion;GO:0019725//cellular homeostasis;GO:0009860//pollen tube growth;GO:0008152//metabolic process	gi|462422569|gb|EMJ26832.1|/0/hypothetical protein PRUPE_ppa003374mg [Prunus persica]
MDP0000261713	16248	828	0.4053	9.35094	609	0.3904	6.56592	1017	0.4231	11.5695	1171	0.425	12.8492	933	0.4109	10.6756	K11294|1|8e-09|63.9|ath:AT3G18610|nucleolin	-	-	-	gi|462413284|gb|EMJ18333.1|/0/hypothetical protein PRUPE_ppa000011mg [Prunus persica]
MDP0000831937	1560	826	0.9981	97.1584	562	0.9968	63.1088	214	0.966	25.356	905	0.9917	103.429	274	0.9821	32.654	K03093|1|0.0|723|vvi:100250120|RNA polymerase sigma factor	-	-	-	-
MDP0000193819	2442	826	0.9419	62.0668	624	0.9296	44.7628	763	0.9435	57.7525	918	0.9324	67.0217	1129	0.9423	85.9525	K09291|1|1e-12|73.9|sbi:SORBI_04g028320|nucleoprotein TPR;K11498|5|4e-10|65.5|ath:AT3G10180|centromeric protein E	-	-	-	gi|462422184|gb|EMJ26447.1|/0/hypothetical protein PRUPE_ppa001678mg [Prunus persica]
MDP0000228499	1026	825	0.9893	147.547	1146	0.9942	195.666	1733	0.9971	312.208	2562	0.9951	445.195	1796	0.9971	325.439	K05275|1|7e-42|169|zma:100272747|pyridoxine 4-dehydrogenase [EC:1.1.1.65];K00064|2|4e-16|84.0|smo:SELMODRAFT_124085|D-threo-aldose 1-dehydrogenase [EC:1.1.1.122]	-	GO:0003824//catalytic activity	GO:0008152//metabolic process	gi|462419348|gb|EMJ23611.1|/0/hypothetical protein PRUPE_ppa008163mg [Prunus persica]
MDP0000270424	3069	824	0.9906	49.2669	952	0.9967	54.3399	1014	0.9967	61.0707	1325	0.9906	76.9728	1384	0.9971	83.8397	K12311|1|2e-108|392|pop:POPTR_572859|lysosomal alpha-mannosidase [EC:3.2.1.24]	-	-	-	-
MDP0000284363	3624	824	0.4688	41.7219	625	0.4558	30.2114	436	0.468	22.2377	445	0.4616	21.8922	335	0.4454	17.1857	K03885|1|0.0|862|pop:POPTR_571795|NADH dehydrogenase [EC:1.6.99.3]	GO:0005743//mitochondrial inner membrane	GO:0046872//metal ion binding;GO:0016667//oxidoreductase activity, acting on a sulfur group of donors;GO:0050662//coenzyme binding	GO:0008152//metabolic process	gi|462411172|gb|EMJ16221.1|/0/hypothetical protein PRUPE_ppa003367mg [Prunus persica]
MDP0000271764	2982	824	0.8793	50.7043	905	0.9259	53.1642	1076	0.9105	66.6955	1343	0.8716	80.2947	1701	0.8384	106.049	K06173|1|0.0|637|vvi:100267766|tRNA pseudouridine38-40 synthase [EC:5.4.99.12]	-	GO:0016853//isomerase activity	GO:0009451//RNA modification	gi|462422697|gb|EMJ26960.1|/0/hypothetical protein PRUPE_ppa004469mg [Prunus persica]
MDP0000150931	2085	824	0.9731	72.5181	489	0.9751	41.0848	321	0.9602	28.4571	299	0.94	25.5672	96	0.7439	8.56004	K05681|1|4e-65|248|cme:CMS467C|ATP-binding cassette, subfamily G (WHITE), member 2;K12843|2|1e-62|239|vvi:100248403|U4/U6 small nuclear ribonucleoprotein PRP3;K05658|4|4e-16|85.1|pop:POPTR_806076|ATP-binding cassette, subfamily B (MDR/TAP), member 1	GO:0044464//cell part	GO:0017111//nucleoside-triphosphatase activity;GO:0015604//organic phosphonate transmembrane transporter activity;GO:0032559	GO:0009207	gi|462397141|gb|EMJ02940.1|/0/hypothetical protein PRUPE_ppa002200mg [Prunus persica]
MDP0000134250	1356	821	0.9528	111.099	918	0.9535	118.594	780	0.9572	106.323	1458	0.9609	191.697	1051	0.9543	144.096	K03152|1|7e-176|615|pop:POPTR_568826|4-methyl-5(b-hydroxyethyl)-thiazole monophosphate biosynthesis	GO:0009536//plastid	-	-	gi|462407498|gb|EMJ12832.1|/0/hypothetical protein PRUPE_ppa005820mg [Prunus persica]
MDP0000148159	1920	820	0.9714	78.3678	1338	0.9766	122.077	2683	0.9766	258.292	1192	0.9766	110.686	155	0.8865	15.0086	K05391|1|5e-93|340|pop:POPTR_807853|cyclic nucleotide gated channel, other eukaryote	-	-	-	gi|462415487|gb|EMJ20224.1|/5.11564e-158/hypothetical protein PRUPE_ppa004399mg [Prunus persica]
MDP0000295151	4011	820	0.7534	37.5134	760	0.7499	33.1925	979	0.7534	45.1151	909	0.7574	40.4045	943	0.7544	43.7089	K03243|1|0.0|1083|vvi:100242745|translation initiation factor 5B	GO:0016020//membrane	GO:0003723//RNA binding	-	gi|462395080|gb|EMJ00879.1|/0/hypothetical protein PRUPE_ppa000257mg [Prunus persica]
MDP0000514418	1650	819	0.7394	91.0804	788	0.7473	83.6606	643	0.7455	72.031	1059	0.7539	114.427	686	0.7527	77.2949	K07033|1|0.0|905|ath:AT4G04770|;K09015|2|1e-16|86.3|ppp:PHYPADRAFT_3208|Fe-S cluster assembly protein SufD	GO:0005743//mitochondrial inner membrane	GO:0032559	GO:0031163;GO:0043623//cellular protein complex assembly	gi|462408246|gb|EMJ13580.1|/0/hypothetical protein PRUPE_ppa003788mg [Prunus persica]
MDP0000135672	1068	819	0.8071	140.714	1108	0.8408	181.739	1126	0.7491	194.876	1312	0.7491	219.019	910	0.7481	158.409	K02981|1|4e-121|432|gmx:100797105|small subunit ribosomal protein S2e	-	-	-	-
MDP0000198724	2502	819	0.8697	60.065	742	0.8701	51.9511	444	0.8621	32.8011	370	0.8625	26.3653	165	0.8213	12.2605	-	-	-	-	-
MDP0000658409	2838	819	0.9641	52.9537	806	0.9686	49.7509	1027	0.9922	66.8883	1085	0.9898	68.161	1235	0.9866	80.9031	-	-	-	-	-
MDP0000230486	4923	819	0.5529	30.5266	1019	0.5486	36.2596	1324	0.5539	49.7107	2122	0.5619	76.8482	1838	0.5474	69.4106	K09291|1|6e-27|122|ath:AT1G79280|nucleoprotein TPR	GO:0043229//intracellular organelle	-	-	gi|462405793|gb|EMJ11257.1|/0/hypothetical protein PRUPE_ppa018326mg, partial [Prunus persica]
MDP0000245413	4191	818	0.7979	35.8146	802	0.7984	33.5224	686	0.796	30.2551	1167	0.8036	49.6445	871	0.8046	38.6377	K12120|1|0.0|1788|rcu:RCOM_1437130|phytochrome A	GO:0044464//cell part	GO:0004673//protein histidine kinase activity;GO:0004930//G-protein coupled receptor activity;GO:0042802//identical protein binding;GO:0032559	GO:0006468//protein phosphorylation;GO:0007602//phototransduction;GO:0006351//transcription, DNA-dependent	gi|470132899|ref|XP_004302312.1|/0/PREDICTED: phytochrome A-like [Fragaria vesca subsp. vesca]
MDP0000318031	1086	817	0.9807	138.044	1045	0.9843	168.564	1162	0.9807	197.774	1396	0.9825	229.179	1590	0.9871	272.193	K12795|1|1e-134|477|rcu:RCOM_1581910|suppressor of G2 allele of SKP1	-	-	-	gi|311692888|gb|ADP95763.1|/0/sgt1-b [Malus hupehensis]
MDP0000272177	1077	817	0.5441	139.197	687	0.5432	111.743	463	0.5292	79.4616	259	0.5357	42.8748	59	0.4698	10.1847	-	-	-	-	gi|462416686|gb|EMJ21423.1|/5.73006e-136/hypothetical protein PRUPE_ppa002172mg [Prunus persica]
MDP0000208621	798	817	0.2118	187.864	942	0.2118	206.789	442	0.2118	102.379	553	0.2105	123.549	226	0.2105	52.6521	K08901|1|2e-84|310|vvi:100240959|photosystem II oxygen-evolving enhancer protein 3	GO:0009523//photosystem II;GO:0009532//plastid stroma;GO:0009534//chloroplast thylakoid;GO:0005576//extracellular region	GO:0046872//metal ion binding	GO:0044237//cellular metabolic process	gi|462407840|gb|EMJ13174.1|/1.86582e-100/hypothetical protein PRUPE_ppa010884mg [Prunus persica]
MDP0000279281	2985	817	0.9832	50.223	1512	0.9903	88.7332	3467	0.9953	214.685	1330	0.9956	79.4375	3752	0.996	233.684	K01681|1|0.0|1692|rcu:RCOM_0487910|aconitate hydratase 1 [EC:4.2.1.3]	GO:0030312//external encapsulating structure;GO:0009536//plastid;GO:0031090//organelle membrane	GO:0051536//iron-sulfur cluster binding;GO:0046914//transition metal ion binding;GO:0032559;GO:0016836//hydro-lyase activity	GO:0010038//response to metal ion;GO:0009725//response to hormone stimulus;GO:0044262//cellular carbohydrate metabolic process;GO:0006970//response to osmotic stress;GO:0072350//tricarboxylic acid metabolic process	gi|462413294|gb|EMJ18343.1|/0/hypothetical protein PRUPE_ppa000812mg [Prunus persica]
MDP0000448752	3216	816	0.755	46.5585	755	0.7584	41.1253	794	0.7662	45.6348	963	0.7593	53.3861	526	0.7512	30.4075	K10999|1|0.0|1973|pop:POPTR_706420|cellulose synthase A [EC:2.4.1.12]	GO:0031224//intrinsic to membrane	GO:0016759//cellulose synthase activity;GO:0046914//transition metal ion binding	GO:0045229//external encapsulating structure organization;GO:0009250//glucan biosynthetic process	gi|462416750|gb|EMJ21487.1|/0/hypothetical protein PRUPE_ppa000593mg [Prunus persica]
MDP0000180354	2268	816	0.9515	66.0195	647	0.9577	49.9735	521	0.933	42.4607	856	0.9753	67.2898	575	0.9555	47.1341	K03526|1|0.0|1234|vvi:100257071|(E)-4-hydroxy-3-methylbut-2-enyl-diphosphate synthase [EC:1.17.7.1]	GO:0009532//plastid stroma;GO:0009526//plastid envelope	GO:0051536//iron-sulfur cluster binding;GO:0046914//transition metal ion binding;GO:0052592	GO:0006090//pyruvate metabolic process;GO:0009627//systemic acquired resistance;GO:0006721//terpenoid metabolic process	gi|470117782|ref|XP_004295028.1|/0/PREDICTED: 4-hydroxy-3-methylbut-2-en-1-yl diphosphate synthase, chloroplastic-like [Fragaria vesca subsp. vesca]
MDP0000150587	2835	815	0.9256	52.7509	1027	0.9319	63.4594	951	0.9333	62.004	717	0.9072	45.0904	470	0.8889	30.8216	K01681|1|0.0|1631|rcu:RCOM_0782740|aconitate hydratase 1 [EC:4.2.1.3]	GO:0043231//intracellular membrane-bounded organelle;GO:0044444//cytoplasmic part;GO:0005576//extracellular region;GO:0016020//membrane	GO:0003729//mRNA binding;GO:0051536//iron-sulfur cluster binding;GO:0046914//transition metal ion binding;GO:0016641//oxidoreductase activity, acting on the CH-NH2 group of donors, oxygen as acceptor;GO:0016836//hydro-lyase activity	GO:0010039//response to iron ion;GO:0009692;GO:0044262//cellular carbohydrate metabolic process;GO:0006970//response to osmotic stress;GO:0072350//tricarboxylic acid metabolic process	gi|462398771|gb|EMJ04439.1|/0/hypothetical protein PRUPE_ppa001138mg [Prunus persica]
MDP0000388002	2169	815	0.6441	68.9482	783	0.6584	63.2384	710	0.621	60.505	844	0.6455	69.3747	487	0.6445	41.7426	K01179|1|0.0|798|sbi:SORBI_01g008860|endoglucanase [EC:3.2.1.4]	-	GO:0004553//hydrolase activity, hydrolyzing O-glycosyl compounds	GO:0044238//primary metabolic process	gi|119507457|dbj|BAF42036.1|/0/cellulase1 [Pyrus communis]
MDP0000178054	606	815	0.8927	246.78	752	0.8944	217.382	761	0.8944	232.116	542	0.8927	159.458	485	0.8944	148.792	K07977|1|1e-100|363|osa:4339157|Arf/Sar family, other	GO:0043231//intracellular membrane-bounded organelle	GO:0032561//guanyl ribonucleotide binding;GO:0003824//catalytic activity	GO:0035556//intracellular signal transduction;GO:0006464//cellular protein modification process;GO:0015031//protein transport	gi|460385926|ref|XP_004238651.1|/3.16689e-100/PREDICTED: ADP-ribosylation factor 2-like isoform 1 [Solanum lycopersicum]
MDP0000171164	1869	815	0.8085	80.0154	1209	0.7897	113.317	1417	0.7362	140.137	1526	0.778	145.567	1327	0.7154	131.999	K04733|1|2e-60|231|smo:SELMODRAFT_159261|interleukin-1 receptor-associated kinase 4 [EC:2.7.11.1];K13416|3|2e-58|225|ath:AT4G33430|brassinosteroid insensitive 1-associated receptor kinase 1 [EC:2.7.10.1 2.7.11.1];K13418|4|4e-58|224|aly:ARALYDRAFT_895025|somatic embryogenesis receptor kinase 1 [EC:2.7.10.1 2.7.11.1]	-	GO:0004713//protein tyrosine kinase activity;GO:0032559	GO:0006464//cellular protein modification process	gi|462407205|gb|EMJ12539.1|/0/hypothetical protein PRUPE_ppa001152mg [Prunus persica]
MDP0000243495	1797	815	0.9666	83.2213	1410	0.9655	137.452	1448	0.9666	148.94	1282	0.9666	127.192	931	0.9666	96.319	-	-	-	-	-
MDP0000175636	2853	815	0.9341	52.418	751	0.925	46.1123	893	0.9376	57.8551	950	0.9295	59.3663	656	0.9274	42.7477	K12397|1|3e-14|79.3|olu:OSTLU_44118|AP-3 complex subunit beta;K12392|2|1e-13|77.4|gmx:100784577|AP-1 complex subunit beta-1	GO:0030120//vesicle coat	GO:0005515//protein binding	GO:0015031//protein transport	gi|462411071|gb|EMJ16120.1|/0/hypothetical protein PRUPE_ppa000955mg [Prunus persica]
MDP0000164131	525	813	0.9714	284.156	717	0.88	239.243	305	0.859	107.382	684	0.8781	232.282	72	0.8552	25.4967	-	-	-	-	gi|470110572|ref|XP_004291554.1|/2.92215e-47/PREDICTED: MLP-like protein 28-like [Fragaria vesca subsp. vesca]
MDP0000255694	2388	812	0.8936	62.3946	818	0.9133	60.0064	925	0.9112	71.5978	1389	0.9095	103.702	1363	0.9158	106.114	K14079|1|1e-16|87.0|mtr:MTR_005s0002|poly(A) RNA polymerase GLD2 [EC:2.7.7.19];K03514|3|6e-13|74.7|pop:POPTR_579472|DNA polymerase sigma subunit [EC:2.7.7.7]	-	-	-	gi|462417367|gb|EMJ22104.1|/0/hypothetical protein PRUPE_ppa002004mg [Prunus persica]
MDP0000303782	1392	812	0.9662	107.039	886	0.9705	111.5	673	0.9713	89.3651	463	0.9619	59.3007	317	0.967	42.338	-	GO:0000229;GO:0009532//plastid stroma	-	-	gi|462411534|gb|EMJ16583.1|/0/hypothetical protein PRUPE_ppa005748mg [Prunus persica]
MDP0000848732	2484	812	0.9944	59.9832	762	0.9956	53.7381	710	0.9915	52.8322	808	0.998	57.9933	512	0.9819	38.3203	-	GO:0009536//plastid	GO:0005506//iron ion binding	GO:0009725//response to hormone stimulus;GO:0003006//developmental process involved in reproduction	gi|462407043|gb|EMJ12507.1|/0/hypothetical protein PRUPE_ppa001468mg [Prunus persica]
MDP0000608985	3246	811	0.4692	45.8456	1047	0.455	56.5037	991	0.4741	56.4309	917	0.4766	50.3662	774	0.4319	44.3305	K11752|1|1e-15|84.3|bdi:100846374|diaminohydroxyphosphoribosylaminopyrimidine deaminase / 5-amino-6-(5-phosphoribosylamino)uracil reductase [EC:3.5.4.26 1.1.1.193]	GO:0044464//cell part	GO:0008135//translation factor activity, nucleic acid binding	GO:0006413//translational initiation	gi|462403085|gb|EMJ08642.1|/0/hypothetical protein PRUPE_ppa005197mg [Prunus persica]
MDP0000565027	174	811	0.9425	855.257	947	0.9425	953.409	918	0.9425	975.182	700	0.9368	717.244	823	0.9425	879.348	-	-	-	-	-
MDP0000174663	3279	811	0.3339	45.3842	633	0.3239	33.8174	513	0.3208	28.918	549	0.3285	29.8503	281	0.3169	15.9322	K02357|1|0.0|982|vvi:100262932|elongation factor Ts	-	-	-	-
MDP0000312211	1248	810	0.7043	119.096	730	0.7035	102.468	386	0.7043	57.1696	374	0.6931	53.4288	116	0.6659	17.2804	K02838|1|4e-82|303|pop:POPTR_710069|ribosome recycling factor	GO:0009532//plastid stroma	GO:0046914//transition metal ion binding	GO:0006412//translation;GO:0009657//plastid organization;GO:0006351//transcription, DNA-dependent;GO:0007275//multicellular organismal development;GO:0050832//defense response to fungus	gi|470108703|ref|XP_004290648.1|/1.30498e-97/PREDICTED: ribosome-recycling factor, chloroplastic-like [Fragaria vesca subsp. vesca]
MDP0000253447	786	810	0.9987	189.098	850	0.9962	189.441	843	0.9936	198.243	798	0.9949	181.008	801	0.9936	189.461	K06630|1|1e-120|430|gmx:100792014|tyrosine 3-monooxygenase/tryptophan 5-monooxygenase activation protein	-	GO:0005515//protein binding	-	gi|462395986|gb|EMJ01785.1|/4.57036e-136/hypothetical protein PRUPE_ppa010141mg [Prunus persica]
MDP0000509120	975	809	0.9918	152.254	724	0.9949	130.081	506	0.9754	95.9264	1210	0.9949	221.258	573	0.9508	109.26	K09338|1|2e-36|150|ath:AT3G01470|homeobox-leucine zipper protein	-	-	-	-
MDP0000878701	2937	809	0.9448	50.544	858	0.9534	51.1755	1005	0.9632	63.2491	1040	0.9619	63.1317	1034	0.9527	65.4526	K12860|1|0.0|1200|vvi:100243262|pre-mRNA-splicing factor CDC5/CEF1	GO:0009536//plastid	GO:0003676//nucleic acid binding;GO:0001071//nucleic acid binding transcription factor activity	GO:0002218//activation of innate immune response;GO:0006351//transcription, DNA-dependent	gi|462404021|gb|EMJ09578.1|/0/hypothetical protein PRUPE_ppa000753mg [Prunus persica]
MDP0000217063	2016	809	0.994	73.6348	1172	0.9995	101.839	2036	0.9985	186.672	1371	0.9945	121.245	622	0.9975	57.3601	-	-	-	GO:0006810//transport	gi|350285881|gb|AEQ28192.1|/0/yellow stripe-like protein 3 [Malus xiaojinensis]
MDP0000212044	1623	808	0.9279	91.352	499	0.8792	53.8593	145	0.8232	16.5136	694	0.878	76.2359	269	0.8497	30.8137	-	-	-	-	gi|462413887|gb|EMJ18936.1|/7.82276e-157/hypothetical protein PRUPE_ppa007780mg [Prunus persica]
MDP0000362980	612	807	0.9624	241.962	854	0.9608	244.447	686	0.9493	207.188	1147	0.9641	334.141	779	0.9592	236.645	K10802|1|1e-44|177|vvi:100246802|high mobility group protein B1	-	-	-	gi|462414970|gb|EMJ19707.1|/2.43326e-55/hypothetical protein PRUPE_ppa012424mg [Prunus persica]
MDP0000280075	2577	806	0.8762	57.3912	634	0.877	43.0976	530	0.8758	38.0149	696	0.87	48.1519	457	0.8774	32.9695	K14792|1|1e-07|57.0|cre:CHLREDRAFT_165854|rRNA biogenesis protein RRP5;K02945|4|6e-06|51.6|gmx:100812847|small subunit ribosomal protein S1	GO:0009536//plastid	-	-	gi|462406631|gb|EMJ12095.1|/0/hypothetical protein PRUPE_ppa001627mg [Prunus persica]
MDP0000875621	966	806	0.9379	153.103	637	0.9627	115.516	132	0.9224	25.2574	621	0.9327	114.613	189	0.9337	36.3743	-	-	GO:0005488//binding	-	gi|462397744|gb|EMJ03412.1|/1.63071e-107/hypothetical protein PRUPE_ppa008425mg [Prunus persica]
MDP0000892426	3300	805	0.9852	44.7617	780	0.983	41.4056	1025	0.983	57.4119	1135	0.9903	61.3197	987	0.9879	55.605	K01509|1|1e-59|230|olu:OSTLU_6399|adenosinetriphosphatase [EC:3.6.1.3];K13254|2|3e-59|229|bdi:100828523|spastin [EC:3.6.4.3]	-	GO:0017111//nucleoside-triphosphatase activity;GO:0032559	-	gi|462397164|gb|EMJ02963.1|/0/hypothetical protein PRUPE_ppa000530mg [Prunus persica]
MDP0000321365	2850	805	0.9179	51.8294	834	0.9084	51.2625	909	0.9175	58.9537	1979	0.9242	123.8	2084	0.9214	135.945	-	GO:0043231//intracellular membrane-bounded organelle;GO:0044444//cytoplasmic part	GO:0046914//transition metal ion binding;GO:0045182//translation regulator activity	GO:0006412//translation;GO:0006355//regulation of transcription, DNA-dependent;GO:0006261//DNA-dependent DNA replication	gi|462409548|gb|EMJ14882.1|/0/hypothetical protein PRUPE_ppa000911mg [Prunus persica]
MDP0000287354	3378	804	0.6368	43.6738	919	0.6205	47.6578	1019	0.619	55.7579	901	0.6394	47.5536	321	0.5731	17.6667	K03013|1|3e-18|92.8|vvi:100258335|DNA-directed RNA polymerases I, II, and III subunit RPABC1;K06685|3|3e-15|83.2|pop:POPTR_554110|maintenance of ploidy protein MOB1 (MPS1 binder 1)	-	-	-	-
MDP0000189485	1392	803	0.8621	105.853	736	0.8693	92.6226	549	0.8606	72.8996	350	0.8341	44.8278	228	0.8032	30.4513	K01698|1|1e-145|514|rcu:RCOM_1030560|porphobilinogen synthase [EC:4.2.1.24]	GO:0009532//plastid stroma	GO:0016829//lyase activity	GO:0006779//porphyrin-containing compound biosynthetic process	gi|462419486|gb|EMJ23749.1|/2.61201e-166/hypothetical protein PRUPE_ppa006219mg [Prunus persica]
MDP0000205111	1719	803	0.9773	85.7165	675	0.9674	68.787	806	0.9732	86.6665	584	0.9732	60.5697	716	0.9709	77.4368	K09571|1|0.0|878|vvi:100266654|FK506-binding protein 4/5 [EC:5.2.1.8]	GO:0043231//intracellular membrane-bounded organelle	GO:0016859//cis-trans isomerase activity;GO:0005527//macrolide binding;GO:0005515//protein binding	GO:0006950//response to stress;GO:0044267//cellular protein metabolic process;GO:0010038//response to metal ion	gi|462395699|gb|EMJ01498.1|/0/hypothetical protein PRUPE_ppa003471mg [Prunus persica]
MDP0000262883	5292	802	0.8694	27.8086	698	0.8428	23.1054	603	0.8331	21.0615	665	0.716	22.4037	462	0.8108	16.2305	K12581|1|3e-127|455|vvi:100250028|CCR4-NOT transcription complex subunit 7/8	-	-	-	gi|462411088|gb|EMJ16137.1|/0/hypothetical protein PRUPE_ppa002776mg [Prunus persica]
MDP0000507270	849	802	0.755	173.337	550	0.7409	113.484	211	0.7385	45.9375	858	0.8186	180.176	714	0.7574	156.351	-	-	-	-	gi|462404977|gb|EMJ10441.1|/1.58829e-84/hypothetical protein PRUPE_ppa007121mg [Prunus persica]
MDP0000639820	1266	802	0.9889	116.243	477	0.9866	66.0029	238	0.9724	34.7484	274	0.9913	38.5865	309	0.9858	45.3769	K03405|1|8e-178|621|vvi:100267459|magnesium chelatase subunit I [EC:6.6.1.1]	GO:0009532//plastid stroma	GO:0051003;GO:0016462//pyrophosphatase activity;GO:0032559	GO:0006779//porphyrin-containing compound biosynthetic process	gi|462407599|gb|EMJ12933.1|/0/hypothetical protein PRUPE_ppa006200mg [Prunus persica]
MDP0000270835	1545	802	0.9955	95.2513	1031	0.9955	116.898	830	0.9935	99.2983	632	0.9929	72.9301	555	0.9942	66.7844	K01285|1|0.0|765|vvi:100252778|lysosomal Pro-X carboxypeptidase [EC:3.4.16.2]	-	GO:0008238//exopeptidase activity	GO:0019538//protein metabolic process	gi|470140847|ref|XP_004306148.1|/0/PREDICTED: lysosomal Pro-X carboxypeptidase-like [Fragaria vesca subsp. vesca]
MDP0000283500	1413	802	0.816	104.15	860	0.8188	106.619	807	0.8075	105.566	686	0.8202	86.5566	576	0.8259	75.7863	-	-	GO:0043169//cation binding;GO:0016791//phosphatase activity	-	gi|225446227|ref|XP_002264680.1|/1.02032e-141/PREDICTED: bifunctional purple acid phosphatase 26-like [Vitis vinifera]
MDP0000228470	1053	801	0.8091	139.582	1114	0.8148	185.326	1639	0.8148	287.702	1185	0.8148	200.636	1034	0.8148	182.559	K14496|1|7e-82|302|vvi:100267073|abscisic acid receptor PYR/PYL family	-	-	-	gi|470133527|ref|XP_004302617.1|/3.07878e-86/PREDICTED: abscisic acid receptor PYL4-like [Fragaria vesca subsp. vesca]
MDP0000408705	933	801	0.1029	157.535	238	0.1018	44.6862	14	0.0975	2.77357	85	0.0997	16.2426	21	0.0975	4.18454	K00085|1|7e-131|464|ath:AT2G21260|aldose-6-phosphate reductase (NADPH2) [EC:1.1.1.200];K00002|2|3e-64|243|cme:CMM296C|alcohol dehydrogenase (NADP+) [EC:1.1.1.2];K08243|4|2e-50|197|gmx:547911|6'-deoxychalcone synthase [EC:2.3.1.170];K00011|5|2e-50|197|ath:AT2G37790|aldehyde reductase [EC:1.1.1.21]	-	GO:0016616//oxidoreductase activity, acting on the CH-OH group of donors, NAD or NADP as acceptor	GO:0008152//metabolic process;GO:0010038//response to metal ion	gi|134153|sp|P28475.1|S6PD_MALDO/6.39511e-178/RecName: Full=NADP-dependent D-sorbitol-6-phosphate dehydrogenase; AltName: Full=Aldose-6-phosphate reductase [NADPH]; AltName: Full=NADP-S6PDH
MDP0000270177	2664	799	0.2106	55.0348	750	0.2106	49.318	349	0.2286	24.2149	278	0.2264	18.605	112	0.2233	7.81617	K06670|1|3e-106|384|vvi:100256351|cohesin complex subunit SCC1	-	-	-	-
MDP0000319817	3771	799	0.8785	38.879	879	0.8547	40.833	858	0.856	42.0555	1339	0.8849	63.3056	1124	0.8852	55.4141	K03033|1|0.0|763|vvi:100264130|26S proteasome regulatory subunit N3	-	-	-	-
MDP0000233131	4422	798	0.9258	33.1138	931	0.9577	36.8816	1117	0.9482	46.6903	1253	0.9656	50.5185	1289	0.9654	54.1932	-	-	-	-	-
MDP0000188194	837	798	0.9845	174.945	774	0.9928	161.992	386	0.9928	85.2421	1058	0.9904	225.361	1184	0.9952	262.988	-	-	-	-	-
MDP0000190369	3930	797	0.9305	37.2127	819	0.9354	36.5065	999	0.931	46.9856	940	0.9333	42.6436	724	0.9181	34.2497	K12616|1|0.0|1580|vvi:100259985|enhancer of mRNA-decapping protein 4	GO:0043231//intracellular membrane-bounded organelle;GO:0044444//cytoplasmic part;GO:0030529//ribonucleoprotein complex	GO:0042802//identical protein binding	GO:0009887//organ morphogenesis;GO:0031086//nuclear-transcribed mRNA catabolic process, deadenylation-independent decay	gi|470120060|ref|XP_004296126.1|/0/PREDICTED: enhancer of mRNA-decapping protein 4-like [Fragaria vesca subsp. vesca]
MDP0000265620	3513	796	0.503	41.5776	1037	0.4833	51.7105	1195	0.4825	62.8756	2737	0.4862	138.904	2126	0.4913	112.511	K01761|1|1e-85|317|pop:POPTR_709036|methionine-gamma-lyase [EC:4.4.1.11]	-	GO:0016740//transferase activity	-	gi|462408240|gb|EMJ13574.1|/1.91626e-164/hypothetical protein PRUPE_ppa003707mg [Prunus persica]
MDP0000703640	801	795	0.9663	182.121	689	0.9725	150.683	391	0.965	90.227	334	0.9638	74.3417	101	0.9476	23.4422	K03768|1|5e-99|358|rcu:RCOM_1078960|peptidyl-prolyl cis-trans isomerase B (cyclophilin B) [EC:5.2.1.8]	GO:0044436;GO:0009534//chloroplast thylakoid	GO:0016859//cis-trans isomerase activity;GO:0019901//protein kinase binding	GO:0043623//cellular protein complex assembly;GO:0044267//cellular protein metabolic process	gi|462420328|gb|EMJ24591.1|/1.56586e-115/hypothetical protein PRUPE_ppa010146mg [Prunus persica]
MDP0000368050	165	793	0.9697	881.89	889	0.9758	943.836	1684	0.9939	1886.47	4627	0.9939	4999.58	12297	0.9939	13855.6	-	-	-	-	-
MDP0000142582	1008	792	0.995	144.175	1029	0.998	178.827	452	0.997	82.8839	795	0.9802	140.613	307	0.9911	56.6224	-	-	-	-	gi|462413886|gb|EMJ18935.1|/7.87656e-92/hypothetical protein PRUPE_ppa007202mg [Prunus persica]
MDP0000928608	849	792	0.9658	171.176	927	0.9529	191.272	463	0.9611	100.801	735	0.9647	154.347	314	0.96	68.7594	-	-	-	-	-
MDP0000219463	2673	792	0.8911	54.369	1120	0.9289	73.4003	1811	0.9357	125.231	1080	0.9009	72.0349	1078	0.9113	74.9774	K04733|1|2e-45|182|ath:AT5G38990|interleukin-1 receptor-associated kinase 4 [EC:2.7.11.1];K13429|3|1e-42|173|sbi:SORBI_02g029560|chitin elicitor receptor kinase 1;K00924|4|1e-41|170|osa:4333525|[EC:2.7.1.-]	-	GO:0005488//binding;GO:0016301//kinase activity	-	gi|462415382|gb|EMJ20119.1|/0/hypothetical protein PRUPE_ppa001518mg [Prunus persica]
MDP0000175686	1083	792	0.9206	134.19	838	0.9215	135.548	644	0.9649	109.913	1121	0.916	184.542	678	0.8994	116.389	K01190|1|4e-144|494|rcu:RCOM_1452500|beta-galactosidase [EC:3.2.1.23]	GO:0043234//protein complex;GO:0009536//plastid	GO:0043167//ion binding;GO:0015925	GO:0044238//primary metabolic process	gi|462415366|gb|EMJ20103.1|/1.67791e-171/hypothetical protein PRUPE_ppa000532mg [Prunus persica]
MDP0000462809	1050	791	0.98	138.233	820	0.9838	136.805	726	0.979	127.803	511	0.9819	86.7661	154	0.9648	27.2673	K15280|1|7e-23|106|cme:CMK248C|solute carrier family 35, member C2	GO:0031224//intrinsic to membrane	-	-	gi|462419211|gb|EMJ23474.1|/8.73384e-158/hypothetical protein PRUPE_ppa008006mg [Prunus persica]
MDP0000203071	1656	791	0.6751	87.6478	820	0.6455	86.7425	342	0.6624	38.1731	398	0.6413	42.849	173	0.6407	19.4221	K01759|1|4e-165|579|vvi:100252461|lactoylglutathione lyase [EC:4.4.1.5]	-	-	-	-
MDP0000198839	5652	790	0.8908	25.6478	679	0.8917	21.0449	916	0.9167	29.9561	1408	0.9342	44.4139	2085	0.9393	68.5827	K15156|1|0.0|2422|vvi:100267561|mediator of RNA polymerase II transcription subunit 14	-	-	GO:0006355//regulation of transcription, DNA-dependent;GO:0008283//cell proliferation	gi|470132368|ref|XP_004302054.1|/0/PREDICTED: mediator of RNA polymerase II transcription subunit 14-like [Fragaria vesca subsp. vesca]
MDP0000134253	6828	790	0.9177	21.2304	766	0.9079	19.6523	994	0.9269	26.9082	788	0.9328	20.5755	964	0.9237	26.2479	-	-	-	GO:0006656//phosphatidylcholine biosynthetic process;GO:0050793//regulation of developmental process;GO:0009956//radial pattern formation	gi|470142159|ref|XP_004306783.1|/0/PREDICTED: mediator of RNA polymerase II transcription subunit 12-like [Fragaria vesca subsp. vesca]
MDP0000306498	3765	790	0.4956	38.5023	1246	0.5185	57.9738	2269	0.5065	111.394	1713	0.4608	81.1168	4227	0.5046	208.727	K14514|1|0.0|778|vvi:100250496|ethylene-insensitive protein 3	GO:0031224//intrinsic to membrane	GO:0046872//metal ion binding;GO:0005515//protein binding;GO:0004674//protein serine/threonine kinase activity;GO:0032559	GO:0044403//symbiosis, encompassing mutualism through parasitism;GO:0006468//protein phosphorylation;GO:0051707//response to other organism	gi|292668999|gb|ADE41154.1|/0/ethylene insensitive 3 class transcription factor [Malus x domestica]
MDP0000248279	2070	789	0.9841	69.941	1141	0.9971	96.5592	1390	0.9937	124.119	1047	0.9942	90.1768	974	0.9889	87.478	-	-	-	-	-
MDP0000260928	2370	789	0.8439	61.0877	822	0.8549	60.7578	454	0.8063	35.4079	842	0.8502	63.3406	531	0.8679	41.654	K01890|1|3e-35|129|gmx:100805249|phenylalanyl-tRNA synthetase beta chain [EC:6.1.1.20]	-	GO:0009975//cyclase activity;GO:0016301//kinase activity;GO:0032559	GO:0006164//purine nucleotide biosynthetic process;GO:0006796//phosphate-containing compound metabolic process	gi|462406033|gb|EMJ11497.1|/0/hypothetical protein PRUPE_ppa002541mg [Prunus persica]
MDP0000777793	2532	788	0.5829	57.1068	585	0.566	40.4735	366	0.5742	26.7183	461	0.5695	32.4605	234	0.5573	17.1816	K03234|1|0.0|1603|gmx:100788357|elongation factor 2	-	-	-	-
MDP0000624964	441	788	0.9683	327.878	1592	0.9683	632.387	1123	0.9546	470.688	367	0.9456	148.37	281	0.932	118.462	K14332|1|1e-53|172|rcu:RCOM_1282260|photosystem I subunit PsaO	GO:0009521;GO:0009536//plastid	-	GO:0009765//photosynthesis, light harvesting	gi|462401758|gb|EMJ07315.1|/1.17649e-65/hypothetical protein PRUPE_ppa013064mg [Prunus persica]
MDP0000280952	5298	788	0.8932	27.2922	871	0.8773	28.7995	1056	0.9051	36.8421	966	0.8935	32.5075	813	0.8954	28.5292	K05236|1|0.0|2046|pop:POPTR_575095|coatomer protein complex, subunit alpha (xenin)	GO:0031461//cullin-RING ubiquitin ligase complex;GO:0030120//vesicle coat	GO:0005488//binding;GO:0004683//calmodulin-dependent protein kinase activity	GO:0048193//Golgi vesicle transport;GO:0015031//protein transport	gi|462406159|gb|EMJ11623.1|/0/hypothetical protein PRUPE_ppa000386mg [Prunus persica]
MDP0000257180	4452	787	0.5809	32.4373	804	0.6161	31.6358	824	0.701	34.2109	1506	0.7433	60.3098	2260	0.6628	94.3765	K09250|1|2e-34|147|vvi:100251241|cellular nucleic acid-binding protein	-	-	-	gi|462414529|gb|EMJ19266.1|/0/hypothetical protein PRUPE_ppa006240mg [Prunus persica]
MDP0000261961	2076	787	0.9099	69.5621	685	0.9128	57.8019	517	0.9032	46.0315	528	0.9013	45.3445	361	0.9046	32.3289	K01868|1|0.0|1094|vvi:100256277|threonyl-tRNA synthetase [EC:6.1.1.3]	GO:0009532//plastid stroma	GO:0004812//aminoacyl-tRNA ligase activity;GO:0032559	GO:0006418//tRNA aminoacylation for protein translation;GO:0003006//developmental process involved in reproduction	gi|462413790|gb|EMJ18839.1|/0/hypothetical protein PRUPE_ppa002440mg [Prunus persica]
MDP0000823692	1233	786	0.6326	116.973	625	0.8005	88.7964	920	0.6594	137.917	1351	0.7956	195.349	1050	0.7153	158.32	-	GO:0012507//ER to Golgi transport vesicle membrane	GO:0046914//transition metal ion binding	GO:0048193//Golgi vesicle transport;GO:0015031//protein transport	gi|400131575|emb|CCH50975.1|/1.90743e-109/T4.14 [Malus x robusta]
MDP0000191749	2577	786	0.9915	55.9671	683	0.9957	46.4285	628	0.9701	45.044	1239	0.9744	85.7186	1801	0.9977	129.93	-	-	-	-	gi|470132923|ref|XP_004302324.1|/1.67808e-114/PREDICTED: uncharacterized protein LOC101313999 [Fragaria vesca subsp. vesca]
MDP0000457389	1767	784	0.9423	81.415	1089	0.9434	107.962	1568	0.9434	164.022	1262	0.9417	127.333	1619	0.9434	170.342	K08867|1|3e-138|490|smo:SELMODRAFT_136322|WNK lysine deficient protein kinase [EC:2.7.11.1];K12132|2|5e-136|483|pop:POPTR_1096507|serine/threonine-protein kinase WNK1 [EC:2.7.11.1]	GO:0043231//intracellular membrane-bounded organelle	GO:0004674//protein serine/threonine kinase activity	GO:0006464//cellular protein modification process	gi|470117173|ref|XP_004294736.1|/0/PREDICTED: probable serine/threonine-protein kinase WNK4-like [Fragaria vesca subsp. vesca]
MDP0000352930	1830	783	0.9705	78.5119	593	0.9322	56.7652	361	0.906	36.4627	248	0.9109	24.1612	75	0.6645	7.6194	-	-	-	-	-
[truncated: 39,946 more rows]
