# Supplementary material for: Transcriptomics Analysis of Apple Leaves in Response to Alternaria alternata Apple Pathotype Infection
Source: Front Plant Sci. 2017 Jan 20;8:22. doi: 10.3389/fpls.2017.00022 (PMC5248534; doi:10.3389/fpls.2017.00022)
Supplement: Supplementary file 1 [file DataSheet1.ZIP › Data sheet 1/Supplementary Excel S2. Up-regulated and down-regulated genes.xlsx]

## Sheet: 12 HPI vs 0 HPI
GeneID	Gene_length	0HPI-Expression	12HPI-Expression	0HPI-RPKM	12HPI-RPKM	log2 Foldchange(12HPI/0HPI)	Up-Down-Regulation(12HPI/0HPI)	P-value	FDR	KEGG Orthology	GO Component	GO Function	GO Process	Blast nr
MDP0000132621	219	0	83	0.01	66.3915	12.6968	Up	7.09e-25	5.39e-23	-	-	-	-	gi|462424440|gb|EMJ28703.1|/8.54956e-34/hypothetical protein PRUPE_ppa014371mg [Prunus persica]
MDP0000306151	471	0	90	0.01	33.4734	11.7088	Up	6.51e-27	5.43e-25	-	GO:0044464//cell part	-	GO:0009628//response to abiotic stimulus	gi|462402045|gb|EMJ07602.1|/1.38486e-62/hypothetical protein PRUPE_ppa016650mg [Prunus persica]
MDP0000280820	276	0	43	0.01	27.2922	11.4143	Up	3.12e-13	1.19e-11	-	-	-	-	-
MDP0000871689	747	0	47	0.01	11.0219	10.1062	Up	2.14e-14	8.88e-13	K14516|1|8e-44|175|rcu:RCOM_1007740|ethylene-responsive transcription factor 1	-	-	-	gi|462401929|gb|EMJ07486.1|/6.09888e-71/hypothetical protein PRUPE_ppa016384mg [Prunus persica]
MDP0000060753	591	0	36	0.01	10.6707	10.0594	Up	3.4e-11	1.09e-09	K09264|1|5e-36|148|osa:4330328|MADS-box transcription factor, plant	-	GO:0016491//oxidoreductase activity;GO:0003677//DNA binding	GO:0006351//transcription, DNA-dependent	gi|114386386|gb|ABI74449.1|/5.74717e-75/MADS-box protein [Malus x domestica]
MDP0000143463	615	0	28	0.01	7.97556	9.63944	Up	7.24e-09	1.86e-07	-	-	-	-	-
MDP0000120175	444	0	20	0.01	7.89088	9.62404	Up	1.54e-06	2.89e-05	-	GO:0044444//cytoplasmic part	GO:0047429//nucleoside-triphosphate diphosphatase activity	GO:0033554//cellular response to stress	gi|462423358|gb|EMJ27621.1|/1.20919e-59/hypothetical protein PRUPE_ppa023733mg [Prunus persica]
MDP0000284608	753	0	32	0.01	7.44447	9.54002	Up	4.96e-10	1.44e-08	-	-	-	-	-
MDP0000855671	753	0	20	0.01	4.65279	8.86195	Up	1.54e-06	2.89e-05	K14516|1|4e-41|166|vvi:100246426|ethylene-responsive transcription factor 1	-	-	-	gi|462396170|gb|EMJ01969.1|/1.80663e-62/hypothetical protein PRUPE_ppa023839mg [Prunus persica]
MDP0000893506	771	0	15	0.01	3.40812	8.41283	Up	4.4e-05	0.000639487	-	-	-	-	gi|147778590|emb|CAN73469.1|/8.54605e-39/hypothetical protein VITISV_000273 [Vitis vinifera]
MDP0000899392	1479	0	28	0.01	3.31641	8.37348	Up	7.24e-09	1.86e-07	-	-	-	-	-
MDP0000208213	876	0	15	0.01	2.99962	8.22863	Up	4.4e-05	0.000639733	K00430|1|4e-130|462|pop:POPTR_719600|peroxidase [EC:1.11.1.7]	-	GO:0005506//iron ion binding;GO:0003824//catalytic activity;GO:0016209//antioxidant activity	GO:0008152//metabolic process;GO:0006950//response to stress	gi|462397879|gb|EMJ03547.1|/1.69114e-137/hypothetical protein PRUPE_ppa008349mg [Prunus persica]
MDP0000432621	1173	0	19	0.01	2.83749	8.14847	Up	3.02e-06	5.39e-05	K00660|1|9e-136|481|vvi:100263443|chalcone synthase [EC:2.3.1.74]	-	GO:0016747//transferase activity, transferring acyl groups other than amino-acyl groups	GO:0009058//biosynthetic process	gi|259491239|gb|ACW82504.1|/0/biphenyl synthase 2 [Sorbus aucuparia]
MDP0000707440	1104	0	17	0.01	2.69748	8.07547	Up	1.15e-05	0.000187833	K08241|1|5e-44|176|pop:POPTR_860577|jasmonate O-methyltransferase [EC:2.1.1.141]	-	-	-	gi|462407026|gb|EMJ12490.1|/7.34289e-102/hypothetical protein PRUPE_ppa002513mg [Prunus persica]
MDP0000297583	2862	0	31	0.01	1.89745	7.56792	Up	9.7e-10	2.72e-08	K06694|1|2e-17|89.7|zma:100284046|26S proteasome non-ATPase regulatory subunit 10	GO:0031224//intrinsic to membrane	GO:0005267//potassium channel activity	GO:0030001//metal ion transport	gi|462399819|gb|EMJ05487.1|/0/hypothetical protein PRUPE_ppa001241mg [Prunus persica]
MDP0000254314	2466	0	25	0.01	1.77593	7.47243	Up	5.41e-08	1.25e-06	-	-	-	-	gi|462410482|gb|EMJ15816.1|/7.15559e-131/hypothetical protein PRUPE_ppa001298mg [Prunus persica]
MDP0000090732	1695	0	15	0.01	1.55024	7.27635	Up	4.4e-05	0.000639241	K00423|1|5e-60|230|aly:ARALYDRAFT_489021|L-ascorbate oxidase [EC:1.10.3.3]	-	-	-	-
MDP0000190744	1893	0	15	0.01	1.38809	7.11696	Up	4.4e-05	0.000638995	K04733|1|4e-62|237|smo:SELMODRAFT_159261|interleukin-1 receptor-associated kinase 4 [EC:2.7.11.1];K13430|3|8e-61|233|zma:100283091|serine/threonine-protein kinase PBS1 [EC:2.7.11.1]	-	GO:0004672//protein kinase activity	-	gi|462409475|gb|EMJ14809.1|/0/hypothetical protein PRUPE_ppa002309mg [Prunus persica]
MDP0000278523	2529	0	19	0.01	1.31608	7.04011	Up	3.02e-06	5.38e-05	K04733|1|6e-62|237|smo:SELMODRAFT_230241|interleukin-1 receptor-associated kinase 4 [EC:2.7.11.1];K13417|3|2e-57|222|ath:AT2G13790|somatic embryogenesis receptor kinase 4 [EC:2.7.10.1 2.7.11.1];K13416|5|6e-56|217|ath:AT4G33430|brassinosteroid insensitive 1-associated receptor kinase 1 [EC:2.7.10.1 2.7.11.1]	-	GO:0016740//transferase activity	-	gi|462409519|gb|EMJ14853.1|/0/hypothetical protein PRUPE_ppa001414mg [Prunus persica]
MDP0000305091	2562	0	17	0.01	1.16238	6.86094	Up	1.15e-05	0.000187752	K10717|1|1e-77|290|gmx:100812567|cytokinin trans-hydroxylase	-	GO:0016491//oxidoreductase activity;GO:0005506//iron ion binding	-	gi|462417217|gb|EMJ21954.1|/0/hypothetical protein PRUPE_ppa024029mg [Prunus persica]
MDP0000464809	2856	0	18	0.01	1.10406	6.78668	Up	5.9e-06	0.000100751	K14494|1|4e-63|241|aly:ARALYDRAFT_475738|DELLA protein	-	-	-	gi|462424091|gb|EMJ28354.1|/0/hypothetical protein PRUPE_ppa026722mg [Prunus persica]
MDP0000122329	741	1	85	0.247632	20.0946	6.34247	Up	7.98e-24	5.84e-22	-	-	-	-	gi|297745162|emb|CBI39154.3|/3.47837e-10/unnamed protein product [Vitis vinifera]
MDP0000248822	1248	1	60	0.147032	8.422	5.83997	Up	1.08e-16	5.34e-15	-	-	GO:0003824//catalytic activity	GO:0044238//primary metabolic process	gi|462424125|gb|EMJ28388.1|/0/hypothetical protein PRUPE_ppa019532mg [Prunus persica]
MDP0000836051	654	3	151	0.841722	40.4462	5.58652	Up	8.27e-40	1.02e-37	-	-	-	-	gi|470147136|ref|XP_004309172.1|/3.88098e-73/PREDICTED: uncharacterized protein LOC101302889 [Fragaria vesca subsp. vesca]
MDP0000280166	1029	1	46	0.178324	7.83107	5.45664	Up	1e-12	3.64e-11	-	-	-	-	gi|462424484|gb|EMJ28747.1|/6.46299e-81/hypothetical protein PRUPE_ppa010429mg [Prunus persica]
MDP0000312765	1122	12	547	1.96252	85.403	5.44351	Up	2.06e-139	1.24e-136	K08241|1|2e-49|194|rcu:RCOM_1595240|jasmonate O-methyltransferase [EC:2.1.1.141]	-	GO:0016740//transferase activity	-	gi|224093774|ref|XP_002309986.1|/5.03576e-106/predicted protein [Populus trichocarpa]
MDP0000221346	1617	1	45	0.113479	4.87507	5.42493	Up	1.91e-12	6.86e-11	K10999|1|3e-68|258|vvi:100248512|cellulose synthase A [EC:2.4.1.12]	-	GO:0016740//transferase activity	-	gi|462423930|gb|EMJ28193.1|/0/hypothetical protein PRUPE_ppa001867mg [Prunus persica]
MDP0000249524	582	1	40	0.315284	12.0397	5.255	Up	4.89e-11	1.55e-09	-	-	-	-	-
MDP0000265644	951	10	371	1.9295	68.3395	5.14642	Up	1.35e-92	4.32e-90	K06892|1|9e-19|92.4|pop:POPTR_550478|;K04124|3|3e-14|77.4|vvi:100265167|gibberellin 3-beta-dioxygenase [EC:1.14.11.15];K05282|4|2e-13|74.7|aly:ARALYDRAFT_492287|gibberellin 20-oxidase [EC:1.14.11.12];K05278|5|3e-13|73.9|mtr:MTR_5g059130|flavonol synthase [EC:1.14.11.23]	-	-	-	-
MDP0000470916	888	1	34	0.206639	6.70725	5.02054	Up	2.35e-09	6.33e-08	-	-	-	-	gi|462398472|gb|EMJ04140.1|/5.01702e-36/hypothetical protein PRUPE_ppa016302mg [Prunus persica]
MDP0000116244	477	1	31	0.384686	11.3847	4.88727	Up	1.61e-08	3.97e-07	-	-	-	GO:0006950//response to stress	gi|60280823|gb|AAX18304.1|/7.39165e-83/major allergen Mal d 1.06C [Malus x domestica]
MDP0000154734	702	3	93	0.784168	23.2073	4.88727	Up	1.55e-23	1.11e-21	K13423|1|3e-19|93.6|aly:ARALYDRAFT_481938|WRKY transcription factor 25;K13424|3|3e-19|93.6|pop:POPTR_663578|WRKY transcription factor 33	-	-	-	-
MDP0000836165	1695	11	341	1.19083	35.2422	4.88727	Up	5.03e-83	1.39e-80	K01051|1|0.0|724|gmx:100800971|pectinesterase [EC:3.1.1.11]	GO:0030312//external encapsulating structure	GO:0030234//enzyme regulator activity;GO:0004091//carboxylesterase activity	GO:0071555//cell wall organization	gi|119507465|dbj|BAF42040.1|/0/pectin methylesterase 3 [Pyrus communis]
MDP0000443502	312	1	30	0.588126	16.844	4.83997	Up	3.06e-08	7.26e-07	K00517|1|6e-13|70.5|ath:AT3G26170|[EC:1.14.-.-];K05280|2|1e-12|69.7|mtr:MTR_3g025230|flavonoid 3'-monooxygenase [EC:1.14.13.21];K13029|3|2e-12|68.9|sbi:SORBI_01g001180|4-hydroxyphenylacetaldehyde oxime monooxygenase [EC:1.14.13.68]	-	-	-	-
MDP0000815065	1122	12	357	1.96252	55.7383	4.82789	Up	2.74e-86	8e-84	K12130|1|9e-70|262|rcu:RCOM_0969830|pseudo-response regulator 5	-	-	-	-
MDP0000262678	2046	1	29	0.0896849	2.48297	4.79106	Up	5.8e-08	1.33e-06	-	-	-	-	gi|462406755|gb|EMJ12219.1|/0/hypothetical protein PRUPE_ppa020333mg [Prunus persica]
MDP0000204873	2829	1	25	0.0648623	1.54805	4.57693	Up	7.41e-07	1.46e-05	K13416|1|3e-66|251|ath:AT4G33430|brassinosteroid insensitive 1-associated receptor kinase 1 [EC:2.7.10.1 2.7.11.1]	-	GO:0004674//protein serine/threonine kinase activity	GO:0009987//cellular process;GO:0008152//metabolic process	gi|462409604|gb|EMJ14938.1|/0/hypothetical protein PRUPE_ppa000808mg [Prunus persica]
MDP0000418277	465	1	24	0.394614	9.04142	4.51804	Up	1.4e-06	2.63e-05	-	-	-	-	-
MDP0000449304	915	1	24	0.200541	4.59482	4.51804	Up	1.4e-06	2.63e-05	K05337|1|4e-23|106|olu:OSTLU_7956|ferredoxin;K09517|4|1e-08|58.9|sbi:SORBI_03g013590|DnaJ homolog subfamily B member 11;K03686|5|2e-08|57.8|cre:CHLREDRAFT_55286|molecular chaperone DnaJ	GO:0043231//intracellular membrane-bounded organelle	GO:0005515//protein binding	-	gi|470141273|ref|XP_004306359.1|/1.96478e-107/PREDICTED: uncharacterized protein LOC101298739 [Fragaria vesca subsp. vesca]
MDP0000546342	1698	2	48	0.216131	4.95202	4.51804	Up	3.46e-12	1.21e-10	K00423|1|4e-62|237|aly:ARALYDRAFT_489021|L-ascorbate oxidase [EC:1.10.3.3]	GO:0005576//extracellular region	GO:0046914//transition metal ion binding;GO:0016682//oxidoreductase activity, acting on diphenols and related substances as donors, oxygen as acceptor	GO:0009808//lignin metabolic process	gi|462400642|gb|EMJ06199.1|/0/hypothetical protein PRUPE_ppa003546mg [Prunus persica]
MDP0000804928	408	3	70	1.34923	30.055	4.4774	Up	3.4e-17	1.75e-15	-	-	-	-	gi|462409034|gb|EMJ14368.1|/2.57758e-30/hypothetical protein PRUPE_ppa026968mg [Prunus persica]
MDP0000281110	3513	23	525	1.20136	26.1794	4.44569	Up	2.84e-120	1.37e-117	K12124|1|0.0|1816|pop:POPTR_818606|GIGANTEA	GO:0031981//nuclear lumen	GO:0005488//binding	GO:0000302//response to reactive oxygen species;GO:0048582;GO:0009266//response to temperature stimulus;GO:0007623//circadian rhythm;GO:0006351//transcription, DNA-dependent;GO:0009639//response to red or far red light	gi|470108349|ref|XP_004290483.1|/0/PREDICTED: protein GIGANTEA-like [Fragaria vesca subsp. vesca]
MDP0000147913	1062	4	90	0.691131	14.8456	4.42493	Up	1.23e-21	8.11e-20	K06892|1|3e-53|207|pop:POPTR_550478|;K05278|2|1e-47|188|mtr:MTR_5g059130|flavonol synthase [EC:1.14.11.23]	-	GO:0016706//oxidoreductase activity, acting on paired donors, with incorporation or reduction of molecular oxygen, 2-oxoglutarate as one donor, and incorporation of one atom each of oxygen into both donors	GO:0008152//metabolic process	gi|470128801|ref|XP_004300323.1|/0/PREDICTED: protein SRG1-like [Fragaria vesca subsp. vesca]
MDP0000560467	1323	74	1608	10.2635	212.914	4.37467	Up	0	0	-	-	-	-	gi|470115880|ref|XP_004294119.1|/0/PREDICTED: epidermis-specific secreted glycoprotein EP1-like [Fragaria vesca subsp. vesca]
MDP0000234215	777	8	172	1.88927	38.778	4.35934	Up	7.32e-40	9.06e-38	K12130|1|1e-84|310|rcu:RCOM_0969830|pseudo-response regulator 5	GO:0043231//intracellular membrane-bounded organelle	GO:0003676//nucleic acid binding	GO:0006913//nucleocytoplasmic transport;GO:0048511//rhythmic process;GO:0050794//regulation of cellular process;GO:0009639//response to red or far red light	gi|462416682|gb|EMJ21419.1|/5.68393e-115/hypothetical protein PRUPE_ppa002188mg [Prunus persica]
MDP0000684928	1725	25	528	2.65935	53.6196	4.33361	Up	5.28e-119	2.49e-116	K00666|1|7e-144|509|sbi:SORBI_10g012080|fatty-acyl-CoA synthase [EC:6.2.1.-];K01904|3|2e-43|175|ppp:PHYPADRAFT_113172|4-coumarate--CoA ligase [EC:6.2.1.12]	-	GO:0003824//catalytic activity	-	gi|470104368|ref|XP_004288577.1|/0/PREDICTED: butyrate--CoA ligase AAE11, peroxisomal-like [Fragaria vesca subsp. vesca]
MDP0000552625	1113	26	500	4.2865	78.6961	4.19842	Up	1.97e-110	8.26e-108	K05279|1|2e-103|374|rcu:RCOM_0596300|flavonol 3-O-methyltransferase [EC:2.1.1.76];K13066|3|1e-101|367|pop:POPTR_824484|caffeic acid 3-O-methyltransferase [EC:2.1.1.68]	-	GO:0005515//protein binding;GO:0008168//methyltransferase activity	GO:0006730//one-carbon metabolic process	gi|462414597|gb|EMJ19334.1|/2.44619e-137/hypothetical protein PRUPE_ppa007229mg [Prunus persica]
MDP0000309068	1221	7	134	1.05198	19.2251	4.19181	Up	1.41e-30	1.34e-28	-	-	-	-	gi|470128916|ref|XP_004300379.1|/1.24687e-145/PREDICTED: uncharacterized protein LOC101300825 [Fragaria vesca subsp. vesca]
MDP0000159000	1215	2	38	0.30205	5.47881	4.181	Up	1.83e-09	4.98e-08	K06892|1|6e-37|153|pop:POPTR_550478|;K05278|2|2e-32|138|mtr:MTR_5g059130|flavonol synthase [EC:1.14.11.23]	-	GO:0016706//oxidoreductase activity, acting on paired donors, with incorporation or reduction of molecular oxygen, 2-oxoglutarate as one donor, and incorporation of one atom each of oxygen into both donors	GO:0008152//metabolic process	gi|470127344|ref|XP_004299632.1|/7.58046e-111/PREDICTED: probable 2-oxoglutarate/Fe(II)-dependent dioxygenase-like [Fragaria vesca subsp. vesca]
MDP0000155543	420	1	19	0.436894	7.9247	4.181	Up	3.25e-05	0.000484008	K09286|1|7e-17|84.0|vvi:100254616|EREBP-like factor;K14516|3|3e-16|82.0|vvi:100246426|ethylene-responsive transcription factor 1	GO:0043231//intracellular membrane-bounded organelle	GO:0001071//nucleic acid binding transcription factor activity	GO:0006351//transcription, DNA-dependent;GO:0000160//two-component signal transduction system (phosphorelay)	gi|462420707|gb|EMJ24970.1|/9.33164e-28/hypothetical protein PRUPE_ppa013137mg [Prunus persica]
MDP0000319502	1245	3	56	0.442157	7.87947	4.15547	Up	2.16e-13	8.32e-12	-	-	-	-	gi|462400053|gb|EMJ05721.1|/2.20799e-113/hypothetical protein PRUPE_ppa018203mg [Prunus persica]
MDP0000914171	714	2	34	0.513993	8.34179	4.02054	Up	2.19e-08	5.3e-07	-	-	-	-	-
MDP0000265874	573	17	286	5.44402	87.4359	4.00548	Up	9.11e-62	1.87e-59	-	-	-	-	gi|382948203|gb|AFG33216.1|/5.70035e-61/dehydrin 6 [Malus x domestica]
MDP0000554950	939	2	33	0.390831	6.1564	3.97747	Up	4.05e-08	9.52e-07	K13258|1|2e-69|260|gmx:547489|2-hydroxyisoflavanone dehydratase [EC:4.2.1.105];K14493|2|2e-24|111|ppp:PHYPADRAFT_118478|gibberellin receptor GID1 [EC:3.-.-.-]	-	-	-	gi|462395843|gb|EMJ01642.1|/2.49055e-129/hypothetical protein PRUPE_ppa008902mg [Prunus persica]
MDP0000769652	576	4	65	1.27427	19.7683	3.95544	Up	6.84e-15	2.99e-13	-	-	-	-	gi|470129860|ref|XP_004300826.1|/3.50566e-58/PREDICTED: uncharacterized protein LOC101295050 [Fragaria vesca subsp. vesca]
MDP0000171438	720	3	47	0.764564	11.4352	3.9027	Up	5.53e-11	1.74e-09	K01051|1|2e-07|53.9|smo:SELMODRAFT_76951|pectinesterase [EC:3.1.1.11]	-	GO:0003824//catalytic activity	GO:0009755//hormone-mediated signaling pathway	gi|13430203|gb|AAK25768.1|AF336307_1/2.20577e-30/auxin-repressed protein like-protein [Malus x domestica]
MDP0000220523	1899	11	172	1.0629	15.8665	3.89991	Up	5.38e-37	6.17e-35	K12116|1|0.0|1004|rcu:RCOM_0053590|flavin-binding kelch repeat F-box protein 1	-	GO:0005488//binding;GO:0060089	GO:0009416//response to light stimulus;GO:0019941//modification-dependent protein catabolic process;GO:0009908//flower development;GO:0048511//rhythmic process;GO:0023052//signaling;GO:0006351//transcription, DNA-dependent	gi|462418925|gb|EMJ23188.1|/0/hypothetical protein PRUPE_ppa002863mg [Prunus persica]
MDP0000185333	1014	2	31	0.361924	5.35553	3.88727	Up	1.38e-07	3.02e-06	K04125|1|2e-146|516|pop:POPTR_550316|gibberellin 2-oxidase [EC:1.14.11.13]	-	GO:0003824//catalytic activity;GO:0046914//transition metal ion binding	GO:0008152//metabolic process	gi|255040359|gb|ACT99992.1|/2.49339e-178/gibberellin 2-oxidase [Malus x domestica]
MDP0000169087	1119	2	31	0.327963	4.853	3.88727	Up	1.38e-07	3.02e-06	K13051|1|4e-152|535|mtr:MTR_1g018760|beta-aspartyl-peptidase (threonine type) [EC:3.4.19.5]	-	GO:0016811//hydrolase activity, acting on carbon-nitrogen (but not peptide) bonds, in linear amides	GO:0009057//macromolecule catabolic process	gi|462419608|gb|EMJ23871.1|/2.29225e-159/hypothetical protein PRUPE_ppa008583mg [Prunus persica]
MDP0000744397	1425	2	31	0.257537	3.81088	3.88727	Up	1.38e-07	3.02e-06	-	-	-	-	gi|462413789|gb|EMJ18838.1|/1.10788e-103/hypothetical protein PRUPE_ppa002429mg [Prunus persica]
MDP0000811844	558	2	30	0.657689	9.41815	3.83997	Up	2.55e-07	5.39e-06	-	-	-	-	gi|462401577|gb|EMJ07134.1|/6.44946e-30/hypothetical protein PRUPE_ppa011717mg [Prunus persica]
MDP0000780011	948	5	75	0.967802	13.859	3.83997	Up	1.15e-16	5.68e-15	K13030|1|3e-64|243|sbi:SORBI_01g001220|cyanohydrin beta-glucosyltransferase [EC:2.4.1.85];K13691|2|7e-46|182|vvi:100242294|pathogen-inducible salicylic acid glucosyltransferase [EC:2.4.1.-];K13228|3|8e-45|179|zma:100274317|UDP-glucosyltransferase BX9 [EC:2.4.1.202];K13692|4|1e-43|174|rcu:RCOM_1154190|UDP-glucose:(indol-3-yl)acetate beta-D-glucosyltransferase [EC:2.4.1.121]	-	GO:0035251//UDP-glucosyltransferase activity	-	gi|470136299|ref|XP_004303932.1|/8.12013e-136/PREDICTED: UDP-glycosyltransferase 85A1-like [Fragaria vesca subsp. vesca]
MDP0000939841	1143	6	84	0.96323	12.8739	3.74043	Up	3.54e-18	1.93e-16	K06892|1|4e-52|203|pop:POPTR_550478|;K05933|2|6e-40|163|gmx:100790622|aminocyclopropanecarboxylate oxidase [EC:1.14.17.4];K05278|5|2e-39|161|mtr:MTR_5g059130|flavonol synthase [EC:1.14.11.23]	-	GO:0016706//oxidoreductase activity, acting on paired donors, with incorporation or reduction of molecular oxygen, 2-oxoglutarate as one donor, and incorporation of one atom each of oxygen into both donors	GO:0008152//metabolic process	gi|462396731|gb|EMJ02530.1|/6.22761e-160/hypothetical protein PRUPE_ppa007619mg [Prunus persica]
MDP0000208899	1173	16	224	2.50292	33.4525	3.74043	Up	2.72e-46	4.11e-44	K00660|1|1e-140|498|vvi:100263443|chalcone synthase [EC:2.3.1.74]	-	-	-	-
MDP0000864575	999	4	53	0.734716	9.29371	3.661	Up	9.99e-12	3.36e-10	K13258|1|9e-81|298|gmx:547489|2-hydroxyisoflavanone dehydratase [EC:4.2.1.105];K14493|2|6e-30|129|vvi:100245285|gibberellin receptor GID1 [EC:3.-.-.-]	-	-	-	gi|462419580|gb|EMJ23843.1|/3.12327e-125/hypothetical protein PRUPE_ppa008552mg [Prunus persica]
MDP0000171530	4227	157	2043	6.81542	84.6671	3.63493	Up	0	0	K12124|1|0.0|1608|pop:POPTR_818606|GIGANTEA	-	-	-	gi|462395088|gb|EMJ00887.1|/0/hypothetical protein PRUPE_ppa000556mg [Prunus persica]
MDP0000124776	2037	3	39	0.270243	3.35392	3.63351	Up	7.07e-09	1.82e-07	K01193|1|0.0|945|pop:POPTR_817289|beta-fructofuranosidase [EC:3.2.1.26]	-	-	-	-
MDP0000256865	1011	4	50	0.725995	8.66358	3.57693	Up	6.02e-11	1.9e-09	K06892|1|1e-151|533|pop:POPTR_550478|;K00475|3|1e-50|198|gmx:732548|naringenin 3-dioxygenase [EC:1.14.11.9]	-	GO:0046914//transition metal ion binding;GO:0016706//oxidoreductase activity, acting on paired donors, with incorporation or reduction of molecular oxygen, 2-oxoglutarate as one donor, and incorporation of one atom each of oxygen into both donors	GO:0008152//metabolic process	gi|462406928|gb|EMJ12392.1|/9.75893e-175/hypothetical protein PRUPE_ppa008100mg [Prunus persica]
MDP0000195437	1629	3	37	0.337929	3.97886	3.55757	Up	2.34e-08	5.67e-07	-	-	-	-	gi|470143931|ref|XP_004307620.1|/1.94971e-131/PREDICTED: uncharacterized protein LOC101295757 [Fragaria vesca subsp. vesca]
MDP0000321690	954	3	36	0.577029	6.61047	3.51804	Up	4.25e-08	9.95e-07	K05282|1|1e-16|85.5|aly:ARALYDRAFT_492287|gibberellin 20-oxidase [EC:1.14.11.12];K04124|2|2e-16|84.7|gmx:100794325|gibberellin 3-beta-dioxygenase [EC:1.14.11.15];K06892|3|4e-16|83.6|pop:POPTR_550478|	-	GO:0016491//oxidoreductase activity	GO:0008152//metabolic process	gi|462411873|gb|EMJ16922.1|/1.2204e-115/hypothetical protein PRUPE_ppa008973mg [Prunus persica]
MDP0000145953	765	5	59	1.19932	13.5104	3.49379	Up	1.72e-12	6.2e-11	K13426|1|5e-51|199|vvi:100251862|WRKY transcription factor 29	-	-	GO:0009743//response to carbohydrate stimulus	gi|462406849|gb|EMJ12313.1|/3.37101e-88/hypothetical protein PRUPE_ppa025013mg [Prunus persica]
MDP0000127858	948	2	23	0.387121	4.25009	3.45664	Up	1.74e-05	0.000273902	-	-	-	-	gi|462415171|gb|EMJ19908.1|/5.68896e-97/hypothetical protein PRUPE_ppa008924mg [Prunus persica]
MDP0000230456	975	2	23	0.376401	4.13239	3.45664	Up	1.74e-05	0.000274016	-	GO:0043231//intracellular membrane-bounded organelle	GO:0003677//DNA binding;GO:0001071//nucleic acid binding transcription factor activity	GO:0006351//transcription, DNA-dependent	gi|302398879|gb|ADL36734.1|/1.47326e-164/HSF domain class transcription factor [Malus x domestica]
MDP0000918923	906	7	80	1.41773	15.4682	3.44765	Up	2.44e-16	1.18e-14	-	-	-	-	gi|462419119|gb|EMJ23382.1|/1.36e-52/hypothetical protein PRUPE_ppa009637mg [Prunus persica]
MDP0000322202	561	5	56	1.63543	17.4865	3.4185	Up	1.01e-11	3.4e-10	-	-	-	-	gi|462399845|gb|EMJ05513.1|/1.15762e-18/hypothetical protein PRUPE_ppb021781mg [Prunus persica]
MDP0000241358	642	6	66	1.71491	18.0089	3.39251	Up	1.6e-13	6.25e-12	K13464|1|2e-33|140|rcu:RCOM_0684970|jasmonate ZIM domain-containing protein	-	-	-	gi|462412108|gb|EMJ17157.1|/8.60187e-62/hypothetical protein PRUPE_ppa011370mg [Prunus persica]
MDP0000293143	591	28	306	8.69352	90.7011	3.38311	Up	9.63e-58	1.79e-55	-	-	-	GO:0006950//response to stress	gi|60280847|gb|AAX18316.1|/4.39026e-83/major allergen Mal d 1.03C [Malus x domestica]
MDP0000195614	480	31	330	11.8507	120.435	3.3452	Up	1.52e-61	3.11e-59	-	-	-	GO:0006950//response to stress	gi|60280847|gb|AAX18316.1|/6.18113e-85/major allergen Mal d 1.03C [Malus x domestica]
MDP0000699845	1710	109	1149	11.6965	117.707	3.33105	Up	2.19e-209	2.36e-206	K00422|1|6e-138|489|vvi:100256583|polyphenol oxidase [EC:1.10.3.1]	GO:0009534//chloroplast thylakoid	GO:0043169//cation binding;GO:0016682//oxidoreductase activity, acting on diphenols and related substances as donors, oxygen as acceptor	GO:0008152//metabolic process	gi|1172584|sp|P43309.1|PPO_MALDO/0/RecName: Full=Polyphenol oxidase, chloroplastic; Short=PPO; AltName: Full=Catechol oxidase; Flags: Precursor
MDP0000641583	1059	20	202	3.46545	33.4144	3.26936	Up	1.71e-37	2e-35	K00660|1|6e-100|362|vvi:100232843|chalcone synthase [EC:2.3.1.74]	-	GO:0016747//transferase activity, transferring acyl groups other than amino-acyl groups	GO:0008152//metabolic process	gi|259491239|gb|ACW82504.1|/3.58506e-167/biphenyl synthase 2 [Sorbus aucuparia]
MDP0000576922	1449	22	221	2.78599	26.7179	3.26155	Up	8.53e-41	1.09e-38	K06892|1|2e-52|204|pop:POPTR_550478|;K05933|2|7e-40|163|pop:POPTR_643574|aminocyclopropanecarboxylate oxidase [EC:1.14.17.4];K05278|5|3e-39|161|mtr:MTR_5g059130|flavonol synthase [EC:1.14.11.23]	-	GO:0016706//oxidoreductase activity, acting on paired donors, with incorporation or reduction of molecular oxygen, 2-oxoglutarate as one donor, and incorporation of one atom each of oxygen into both donors	GO:0008152//metabolic process	gi|462396731|gb|EMJ02530.1|/1.5038e-164/hypothetical protein PRUPE_ppa007619mg [Prunus persica]
MDP0000856971	600	4	40	1.2233	11.6785	3.255	Up	2.19e-08	5.3e-07	K13030|1|2e-26|117|sbi:SORBI_01g001220|cyanohydrin beta-glucosyltransferase [EC:2.4.1.85];K13493|2|6e-11|65.5|ath:AT5G05860|cytokinin-N-glucosyltransferase [EC:2.4.1.-];K13068|3|2e-09|60.5|aly:ARALYDRAFT_479675|sinapate 1-glucosyltransferase [EC:2.4.1.120];K13691|5|2e-08|57.0|rcu:RCOM_0101360|pathogen-inducible salicylic acid glucosyltransferase [EC:2.4.1.-]	-	GO:0016757//transferase activity, transferring glycosyl groups	-	gi|462413069|gb|EMJ18118.1|/1.76719e-71/hypothetical protein PRUPE_ppa018486mg, partial [Prunus persica]
MDP0000295540	480	12	120	4.58738	43.7944	3.255	Up	9.49e-23	6.47e-21	-	-	-	GO:0006950//response to stress	gi|41323966|gb|AAS00049.1|/2.77458e-85/Mal d 1-like [Malus x domestica]
MDP0000560468	1368	77	766	10.3283	98.0892	3.24749	Up	5.56e-137	3.23e-134	-	GO:0016020//membrane;GO:0005576//extracellular region;GO:0005618//cell wall	GO:0030246//carbohydrate binding	-	gi|400296109|gb|AFP82244.1|/0/mannose-binding protein 2 [Malus x domestica]
MDP0000168735	723	5	49	1.26899	11.8723	3.22586	Up	6.01e-10	1.73e-08	K00660|1|2e-57|220|vvi:100263443|chalcone synthase [EC:2.3.1.74]	-	GO:0016747//transferase activity, transferring acyl groups other than amino-acyl groups	GO:0009058//biosynthetic process	gi|372125565|gb|AEX88416.1|/8.56613e-99/biphenyl synthase 2 [Malus x domestica]
MDP0000458882	1695	5	49	0.541284	5.06413	3.22586	Up	6.01e-10	1.72e-08	K00666|1|2e-140|497|sbi:SORBI_10g012080|fatty-acyl-CoA synthase [EC:6.2.1.-];K10526|2|2e-41|169|pop:POPTR_801594|OPC-8:0 CoA ligase 1 [EC:6.2.1.-]	-	GO:0016405//CoA-ligase activity	-	gi|462418221|gb|EMJ22670.1|/0/hypothetical protein PRUPE_ppa003617mg [Prunus persica]
MDP0000322416	642	6	58	1.71491	15.826	3.20609	Up	1.68e-11	5.52e-10	-	-	-	-	gi|462404202|gb|EMJ09759.1|/2.04739e-63/hypothetical protein PRUPE_ppa024169mg [Prunus persica]
MDP0000750556	480	24	231	9.17477	84.3042	3.19986	Up	7.48e-42	9.8e-40	-	-	-	GO:0006950//response to stress	gi|60460749|gb|AAX20990.1|/5.06822e-79/Mal d 1.06C05 [Malus x domestica]
MDP0000611200	480	49	464	18.7318	169.338	3.17635	Up	6.01e-82	1.63e-79	-	-	-	GO:0006950//response to stress	gi|60460747|gb|AAX20989.1|/1.12908e-78/Mal d 1.06C04 [Malus x domestica]
MDP0000286359	1812	17	158	1.72153	15.2749	3.14939	Up	1.14e-28	1e-26	K05391|1|1e-66|252|pop:POPTR_807853|cyclic nucleotide gated channel, other eukaryote	-	-	-	gi|462415487|gb|EMJ20224.1|/9.64551e-135/hypothetical protein PRUPE_ppa004399mg [Prunus persica]
MDP0000183600	531	5	45	1.72783	14.8456	3.103	Up	5.98e-09	1.55e-07	K00799|1|9e-42|167|vvi:100251558|glutathione S-transferase [EC:2.5.1.18]	-	GO:0016846//carbon-sulfur lyase activity	-	gi|462395830|gb|EMJ01629.1|/1.00342e-50/hypothetical protein PRUPE_ppa011142mg [Prunus persica]
MDP0000859733	1425	6	54	0.772612	6.63831	3.103	Up	1.66e-10	5.02e-09	K09843|1|0.0|758|pop:POPTR_783291|(+)-abscisic acid 8'-hydroxylase [EC:1.14.13.93]	-	GO:0016709//oxidoreductase activity, acting on paired donors, with incorporation or reduction of molecular oxygen, NAD(P)H as one donor, and incorporation of one atom of oxygen;GO:0005506//iron ion binding	GO:0006952//defense response;GO:0009687//abscisic acid metabolic process;GO:0009416//response to light stimulus;GO:0003006//developmental process involved in reproduction	gi|462406312|gb|EMJ11776.1|/0/hypothetical protein PRUPE_ppa005059mg [Prunus persica]
MDP0000246186	903	18	162	3.65771	31.4272	3.103	Up	5.74e-29	5.12e-27	K13030|1|3e-56|216|sbi:SORBI_01g001220|cyanohydrin beta-glucosyltransferase [EC:2.4.1.85];K13228|2|7e-45|179|zma:100274317|UDP-glucosyltransferase BX9 [EC:2.4.1.202];K13692|3|1e-43|174|vvi:100252177|UDP-glucose:(indol-3-yl)acetate beta-D-glucosyltransferase [EC:2.4.1.121]	-	GO:0035251//UDP-glucosyltransferase activity	-	gi|470136299|ref|XP_004303932.1|/3.02418e-122/PREDICTED: UDP-glycosyltransferase 85A1-like [Fragaria vesca subsp. vesca]
MDP0000728753	993	35	306	6.46761	53.9822	3.06118	Up	9.95e-53	1.69e-50	K13420|1|2e-28|124|ath:AT5G46330|LRR receptor-like serine/threonine-protein kinase FLS2 [EC:2.7.11.1]	GO:0005576//extracellular region;GO:0030312//external encapsulating structure	-	-	gi|1679733|gb|AAB19212.1|/0/polygalacturonase-inhibiting protein [Malus x domestica]
MDP0000472943	1662	19	164	2.09772	17.2859	3.0427	Up	8.8e-29	7.79e-27	-	-	-	GO:0009628//response to abiotic stimulus	gi|462395175|gb|EMJ00974.1|/0/hypothetical protein PRUPE_ppa003698mg [Prunus persica]
MDP0000177272	1176	5	43	0.780167	6.4053	3.03741	Up	1.86e-08	4.55e-07	-	-	-	-	-
MDP0000258693	3111	10	85	0.589827	4.78627	3.02054	Up	1.84e-15	8.4e-14	-	GO:0009536//plastid	-	-	gi|470127867|ref|XP_004299880.1|/0/PREDICTED: multiple C2 and transmembrane domain-containing protein 2-like [Fragaria vesca subsp. vesca]
MDP0000815270	2520	3	25	0.218447	1.73787	2.99197	Up	2.59e-05	0.000392763	K13254|1|7e-63|240|osa:4339999|spastin [EC:3.6.4.3]	-	-	-	-
MDP0000871402	1590	7	58	0.807841	6.39013	2.9837	Up	7.87e-11	2.45e-09	K04733|1|2e-61|234|smo:SELMODRAFT_159261|interleukin-1 receptor-associated kinase 4 [EC:2.7.11.1];K05658|3|6e-52|203|vvi:100262734|ATP-binding cassette, subfamily B (MDR/TAP), member 1;K13430|5|1e-49|196|pop:POPTR_548061|serine/threonine-protein kinase PBS1 [EC:2.7.11.1]	-	-	-	gi|462423231|gb|EMJ27494.1|/0/hypothetical protein PRUPE_ppa020418mg, partial [Prunus persica]
MDP0000533178	1902	104	852	10.0334	78.4707	2.96734	Up	1.54e-139	9.34e-137	K13065|1|2e-27|122|ath:AT5G48930|shikimate O-hydroxycinnamoyltransferase [EC:2.3.1.133]	-	GO:0016747//transferase activity, transferring acyl groups other than amino-acyl groups	-	gi|462400790|gb|EMJ06347.1|/0/hypothetical protein PRUPE_ppa005318mg [Prunus persica]
MDP0000278441	1008	238	1946	43.3253	338.19	2.96455	Up	0	0	K01365|1|1e-108|391|rcu:RCOM_1043080|cathepsin L [EC:3.4.22.15]	-	GO:0016491//oxidoreductase activity;GO:0070011//peptidase activity, acting on L-amino acid peptides	GO:0008152//metabolic process	gi|462407400|gb|EMJ12734.1|/7.30416e-122/hypothetical protein PRUPE_ppa008267mg [Prunus persica]
MDP0000127134	762	5	40	1.20404	9.19567	2.93307	Up	1.01e-07	2.25e-06	K14516|1|3e-56|216|rcu:RCOM_1007740|ethylene-responsive transcription factor 1	GO:0043231//intracellular membrane-bounded organelle	GO:0003676//nucleic acid binding;GO:0001071//nucleic acid binding transcription factor activity	GO:0000160//two-component signal transduction system (phosphorelay);GO:0006351//transcription, DNA-dependent;GO:0006950//response to stress	gi|292668935|gb|ADE41122.1|/4.0898e-86/AP2 domain class transcription factor [Malus x domestica]
MDP0000287919	1167	85	677	13.3651	101.624	2.9267	Up	1.03e-109	4.28e-107	K00660|1|4e-135|479|vvi:100263443|chalcone synthase [EC:2.3.1.74]	-	GO:0016747//transferase activity, transferring acyl groups other than amino-acyl groups	GO:0009058//biosynthetic process	gi|421953226|gb|AFX71922.1|/0/BIS3 biphenyl synthase [Malus x domestica]
MDP0000261679	1833	62	486	6.20661	46.4464	2.90369	Up	1.3e-78	3.44e-76	K08150|1|9e-54|209|vvi:100268023|MFS transporter, SP family, solute carrier family 2 (myo-inositol transporter), member 13	GO:0031224//intrinsic to membrane	GO:0016628//oxidoreductase activity, acting on the CH-CH group of donors, NAD or NADP as acceptor;GO:0005356	GO:0008152//metabolic process;GO:0071702	gi|462418750|gb|EMJ23013.1|/0/hypothetical protein PRUPE_ppa004132mg [Prunus persica]
MDP0000411073	729	5	39	1.25854	9.37164	2.89655	Up	1.76e-07	3.79e-06	K10999|1|9e-29|125|sbi:SORBI_09g005280|cellulose synthase A [EC:2.4.1.12]	GO:0031224//intrinsic to membrane	GO:0016759//cellulose synthase activity	GO:0045229//external encapsulating structure organization;GO:0009250//glucan biosynthetic process	gi|462423930|gb|EMJ28193.1|/1.94916e-82/hypothetical protein PRUPE_ppa001867mg [Prunus persica]
MDP0000280265	1044	23	179	4.04252	30.0352	2.89333	Up	8.1e-30	7.48e-28	K01183|1|4e-97|352|sbi:SORBI_02g009370|chitinase [EC:3.2.1.14]	-	-	-	-
MDP0000305189	1551	4	31	0.473231	3.50129	2.88727	Up	3.7e-06	6.52e-05	K01802|1|5e-06|51.2|ota:Ot01g03920|peptidylprolyl isomerase [EC:5.2.1.8]	GO:0009534//chloroplast thylakoid	GO:0070011//peptidase activity, acting on L-amino acid peptides	GO:0019538//protein metabolic process;GO:0007165//signal transduction	gi|462399175|gb|EMJ04843.1|/0/hypothetical protein PRUPE_ppa004244mg [Prunus persica]
MDP0000156351	1329	5	38	0.690351	5.00884	2.85907	Up	3.07e-07	6.42e-06	K10597|1|7e-07|53.5|ota:Ot17g01860|ubiquitin conjugation factor E4 B [EC:6.3.2.19];K09561|2|2e-06|52.0|ath:AT3G07370|STIP1 homology and U-box containing protein 1 [EC:6.3.2.19]	-	GO:0016874//ligase activity	-	gi|462421681|gb|EMJ25944.1|/0/hypothetical protein PRUPE_ppa024359mg [Prunus persica]
MDP0000523487	582	9	67	2.83756	20.1665	2.82924	Up	9.49e-12	3.2e-10	K01859|1|5e-39|158|vvi:100233078|chalcone isomerase [EC:5.5.1.6]	-	GO:0016872//intramolecular lyase activity	GO:0009699//phenylpropanoid biosynthetic process;GO:0006575//cellular modified amino acid metabolic process	gi|310751874|gb|ADP09377.1|/1.41582e-54/chalcone isomerase [Pyrus pyrifolia]
MDP0000371737	1326	31	225	4.28986	29.7247	2.79266	Up	8.15e-36	8.94e-34	K13065|1|3e-177|619|rcu:RCOM_1442250|shikimate O-hydroxycinnamoyltransferase [EC:2.3.1.133]	-	GO:0050737	-	gi|381141804|gb|AFF57839.1|/0/hydroxycinnamoyl-coenzyme A shikimate/quinate hydroxycinnamoyltransferase 1 [Pyrus x bretschneideri]
MDP0000235313	690	24	172	6.38245	43.6675	2.77438	Up	1.53e-27	1.29e-25	K14516|1|6e-58|221|rcu:RCOM_1007740|ethylene-responsive transcription factor 1	GO:0043231//intracellular membrane-bounded organelle	GO:0003676//nucleic acid binding;GO:0001071//nucleic acid binding transcription factor activity	GO:0000160//two-component signal transduction system (phosphorelay);GO:0006351//transcription, DNA-dependent;GO:0006950//response to stress	gi|292668935|gb|ADE41122.1|/6.83223e-87/AP2 domain class transcription factor [Malus x domestica]
MDP0000918738	798	8	57	1.83955	12.5127	2.76596	Up	5.66e-10	1.63e-08	K12129|1|7e-80|295|pop:POPTR_563807|pseudo-response regulator 7	-	-	-	-
MDP0000875111	450	10	71	4.07767	27.6391	2.76089	Up	4.24e-12	1.47e-10	-	-	-	-	gi|462420419|gb|EMJ24682.1|/5.38234e-55/hypothetical protein PRUPE_ppa011688mg [Prunus persica]
MDP0000788170	717	96	678	24.5684	165.649	2.75325	Up	3.66e-103	1.38e-100	-	-	-	-	-
MDP0000135939	558	6	42	1.97307	13.1854	2.74043	Up	1.34e-07	2.94e-06	-	-	-	-	gi|462401577|gb|EMJ07134.1|/7.60087e-39/hypothetical protein PRUPE_ppa011717mg [Prunus persica]
MDP0000158576	1254	11	77	1.60961	10.7565	2.74043	Up	6.36e-13	2.35e-11	K15102|1|4e-122|436|vvi:100253246|solute carrier family 25 (mitochondrial phosphate transporter), member 3	GO:0019866//organelle inner membrane	GO:0005488//binding	GO:0051234//establishment of localization	gi|462405050|gb|EMJ10514.1|/1.2157e-135/hypothetical protein PRUPE_ppa007918mg [Prunus persica]
MDP0000139367	2034	12	84	1.08257	7.23447	2.74043	Up	5.57e-14	2.22e-12	K08835|1|4e-136|483|ppp:PHYPADRAFT_119152|oxidative-stress responsive protein 1 [EC:2.7.11.1];K08282|3|1e-103|375|olu:OSTLU_2417|non-specific serine/threonine protein kinase [EC:2.7.11.1];K08839|5|4e-46|184|olu:OSTLU_35807|serine/threonine kinase 25 [EC:2.7.11.22]	GO:0016020//membrane	GO:0004672//protein kinase activity;GO:0000166//nucleotide binding	-	gi|462424243|gb|EMJ28506.1|/0/hypothetical protein PRUPE_ppa016685mg [Prunus persica]
MDP0000257423	666	4	28	1.10207	7.36482	2.74043	Up	1.95e-05	0.00030319	-	-	-	-	gi|462414911|gb|EMJ19648.1|/5.45939e-70/hypothetical protein PRUPE_ppa011762mg [Prunus persica]
MDP0000284325	2397	9	62	0.688969	4.53108	2.71735	Up	1.45e-10	4.39e-09	-	-	-	-	gi|462413195|gb|EMJ18244.1|/1.17981e-130/hypothetical protein PRUPE_ppa001474mg [Prunus persica]
MDP0000792088	681	17	117	4.58065	30.0966	2.71598	Up	8.73e-19	4.9e-17	K13424|1|6e-19|92.4|zma:100281558|WRKY transcription factor 33	-	-	-	gi|302399123|gb|ADL36856.1|/1.78029e-71/WRKY domain class transcription factor [Malus x domestica]
MDP0000831519	480	32	219	12.233	79.9248	2.70786	Up	8.1e-34	8.4e-32	-	-	-	GO:0006950//response to stress	gi|41323966|gb|AAS00049.1|/9.86833e-83/Mal d 1-like [Malus x domestica]
MDP0000266144	2202	11	75	0.916643	5.96654	2.70246	Up	1.87e-12	6.71e-11	-	-	GO:0003824//catalytic activity	GO:0044238//primary metabolic process	gi|462419646|gb|EMJ23909.1|/0/hypothetical protein PRUPE_ppa006466mg [Prunus persica]
MDP0000520035	2019	6	40	0.545306	3.47058	2.67004	Up	3.97e-07	8.17e-06	K15718|1|0.0|857|gmx:100815550|linoleate 9S-lipoxygenase [EC:1.13.11.58]	-	GO:0046914//transition metal ion binding;GO:0016702//oxidoreductase activity, acting on single donors with incorporation of molecular oxygen, incorporation of two atoms of oxygen	GO:0006633//fatty acid biosynthetic process	gi|462403744|gb|EMJ09301.1|/0/hypothetical protein PRUPE_ppa001216mg [Prunus persica]
MDP0000231179	1626	30	198	3.38552	21.3316	2.65554	Up	4.2e-30	3.94e-28	K06901|1|0.0|824|pop:POPTR_596945|putative MFS transporter, AGZA family, xanthine/uracil permease	-	-	-	-
MDP0000385168	708	7	46	1.81422	11.3816	2.64928	Up	5.76e-08	1.32e-06	K00660|1|1e-78|290|vvi:100263443|chalcone synthase [EC:2.3.1.74]	-	GO:0016747//transferase activity, transferring acyl groups other than amino-acyl groups	GO:0008152//metabolic process	gi|372125569|gb|AEX88418.1|/2.90625e-112/biphenyl synthase 4 [Malus x domestica]
MDP0000864747	480	92	601	35.1699	219.337	2.64073	Up	1.22e-87	3.64e-85	-	-	-	GO:0006950//response to stress	gi|41323968|gb|AAS00050.1|/4.28057e-86/Mal d 1-like [Malus x domestica]
MDP0000183012	1176	4	26	0.624134	3.87297	2.63351	Up	5.78e-05	0.000818451	-	-	-	-	-
MDP0000764903	1251	27	174	3.96033	24.3652	2.62113	Up	2.84e-26	2.29e-24	K14664|1|3e-148|523|pop:POPTR_711792|IAA-amino acid hydrolase [EC:3.5.1.-]	GO:0016020//membrane;GO:0043231//intracellular membrane-bounded organelle	GO:0010178//IAA-amino acid conjugate hydrolase activity;GO:0070011//peptidase activity, acting on L-amino acid peptides	GO:0006950//response to stress	gi|462411535|gb|EMJ16584.1|/3.48435e-175/hypothetical protein PRUPE_ppa005752mg [Prunus persica]
MDP0000852436	327	5	32	2.80574	17.1428	2.61115	Up	8.13e-06	0.000135644	K13348|1|3e-17|84.7|vcn:VOLCADRAFT_107206|protein Mpv17;K13347|3|2e-06|48.5|vvi:100243066|peroxisomal membrane protein 2	GO:0031224//intrinsic to membrane	-	-	gi|462420331|gb|EMJ24594.1|/4.50944e-35/hypothetical protein PRUPE_ppa011230mg [Prunus persica]
MDP0000199152	1428	133	849	17.0903	104.15	2.60741	Up	2.22e-121	1.09e-118	K12742|1|6e-96|349|pop:POPTR_1111628|isoprene synthase [EC:4.2.3.27];K14181|2|2e-81|301|vvi:100256880|valencene synthase [EC:4.2.3.73];K12467|3|1e-75|282|ath:AT2G24210|myrcene/ocimene synthase [EC:4.2.3.15];K07385|4|3e-75|280|ath:AT3G25830|1,8-cineole synthase [EC:4.2.3.-]	GO:0044424//intracellular part	GO:0046872//metal ion binding;GO:0003824//catalytic activity	-	gi|60418690|gb|AAX19772.1|/0/alpha-farnesene synthase [Malus x domestica]
MDP0000227381	2676	54	344	3.70282	22.5191	2.60445	Up	4.06e-50	6.61e-48	K16055|1|0.0|1409|rcu:RCOM_1253000|trehalose 6-phosphate synthase/phosphatase [EC:2.4.1.15 3.1.3.12]	-	GO:0035251//UDP-glucosyltransferase activity;GO:0019203//carbohydrate phosphatase activity	GO:0009756//carbohydrate mediated signaling;GO:0005991//trehalose metabolic process;GO:0007275//multicellular organismal development;GO:0003006//developmental process involved in reproduction;GO:0042546//cell wall biogenesis	gi|462410412|gb|EMJ15746.1|/0/hypothetical protein PRUPE_ppa001057mg [Prunus persica]
MDP0000838523	480	33	209	12.6153	76.2752	2.59604	Up	6.03e-31	5.8e-29	-	-	-	-	-
MDP0000322668	2928	18	113	1.12805	6.76061	2.58333	Up	2.69e-17	1.4e-15	K00517|1|7e-104|377|osa:4348172|[EC:1.14.-.-];K05280|3|1e-84|313|osa:4348304|flavonoid 3'-monooxygenase [EC:1.14.13.21];K16084|4|1e-84|313|osa:4329723|cytochrome P450, family 76, subfamily M, polypeptide 7 (ent-cassa-12,15-diene 11-hydroxylase) [EC:1.14.13.145]	-	-	-	-
MDP0000831518	480	70	436	26.7597	159.12	2.57198	Up	3.15e-62	6.52e-60	-	-	-	GO:0006950//response to stress	gi|41323968|gb|AAS00050.1|/9.23647e-81/Mal d 1-like [Malus x domestica]
MDP0000910523	1218	40	246	6.02612	35.3807	2.55366	Up	1.59e-35	1.73e-33	K09838|1|6e-16|83.6|ath:AT5G67030|zeaxanthin epoxidase [EC:1.14.13.90]	-	GO:0016709//oxidoreductase activity, acting on paired donors, with incorporation or reduction of molecular oxygen, NAD(P)H as one donor, and incorporation of one atom of oxygen	GO:0008152//metabolic process	gi|462408126|gb|EMJ13460.1|/5.52546e-178/hypothetical protein PRUPE_ppa006635mg [Prunus persica]
MDP0000856686	486	17	104	6.41856	37.4866	2.54605	Up	8.63e-16	4.04e-14	-	-	-	-	gi|462403551|gb|EMJ09108.1|/3.27615e-33/hypothetical protein PRUPE_ppa019739mg [Prunus persica]
MDP0000347336	483	9	55	3.41917	19.9478	2.54451	Up	6.04e-09	1.56e-07	-	-	-	-	-
MDP0000886138	798	118	721	27.1334	158.274	2.54429	Up	1.41e-100	5.17e-98	-	GO:0043231//intracellular membrane-bounded organelle	GO:0016741	GO:0006730//one-carbon metabolic process;GO:0010038//response to metal ion	gi|462397996|gb|EMJ03664.1|/1.51575e-126/hypothetical protein PRUPE_ppa010137mg [Prunus persica]
MDP0000177875	6321	108	653	3.13518	18.097	2.52913	Up	1.2e-90	3.73e-88	K11000|1|0.0|1828|vvi:100265625|callose synthase [EC:2.4.1.-]	GO:0043234//protein complex;GO:0044444//cytoplasmic part;GO:0016020//membrane	GO:0035251//UDP-glucosyltransferase activity	GO:0006074//(1->3)-beta-D-glucan metabolic process	gi|462417036|gb|EMJ21773.1|/0/hypothetical protein PRUPE_ppa000074mg [Prunus persica]
MDP0000145050	903	35	211	7.11222	40.933	2.52489	Up	2.59e-30	2.44e-28	K09422|1|4e-67|253|vvi:100233135|myb proto-oncogene protein, plant	-	-	-	gi|462394624|gb|EMJ00423.1|/6.41098e-95/hypothetical protein PRUPE_ppa021921mg [Prunus persica]
MDP0000119838	558	18	108	5.9192	33.9053	2.51804	Up	3.68e-16	1.76e-14	K13030|1|1e-24|110|sbi:SORBI_01g001220|cyanohydrin beta-glucosyltransferase [EC:2.4.1.85];K13493|2|9e-11|64.7|ath:AT5G05860|cytokinin-N-glucosyltransferase [EC:2.4.1.-];K13068|4|7e-08|55.1|aly:ARALYDRAFT_479675|sinapate 1-glucosyltransferase [EC:2.4.1.120];K13691|5|7e-08|55.1|rcu:RCOM_0101360|pathogen-inducible salicylic acid glucosyltransferase [EC:2.4.1.-]	-	GO:0016757//transferase activity, transferring glycosyl groups	-	gi|462413069|gb|EMJ18118.1|/2.19109e-70/hypothetical protein PRUPE_ppa018486mg, partial [Prunus persica]
MDP0000178196	1269	30	180	4.33795	24.8479	2.51804	Up	5.32e-26	4.25e-24	K05283|1|1e-13|75.9|aly:ARALYDRAFT_354960|phosphatidylinositol glycan, class W [EC:2.3.-.-];K15692|2|2e-09|62.4|ppp:PHYPADRAFT_16563|E3 ubiquitin-protein ligase RNF13 [EC:6.3.2.19];K11982|3|3e-09|61.2|ppp:PHYPADRAFT_169900|E3 ubiquitin-protein ligase RNF115/126 [EC:6.3.2.19]	-	-	-	gi|462419630|gb|EMJ23893.1|/5.5123e-160/hypothetical protein PRUPE_ppa006365mg [Prunus persica]
MDP0000805474	387	5	30	2.37074	13.5797	2.51804	Up	2.36e-05	0.000359741	K00799|1|4e-24|107|vvi:100251558|glutathione S-transferase [EC:2.5.1.18]	-	-	-	gi|462395830|gb|EMJ01629.1|/1.10691e-41/hypothetical protein PRUPE_ppa011142mg [Prunus persica]
MDP0000729533	1377	21	126	2.7984	16.0293	2.51804	Up	1.26e-18	7.02e-17	K13065|1|3e-20|98.2|pop:POPTR_784746|shikimate O-hydroxycinnamoyltransferase [EC:2.3.1.133]	-	-	-	-
MDP0000260339	1191	106	629	16.3312	92.5161	2.50207	Up	2.49e-86	7.33e-84	K13195|1|1e-27|122|pop:POPTR_712972|cold-inducible RNA-binding protein;K02965|2|4e-10|64.3|ath:AT5G47320|small subunit ribosomal protein S19;K11294|3|3e-08|57.8|smo:SELMODRAFT_15428|nucleolin	-	GO:0005488//binding	-	gi|311780287|gb|ADQ08684.1|/7.2814e-34/putative glycine-rich RNA-binding protein 1 [Malus hupehensis]
MDP0000456277	1113	11	65	1.81352	10.2305	2.49601	Up	3.73e-10	1.1e-08	K05279|1|1e-100|364|pop:POPTR_834247|flavonol 3-O-methyltransferase [EC:2.1.1.76];K13066|3|8e-97|352|pop:POPTR_824484|caffeic acid 3-O-methyltransferase [EC:2.1.1.68]	-	GO:0008168//methyltransferase activity	-	gi|284437809|gb|ADB85561.1|/1.81413e-132/O-methyltransferase-like protein [Prunus mume]
MDP0000362286	387	8	47	3.79319	21.2748	2.48766	Up	1.18e-07	2.6e-06	-	-	GO:0003824//catalytic activity	-	gi|439879|gb|AAA71994.1|/7.89597e-56/unknown [Malus x domestica]
MDP0000173011	849	8	47	1.72905	9.6977	2.48766	Up	1.18e-07	2.6e-06	K05359|1|2e-146|516|vvi:100245060|arogenate/prephenate dehydratase [EC:4.2.1.91 4.2.1.51]	GO:0009536//plastid	GO:0031406//carboxylic acid binding;GO:0016741;GO:0016836//hydro-lyase activity	GO:0006730//one-carbon metabolic process;GO:0006558//L-phenylalanine metabolic process	gi|462400933|gb|EMJ06490.1|/1.45927e-146/hypothetical protein PRUPE_ppa006688mg [Prunus persica]
MDP0000128161	1617	7	41	0.794352	4.44173	2.48327	Up	8.13e-07	1.6e-05	-	GO:0044464//cell part	GO:0016740//transferase activity	-	gi|470134425|ref|XP_004303053.1|/0/PREDICTED: probable glycosyltransferase At5g03795-like [Fragaria vesca subsp. vesca]
MDP0000703851	501	86	503	31.4982	175.877	2.48122	Up	9.96e-69	2.31e-66	-	-	-	-	gi|462401602|gb|EMJ07159.1|/1.15257e-71/hypothetical protein PRUPE_ppa012003mg [Prunus persica]
MDP0000766844	660	5	29	1.39012	7.6972	2.46913	Up	3.99e-05	0.00058304	K05275|1|5e-17|85.9|zma:100272747|pyridoxine 4-dehydrogenase [EC:1.1.1.65]	-	GO:0003824//catalytic activity	GO:0008152//metabolic process	gi|462419341|gb|EMJ23604.1|/2.27869e-78/hypothetical protein PRUPE_ppa008144mg [Prunus persica]
MDP0000168341	1026	14	81	2.50383	13.8298	2.46557	Up	3.45e-12	1.21e-10	K14498|1|5e-165|578|pop:POPTR_743265|serine/threonine-protein kinase SRK2 [EC:2.7.11.1]	-	-	-	-
MDP0000296700	2091	14	81	1.22857	6.78593	2.46557	Up	3.45e-12	1.21e-10	K04733|1|6e-44|177|smo:SELMODRAFT_230241|interleukin-1 receptor-associated kinase 4 [EC:2.7.11.1];K13430|3|6e-41|167|zma:100283091|serine/threonine-protein kinase PBS1 [EC:2.7.11.1]	-	GO:0016740//transferase activity	-	gi|470101919|ref|XP_004287414.1|/0/PREDICTED: G-type lectin S-receptor-like serine/threonine-protein kinase At1g11330-like [Fragaria vesca subsp. vesca]
MDP0000152278	408	23	132	10.3441	56.6751	2.45391	Up	6.36e-19	3.59e-17	K12742|1|2e-09|59.3|pop:POPTR_1111628|isoprene synthase [EC:4.2.3.27];K12467|2|3e-08|55.5|ath:AT3G25810|myrcene/ocimene synthase [EC:4.2.3.15];K07385|3|6e-07|50.8|ath:AT3G25830|1,8-cineole synthase [EC:4.2.3.-]	-	-	-	-
MDP0000150382	1899	28	160	2.70557	14.7596	2.44765	Up	1.42e-22	9.66e-21	K13691|1|8e-159|558|vvi:100242294|pathogen-inducible salicylic acid glucosyltransferase [EC:2.4.1.-]	-	-	-	-
MDP0000264347	2025	37	211	3.35275	18.2531	2.44472	Up	2.9e-29	2.61e-27	K14494|1|3e-44|178|pop:POPTR_645273|DELLA protein	-	-	-	gi|462402269|gb|EMJ07826.1|/0/hypothetical protein PRUPE_ppa021807mg [Prunus persica]
MDP0000803096	1155	15	84	2.38306	12.7402	2.4185	Up	2.41e-12	8.54e-11	-	-	-	-	gi|462401019|gb|EMJ06576.1|/1.73281e-109/hypothetical protein PRUPE_ppa007308mg [Prunus persica]
MDP0000607000	3747	5	28	0.244856	1.30904	2.4185	Up	6.72e-05	0.000937792	K13448|1|8e-47|187|rcu:RCOM_1677910|calcium-binding protein CML	-	-	-	gi|462413570|gb|EMJ18619.1|/2.42163e-165/hypothetical protein PRUPE_ppa026411mg [Prunus persica]
MDP0000123385	540	5	28	1.69903	9.08328	2.4185	Up	6.72e-05	0.000937446	K04733|1|3e-19|92.8|smo:SELMODRAFT_33807|interleukin-1 receptor-associated kinase 4 [EC:2.7.11.1];K13430|2|7e-18|88.2|ath:AT5G13160|serine/threonine-protein kinase PBS1 [EC:2.7.11.1];K00924|4|1e-16|84.0|aly:ARALYDRAFT_473063|[EC:2.7.1.-]	-	GO:0004672//protein kinase activity;GO:0000166//nucleotide binding	GO:0009987//cellular process	gi|462399796|gb|EMJ05464.1|/4.15212e-84/hypothetical protein PRUPE_ppa002027mg [Prunus persica]
MDP0000294360	1071	27	151	4.62593	24.6982	2.41659	Up	4.32e-21	2.75e-19	K05283|1|1e-12|72.4|aly:ARALYDRAFT_354960|phosphatidylinositol glycan, class W [EC:2.3.-.-];K11982|2|6e-11|66.6|sbi:SORBI_03g011120|E3 ubiquitin-protein ligase RNF115/126 [EC:6.3.2.19];K15692|3|1e-08|59.3|ppp:PHYPADRAFT_16563|E3 ubiquitin-protein ligase RNF13 [EC:6.3.2.19]	-	-	-	-
MDP0000206473	216	18	100	15.2913	81.1007	2.40701	Up	2.26e-14	9.37e-13	-	-	-	-	gi|462412581|gb|EMJ17630.1|/9.2265e-12/hypothetical protein PRUPE_ppa022164mg [Prunus persica]
MDP0000233440	513	15	83	5.36536	28.3426	2.40122	Up	4.01e-12	1.4e-10	-	GO:0044464//cell part	-	GO:0045333//cellular respiration	gi|462416954|gb|EMJ21691.1|/7.71239e-26/hypothetical protein PRUPE_ppa013922mg [Prunus persica]
MDP0000502952	1407	6	33	0.782496	4.10864	2.39251	Up	1.6e-05	0.000253284	-	-	-	-	-
MDP0000141881	1284	10	54	1.42909	7.36728	2.36603	Up	3.31e-08	7.84e-07	K06636|1|9e-26|116|ppp:PHYPADRAFT_79481|structural maintenance of chromosome 1	-	-	GO:0009630//gravitropism;GO:0009416//response to light stimulus	gi|462400649|gb|EMJ06206.1|/4.62597e-106/hypothetical protein PRUPE_ppa003623mg [Prunus persica]
MDP0000007997	1152	6	32	0.955705	4.86604	2.34811	Up	2.67e-05	0.000404122	-	-	-	GO:0008152//metabolic process	gi|462397676|gb|EMJ03344.1|/0/hypothetical protein PRUPE_ppa007009mg [Prunus persica]
MDP0000321972	1482	23	122	2.84777	14.4208	2.34025	Up	1.02e-16	5.03e-15	K13367|1|7e-169|592|aly:ARALYDRAFT_486367|non-specific polyamine oxidase [EC:1.5.3.17];K11450|3|1e-49|195|smo:SELMODRAFT_449015|lysine-specific histone demethylase 1 [EC:1.-.-.-]	-	GO:0003824//catalytic activity	GO:0008152//metabolic process	gi|462413377|gb|EMJ18426.1|/0/hypothetical protein PRUPE_ppa005268mg [Prunus persica]
MDP0000318184	2859	11	58	0.705998	3.55379	2.33162	Up	1.35e-08	3.37e-07	K05387|1|0.0|784|ath:AT2G29110|glutamate receptor, ionotropic, other eukaryote	GO:0044464//cell part	GO:0005215//transporter activity	-	gi|462423733|gb|EMJ27996.1|/0/hypothetical protein PRUPE_ppa017927mg, partial [Prunus persica]
MDP0000185640	2304	15	79	1.19463	6.00652	2.32996	Up	3.03e-11	9.8e-10	-	GO:0030054//cell junction	GO:0003779//actin binding	GO:0007015//actin filament organization;GO:0009826//unidimensional cell growth	gi|462421592|gb|EMJ25855.1|/0/hypothetical protein PRUPE_ppa026144mg [Prunus persica]
MDP0000302905	1185	31	163	4.8003	24.0962	2.32761	Up	9.84e-22	6.53e-20	K00660|1|3e-142|503|vvi:100263443|chalcone synthase [EC:2.3.1.74]	-	GO:0016747//transferase activity, transferring acyl groups other than amino-acyl groups	GO:0009058//biosynthetic process	gi|372125569|gb|AEX88418.1|/0/biphenyl synthase 4 [Malus x domestica]
MDP0000624875	1299	12	63	1.69511	8.49591	2.32539	Up	3.31e-09	8.78e-08	K11000|1|1e-122|437|mtr:MTR_7g005950|callose synthase [EC:2.4.1.-]	GO:0043234//protein complex;GO:0016020//membrane	GO:0035251//UDP-glucosyltransferase activity	GO:0006074//(1->3)-beta-D-glucan metabolic process	gi|334187647|ref|NP_001154712.2|/3.43967e-149/callose synthase [Arabidopsis thaliana]
MDP0000563788	1221	23	120	3.4565	17.2165	2.3164	Up	2.76e-16	1.33e-14	-	-	-	-	gi|470135665|ref|XP_004303631.1|/1.68519e-142/PREDICTED: glucan endo-1,3-beta-glucosidase, basic isoform-like [Fragaria vesca subsp. vesca]
MDP0000295542	480	42	219	16.0558	79.9248	2.31554	Up	1.59e-28	1.39e-26	-	-	-	GO:0006950//response to stress	gi|60280841|gb|AAX18313.1|/8.92553e-84/major allergen Mal d 1.03A [Malus x domestica]
MDP0000236072	2457	12	62	0.896192	4.42044	2.30231	Up	5.47e-09	1.42e-07	-	-	-	-	-
MDP0000542728	2277	7	36	0.564105	2.76961	2.29564	Up	1.06e-05	0.000173977	K11000|1|6e-149|526|ath:AT1G05570|callose synthase [EC:2.4.1.-]	GO:0043234//protein complex;GO:0044444//cytoplasmic part;GO:0016020//membrane	GO:0035251//UDP-glucosyltransferase activity	GO:0006074//(1->3)-beta-D-glucan metabolic process	gi|218191881|gb|EEC74308.1|/0/hypothetical protein OsI_09576 [Oryza sativa Indica Group]
MDP0000826636	822	9	46	2.00907	9.80313	2.28671	Up	6.18e-07	1.24e-05	K07025|1|1e-104|377|gmx:100796466|putative hydrolase of the HAD superfamily	-	-	-	-
MDP0000808076	492	148	753	55.1978	268.107	2.28013	Up	1.93e-92	6.1e-90	-	-	-	-	gi|462398107|gb|EMJ03775.1|/8.6255e-61/hypothetical protein PRUPE_ppa011524mg [Prunus persica]
MDP0000281626	1383	23	117	3.05162	14.8198	2.27988	Up	1.23e-15	5.68e-14	K15283|1|1e-150|531|vvi:100241727|solute carrier family 35, member E1	GO:0031224//intrinsic to membrane;GO:0031090//organelle membrane	GO:0015291//secondary active transmembrane transporter activity;GO:0015119;GO:0005342//organic acid transmembrane transporter activity	GO:0009642//response to light intensity;GO:0051707//response to other organism;GO:0009746;GO:0015712//hexose phosphate transport;GO:0015711//organic anion transport;GO:0015717//triose phosphate transport;GO:0019953//sexual reproduction;GO:0034285;GO:0015979//photosynthesis	gi|462407833|gb|EMJ13167.1|/1.16201e-166/hypothetical protein PRUPE_ppa006608mg [Prunus persica]
MDP0000170216	588	14	71	4.36894	21.1524	2.27547	Up	5.48e-10	1.59e-08	-	GO:0044464//cell part	-	-	gi|462416838|gb|EMJ21575.1|/6.9365e-73/hypothetical protein PRUPE_ppa018804mg [Prunus persica]
MDP0000151317	231	8	40	6.35482	30.3338	2.255	Up	4.21e-06	7.35e-05	K00517|1|2e-11|65.1|ath:AT3G26220|[EC:1.14.-.-]	-	GO:0016491//oxidoreductase activity;GO:0005506//iron ion binding	GO:0008152//metabolic process	gi|462420093|gb|EMJ24356.1|/1.07743e-15/hypothetical protein PRUPE_ppa004390mg [Prunus persica]
MDP0000214930	1068	7	35	1.20268	5.74084	2.255	Up	1.75e-05	0.000275329	K00016|1|7e-170|594|rcu:RCOM_0540790|L-lactate dehydrogenase [EC:1.1.1.27]	GO:0044424//intracellular part	GO:0004457//lactate dehydrogenase activity	GO:0006007//glucose catabolic process	gi|462424587|gb|EMJ28850.1|/1.16581e-173/hypothetical protein PRUPE_ppa016522mg [Prunus persica]
MDP0000293103	1107	16	80	2.65215	12.6596	2.255	Up	5.51e-11	1.74e-09	K00514|1|7e-16|83.2|rcu:RCOM_1428040|zeta-carotene desaturase [EC:1.3.5.6];K01206|2|1e-12|72.4|aly:ARALYDRAFT_475890|alpha-L-fucosidase [EC:3.2.1.51]	-	GO:0016787//hydrolase activity	-	gi|462409985|gb|EMJ15319.1|/6.39962e-130/hypothetical protein PRUPE_ppa017940mg [Prunus persica]
MDP0000165991	405	23	114	10.4207	49.3092	2.2424	Up	5.38e-15	2.37e-13	-	GO:0009536//plastid	-	-	gi|462415033|gb|EMJ19770.1|/2.11646e-32/hypothetical protein PRUPE_ppa013060mg [Prunus persica]
MDP0000146709	1740	21	104	2.2146	10.4704	2.2412	Up	8.61e-14	3.4e-12	K00681|1|0.0|761|pop:POPTR_760175|gamma-glutamyltranspeptidase [EC:2.3.2.2]	GO:0005618//cell wall;GO:0009536//plastid;GO:0042579//microbody;GO:0005576//extracellular region	GO:0016755;GO:0047635	GO:0006749//glutathione metabolic process;GO:0043094;GO:0006950//response to stress	gi|470132700|ref|XP_004302214.1|/0/PREDICTED: gamma-glutamyltranspeptidase 1-like [Fragaria vesca subsp. vesca]
MDP0000309676	3006	35	172	2.13651	10.0235	2.23006	Up	9.01e-22	5.99e-20	K00924|1|0.0|851|ath:AT5G25930|[EC:2.7.1.-]	-	GO:0004672//protein kinase activity	-	gi|462400338|gb|EMJ06006.1|/0/hypothetical protein PRUPE_ppa019571mg [Prunus persica]
MDP0000694318	966	17	83	3.22921	15.0515	2.22065	Up	3.66e-11	1.17e-09	K13417|1|2e-45|181|aly:ARALYDRAFT_899604|somatic embryogenesis receptor kinase 4 [EC:2.7.10.1 2.7.11.1];K04733|2|3e-45|180|smo:SELMODRAFT_159261|interleukin-1 receptor-associated kinase 4 [EC:2.7.11.1];K00924|3|3e-45|180|osa:4333912|[EC:2.7.1.-];K13416|4|3e-45|180|rcu:RCOM_1534760|brassinosteroid insensitive 1-associated receptor kinase 1 [EC:2.7.10.1 2.7.11.1]	-	GO:0004871//signal transducer activity;GO:0004674//protein serine/threonine kinase activity;GO:0032559	GO:0006464//cellular protein modification process	gi|470125167|ref|XP_004298577.1|/1.61565e-139/PREDICTED: probable receptor-like protein kinase At5g39030-like [Fragaria vesca subsp. vesca]
MDP0000216907	480	103	501	39.375	182.842	2.21524	Up	5.65e-60	1.1e-57	-	-	-	GO:0006950//response to stress	gi|41323962|gb|AAS00047.1|/1.05434e-84/Mal d 1-like [Malus x domestica]
MDP0000126274	1584	14	68	1.6218	7.52025	2.21318	Up	2.41e-09	6.48e-08	K00423|1|6e-54|210|rcu:RCOM_0657480|L-ascorbate oxidase [EC:1.10.3.3]	-	GO:0046872//metal ion binding;GO:0016682//oxidoreductase activity, acting on diphenols and related substances as donors, oxygen as acceptor	GO:0008152//metabolic process	gi|462400648|gb|EMJ06205.1|/0/hypothetical protein PRUPE_ppa003587mg [Prunus persica]
MDP0000452572	813	13	63	2.93412	13.5746	2.20992	Up	9.78e-09	2.48e-07	-	-	-	GO:0006950//response to stress	gi|462401687|gb|EMJ07244.1|/1.38149e-66/hypothetical protein PRUPE_ppa012585mg [Prunus persica]
MDP0000508371	1617	26	126	2.95045	13.6502	2.20992	Up	3.66e-16	1.75e-14	K08176|1|0.0|869|pop:POPTR_831623|MFS transporter, PHS family, inorganic phosphate transporter	GO:0043231//intracellular membrane-bounded organelle;GO:0031224//intrinsic to membrane	GO:0015291//secondary active transmembrane transporter activity;GO:0015103//inorganic anion transmembrane transporter activity	GO:0015698//inorganic anion transport;GO:0009725//response to hormone stimulus	gi|462395186|gb|EMJ00985.1|/0/hypothetical protein PRUPE_ppa003959mg [Prunus persica]
MDP0000293001	1344	29	140	3.95935	18.2477	2.20438	Up	9.41e-18	4.97e-16	K13493|1|1e-112|405|ath:AT5G05870|cytokinin-N-glucosyltransferase [EC:2.4.1.-];K13228|3|2e-89|327|zma:100274317|UDP-glucosyltransferase BX9 [EC:2.4.1.202];K13227|4|1e-78|292|zma:100277344|UDP-glucosyltransferase BX8 [EC:2.4.1.202];K13030|5|2e-59|228|sbi:SORBI_01g001220|cyanohydrin beta-glucosyltransferase [EC:2.4.1.85]	-	GO:0016758//transferase activity, transferring hexosyl groups	-	gi|462414442|gb|EMJ19179.1|/0/hypothetical protein PRUPE_ppa005447mg [Prunus persica]
MDP0000830926	1002	199	951	36.4427	166.261	2.18975	Up	1.07e-110	4.53e-108	K14493|1|3e-39|160|ppp:PHYPADRAFT_118478|gibberellin receptor GID1 [EC:3.-.-.-]	-	GO:0003824//catalytic activity	-	gi|82697955|gb|ABB89012.1|/0/CXE carboxylesterase [Malus pumila]
MDP0000138729	573	95	452	30.4224	138.185	2.1834	Up	2.48e-53	4.27e-51	-	-	-	-	gi|462403578|gb|EMJ09135.1|/1.49315e-77/hypothetical protein PRUPE_ppa017583mg [Prunus persica]
MDP0000705053	522	18	85	6.32743	28.5251	2.17254	Up	3.92e-11	1.25e-09	-	-	-	-	gi|462405428|gb|EMJ10892.1|/1.73872e-52/hypothetical protein PRUPE_ppa012413mg [Prunus persica]
MDP0000147123	909	10	47	2.01865	9.05759	2.16574	Up	1.09e-06	2.09e-05	-	GO:0044464//cell part	-	-	gi|462423581|gb|EMJ27844.1|/1.29731e-119/hypothetical protein PRUPE_ppa022051mg [Prunus persica]
MDP0000810488	966	470	2147	89.2783	389.344	2.12466	Up	2.35e-238	3.17e-235	-	-	-	-	gi|462411836|gb|EMJ16885.1|/2.9926e-85/hypothetical protein PRUPE_ppa008693mg [Prunus persica]
MDP0000187103	1053	37	168	6.4476	27.9486	2.11594	Up	4.84e-20	2.87e-18	K13414|1|5e-34|143|aly:ARALYDRAFT_489755|mitogen-activated protein kinase kinase kinase 1, plant [EC:2.7.11.25];K11228|4|2e-31|134|ota:Ot13g01170|mitogen-activated protein kinase kinase kinase [EC:2.7.11.1]	-	-	-	-
MDP0000242979	1374	76	345	10.1497	43.9856	2.1156	Up	1.49e-39	1.82e-37	K09286|1|6e-17|87.0|ath:AT1G43160|EREBP-like factor	-	-	-	gi|325534103|gb|ADZ28106.1|/5.74162e-150/ethylene response factor 3 [Malus x domestica]
MDP0000398785	645	46	208	13.0865	56.4914	2.10995	Up	2.21e-24	1.66e-22	-	GO:0009532//plastid stroma;GO:0030529//ribonucleoprotein complex	GO:0003723//RNA binding	GO:0010467//gene expression	gi|462415240|gb|EMJ19977.1|/8.32314e-97/hypothetical protein PRUPE_ppa009612mg [Prunus persica]
MDP0000295543	480	187	843	71.4867	307.656	2.10557	Up	1.15e-93	3.78e-91	-	-	-	GO:0006950//response to stress	gi|41323964|gb|AAS00048.1|/2.77458e-85/Mal d 1-like [Malus x domestica]
MDP0000943292	459	8	36	3.19818	13.7394	2.103	Up	3.01e-05	0.000451097	-	-	-	-	-
MDP0000137086	762	25	111	6.02019	25.518	2.08363	Up	1.77e-13	6.88e-12	K00770|1|4e-28|123|rcu:RCOM_1180270|1,4-beta-D-xylan synthase [EC:2.4.2.24]	GO:0016020//membrane	GO:0016757//transferase activity, transferring glycosyl groups	GO:0009987//cellular process	gi|462407029|gb|EMJ12493.1|/6.28046e-103/hypothetical protein PRUPE_ppa001978mg [Prunus persica]
MDP0000503341	801	23	102	5.2689	22.3073	2.08194	Up	1.74e-12	6.28e-11	K02355|1|9e-22|102|vvi:100257414|elongation factor G;K01051|2|4e-18|90.1|aly:ARALYDRAFT_892433|pectinesterase [EC:3.1.1.11]	-	GO:0004091//carboxylesterase activity;GO:0004857//enzyme inhibitor activity	-	gi|462414888|gb|EMJ19625.1|/6.88738e-71/hypothetical protein PRUPE_ppa011607mg [Prunus persica]
MDP0000234825	1392	8	35	1.05457	4.40461	2.06236	Up	4.87e-05	0.000701344	K01703|1|8e-92|335|pop:POPTR_820830|3-isopropylmalate/(R)-2-methylmalate dehydratase large subunit [EC:4.2.1.33 4.2.1.35]	-	-	-	-
MDP0000555220	1716	70	306	7.48524	31.238	2.06118	Up	3.7e-34	3.86e-32	K09840|1|0.0|726|pop:POPTR_913328|9-cis-epoxycarotenoid dioxygenase [EC:1.13.11.51]	-	-	-	gi|224146522|ref|XP_002326037.1|/0/predicted protein [Populus trichocarpa]
MDP0000360414	636	9	39	2.59663	10.742	2.04855	Up	1.9e-05	0.000296614	-	-	-	-	gi|382948199|gb|AFG33214.1|/1.72164e-62/dehydrin 4 [Malus x domestica]
MDP0000186912	420	15	65	6.5534	27.1108	2.04855	Up	2.79e-08	6.66e-07	K14548|1|4e-32|134|rcu:RCOM_0962120|U3 small nucleolar RNA-associated protein 4	-	GO:0048037//cofactor binding;GO:0016846//carbon-sulfur lyase activity	-	gi|462396413|gb|EMJ02212.1|/3.77982e-37/hypothetical protein PRUPE_ppa005058mg [Prunus persica]
MDP0000272499	1296	444	1914	62.8641	258.711	2.04103	Up	4.27e-202	4.03e-199	K15400|1|2e-34|145|ath:AT5G41040|omega-hydroxypalmitate O-feruloyl transferase [EC:2.3.1.188]	-	-	-	gi|470148982|ref|XP_004310025.1|/0/PREDICTED: vinorine synthase-like [Fragaria vesca subsp. vesca]
MDP0000857446	1587	28	120	3.23747	13.2459	2.03261	Up	4.71e-14	1.9e-12	K00511|1|0.0|758|vvi:100265235|squalene monooxygenase [EC:1.14.13.132]	GO:0031224//intrinsic to membrane	GO:0004497//monooxygenase activity;GO:0050662//coenzyme binding	GO:0008152//metabolic process	gi|462395188|gb|EMJ00987.1|/0/hypothetical protein PRUPE_ppa003995mg [Prunus persica]
MDP0000388769	2262	257	1099	20.8481	85.1106	2.02943	Up	5.32e-116	2.39e-113	K10775|1|0.0|1193|rcu:RCOM_1355480|phenylalanine ammonia-lyase [EC:4.3.1.24]	-	-	-	-
MDP0000229140	1320	259	1107	36.004	146.91	2.02871	Up	8.87e-117	4.03e-114	K00924|1|4e-10|64.3|ath:AT5G22850|[EC:2.7.1.-]	-	GO:0004175//endopeptidase activity	GO:0019538//protein metabolic process	gi|462396944|gb|EMJ02743.1|/0/hypothetical protein PRUPE_ppa017430mg, partial [Prunus persica]
MDP0000206973	2280	19	81	1.52913	6.22341	2.025	Up	7.05e-10	2.01e-08	K13428|1|3e-124|444|aly:ARALYDRAFT_488953|LRR receptor-like serine/threonine-protein kinase EFR [EC:2.7.11.1];K13420|5|2e-82|305|ath:AT5G46330|LRR receptor-like serine/threonine-protein kinase FLS2 [EC:2.7.11.1]	-	GO:0003824//catalytic activity	-	gi|462416280|gb|EMJ21017.1|/0/hypothetical protein PRUPE_ppa026766mg, partial [Prunus persica]
MDP0000897962	3294	12	51	0.668471	2.71222	2.02054	Up	1.15e-06	2.2e-05	K13415|1|2e-125|449|ath:AT4G39400|protein brassinosteroid insensitive 1 [EC:2.7.10.1 2.7.11.1]	GO:0043231//intracellular membrane-bounded organelle;GO:0016020//membrane;GO:0031410//cytoplasmic vesicle	GO:0004672//protein kinase activity;GO:0016787//hydrolase activity;GO:0032559	GO:0006464//cellular protein modification process;GO:0007167//enzyme linked receptor protein signaling pathway	gi|462404589|gb|EMJ10053.1|/0/hypothetical protein PRUPE_ppa025793mg [Prunus persica]
MDP0000670232	504	25	106	9.10195	36.8429	2.01714	Up	1.83e-12	6.59e-11	-	-	-	-	gi|462422784|gb|EMJ27047.1|/2.72713e-44/hypothetical protein PRUPE_ppa013501mg [Prunus persica]
MDP0000500806	1209	25	106	3.79436	15.3588	2.01714	Up	1.83e-12	6.6e-11	-	-	-	GO:0006950//response to stress	gi|333471423|gb|AEF38445.1|/1.26668e-41/allergen Mal d 1.06C [Malus x domestica]
MDP0000166168	1335	576	2441	79.171	320.306	2.01641	Up	3.47e-253	5.24e-250	-	-	-	-	gi|297810411|ref|XP_002873089.1|/5.71068e-30/hypothetical protein ARALYDRAFT_908205 [Arabidopsis lyrata subsp. lyrata]
MDP0000641906	3492	17	72	0.893305	3.61191	2.01554	Up	7.06e-09	1.82e-07	K03013|1|4e-177|620|vvi:100258335|DNA-directed RNA polymerases I, II, and III subunit RPABC1;K13457|2|6e-65|248|pop:POPTR_755797|disease resistance protein RPM1	-	-	-	-
MDP0000254490	459	30	127	11.9932	48.4696	2.01487	Up	1.22e-14	5.19e-13	K01285|1|2e-56|216|pop:POPTR_751613|lysosomal Pro-X carboxypeptidase [EC:3.4.16.2]	-	GO:0008238//exopeptidase activity	GO:0019538//protein metabolic process	gi|462404322|gb|EMJ09879.1|/2.60587e-63/hypothetical protein PRUPE_ppa025450mg [Prunus persica]
MDP0000804427	759	56	237	13.5385	54.6997	2.01446	Up	4.58e-26	3.66e-24	-	-	-	GO:0051707//response to other organism;GO:0007165//signal transduction	gi|462396754|gb|EMJ02553.1|/2.22715e-84/hypothetical protein PRUPE_ppa010199mg [Prunus persica]
MDP0000126384	816	19	80	4.27256	17.1743	2.00708	Up	1.12e-09	3.13e-08	K14830|1|2e-109|393|rcu:RCOM_0229960|protein MAK11	GO:0031234//extrinsic to internal side of plasma membrane;GO:0031461//cullin-RING ubiquitin ligase complex;GO:0031981//nuclear lumen	GO:0005488//binding	-	gi|462410581|gb|EMJ15915.1|/2.03538e-134/hypothetical protein PRUPE_ppa008201mg [Prunus persica]
MDP0000615948	714	154	646	39.5774	158.494	2.00168	Up	1e-67	2.27e-65	K09338|1|8e-24|108|ath:AT3G61890|homeobox-leucine zipper protein	-	-	-	gi|302398861|gb|ADL36725.1|/1.0908e-98/HD domain class transcription factor [Malus x domestica]
MDP0000454027	1737	28	117	2.9579	11.7995	1.99608	Up	1.89e-13	7.32e-12	K14664|1|0.0|666|pop:POPTR_818531|IAA-amino acid hydrolase [EC:3.5.1.-]	GO:0044464//cell part	GO:0016811//hydrolase activity, acting on carbon-nitrogen (but not peptide) bonds, in linear amides;GO:0070011//peptidase activity, acting on L-amino acid peptides	GO:0042445//hormone metabolic process;GO:0002831	gi|470109179|ref|XP_004290879.1|/0/PREDICTED: IAA-amino acid hydrolase ILR1-like 6-like [Fragaria vesca subsp. vesca]
MDP0000367430	435	17	71	7.17108	28.5922	1.99536	Up	1.12e-08	2.83e-07	-	-	-	-	gi|470129868|ref|XP_004300830.1|/1.11571e-49/PREDICTED: uncharacterized protein LOC101296206 [Fragaria vesca subsp. vesca]
MDP0000695737	1641	23	96	2.57184	10.248	1.99448	Up	2.88e-11	9.32e-10	-	-	-	-	gi|462400101|gb|EMJ05769.1|/0/hypothetical protein PRUPE_ppa003777mg [Prunus persica]
MDP0000221993	924	87	360	17.2772	68.251	1.98198	Up	5.3e-38	6.27e-36	-	-	-	-	gi|292386082|gb|ADE22269.1|/9.44664e-158/MYB transcription factor [Malus x domestica]
MDP0000376239	390	16	66	7.52801	29.6454	1.97747	Up	4.49e-08	1.05e-06	K03676|1|3e-23|104|bdi:100821530|glutaredoxin 3	-	GO:0030611//arsenate reductase activity;GO:0015036//disulfide oxidoreductase activity	GO:0019725//cellular homeostasis	gi|470121509|ref|XP_004296808.1|/6.2434e-48/PREDICTED: monothiol glutaredoxin-S2-like [Fragaria vesca subsp. vesca]
MDP0000693594	501	1736	7135	635.824	2494.79	1.97222	Up	0	0	-	-	-	-	gi|462401602|gb|EMJ07159.1|/1.66431e-70/hypothetical protein PRUPE_ppa012003mg [Prunus persica]
MDP0000330029	573	10	41	3.20236	12.5345	1.9687	Up	1.9e-05	0.000296935	K13448|1|2e-42|170|ath:AT1G18210|calcium-binding protein CML	GO:0016020//membrane;GO:0043231//intracellular membrane-bounded organelle	GO:0046872//metal ion binding	-	gi|462405436|gb|EMJ10900.1|/4.81445e-68/hypothetical protein PRUPE_ppa012426mg [Prunus persica]
MDP0000813996	1179	12	49	1.86764	7.28049	1.96282	Up	2.92e-06	5.23e-05	K06617|1|1e-73|275|pop:POPTR_734995|raffinose synthase [EC:2.4.1.82]	-	GO:0016740//transferase activity	GO:0009628//response to abiotic stimulus	gi|462399798|gb|EMJ05466.1|/2.43144e-82/hypothetical protein PRUPE_ppa001730mg [Prunus persica]
MDP0000158544	828	2117	8593	469.154	1818	1.95422	Up	0	0	K08235|1|1e-132|470|rcu:RCOM_1307350|xyloglucan:xyloglucosyl transferase [EC:2.4.1.207]	GO:0005576//extracellular region;GO:0030312//external encapsulating structure	GO:0016798//hydrolase activity, acting on glycosyl bonds;GO:0016758//transferase activity, transferring hexosyl groups	GO:0044042//glucan metabolic process	gi|462417918|gb|EMJ22483.1|/4.6453e-142/hypothetical protein PRUPE_ppa009792mg [Prunus persica]
MDP0000284931	1986	35	142	3.2338	12.5253	1.95354	Up	1.27e-15	5.89e-14	K05681|1|2e-33|142|cme:CMS467C|ATP-binding cassette, subfamily G (WHITE), member 2;K12843|2|5e-31|134|vvi:100248403|U4/U6 small nuclear ribonucleoprotein PRP3;K05643|4|3e-14|79.0|olu:OSTLU_42103|ATP-binding cassette, subfamily A (ABC1), member 3	-	GO:0017111//nucleoside-triphosphatase activity	-	gi|462412760|gb|EMJ17809.1|/9.757e-128/hypothetical protein PRUPE_ppa026987mg [Prunus persica]
MDP0000209143	984	305	1236	56.8761	220.04	1.95187	Up	8.13e-124	4.2e-121	K00750|1|1e-16|85.5|rcu:RCOM_1590700|glycogenin glucosyltransferase [EC:2.4.1.186]	-	GO:0035250//UDP-galactosyltransferase activity	-	gi|462419434|gb|EMJ23697.1|/7.66214e-169/hypothetical protein PRUPE_ppa008264mg [Prunus persica]
MDP0000753318	993	70	283	12.9352	49.9247	1.94845	Up	1.42e-29	1.29e-27	-	-	-	-	gi|462419514|gb|EMJ23777.1|/1.09001e-154/hypothetical protein PRUPE_ppa008439mg [Prunus persica]
MDP0000925349	828	54	217	11.9671	45.9101	1.93974	Up	6.63e-23	4.58e-21	-	-	-	-	-
MDP0000426374	1617	71	285	8.057	30.8755	1.93815	Up	1.42e-29	1.3e-27	K15015|1|8e-11|67.0|vcn:VOLCADRAFT_66446|solute carrier family 32 (vesicular inhibitory amino acid transporter)	GO:0031224//intrinsic to membrane	GO:0005275//amine transmembrane transporter activity	-	gi|462419748|gb|EMJ24011.1|/0/hypothetical protein PRUPE_ppa004223mg [Prunus persica]
MDP0000279018	846	130	521	28.1967	107.881	1.93585	Up	1.19e-52	2.01e-50	-	-	-	-	gi|470129858|ref|XP_004300825.1|/2.54338e-50/PREDICTED: uncharacterized protein LOC101294764 [Fragaria vesca subsp. vesca]
MDP0000141458	525	16	64	5.59224	21.355	1.93307	Up	1.13e-07	2.49e-06	-	-	-	-	gi|462411269|gb|EMJ16318.1|/2.47375e-46/hypothetical protein PRUPE_ppa012970mg [Prunus persica]
MDP0000153029	1188	12	48	1.85349	7.07788	1.93307	Up	4.64e-06	8.02e-05	-	GO:0009536//plastid	GO:0008169//C-methyltransferase activity	GO:0006783//heme biosynthetic process;GO:0006730//one-carbon metabolic process	gi|462414613|gb|EMJ19350.1|/6.32234e-163/hypothetical protein PRUPE_ppa007378mg [Prunus persica]
MDP0000364750	294	27	107	16.8516	63.7551	1.91965	Up	7.26e-12	2.48e-10	-	-	GO:0003676//nucleic acid binding	-	gi|302399035|gb|ADL36812.1|/5.90841e-27/NAC domain class transcription factor [Malus x domestica]
MDP0000745680	1428	22	87	2.82696	10.6726	1.91659	Up	7.06e-10	2e-08	K00924|1|4e-51|200|osa:4333525|[EC:2.7.1.-];K04733|4|2e-47|188|smo:SELMODRAFT_159261|interleukin-1 receptor-associated kinase 4 [EC:2.7.11.1]	-	-	-	-
MDP0000655939	546	22	87	7.39358	27.9129	1.91659	Up	7.06e-10	2.01e-08	K01183|1|2e-51|199|vvi:100245803|chitinase [EC:3.2.1.14]	-	-	-	-
MDP0000046192	1029	17	67	3.03151	11.4061	1.9117	Up	7.04e-08	1.6e-06	K05275|1|2e-36|150|zma:100272747|pyridoxine 4-dehydrogenase [EC:1.1.1.65];K00064|2|1e-09|62.4|smo:SELMODRAFT_124085|D-threo-aldose 1-dehydrogenase [EC:1.1.1.122]	-	GO:0016491//oxidoreductase activity	-	gi|462419342|gb|EMJ23605.1|/1.15618e-146/hypothetical protein PRUPE_ppa008145mg [Prunus persica]
MDP0000299310	291	45	177	28.3756	106.551	1.90883	Up	1.38e-18	7.68e-17	K01115|1|2e-06|48.9|mtr:MTR_5g023050|phospholipase D [EC:3.1.4.4]	-	-	-	gi|470103970|ref|XP_004288398.1|/4.46928e-36/PREDICTED: probable ADP-ribosylation factor GTPase-activating protein AGD11-like [Fragaria vesca subsp. vesca]
MDP0000138296	753	14	55	3.4116	12.7952	1.90708	Up	1.13e-06	2.17e-05	-	-	-	-	gi|462420444|gb|EMJ24707.1|/4.06227e-30/hypothetical protein PRUPE_ppa013598mg [Prunus persica]
MDP0000206691	972	14	55	2.64294	9.91231	1.90708	Up	1.13e-06	2.18e-05	-	-	-	-	gi|462412620|gb|EMJ17669.1|/9.12307e-74/hypothetical protein PRUPE_ppa025942mg [Prunus persica]
MDP0000602207	1065	13	51	2.23985	8.38879	1.90506	Up	2.88e-06	5.15e-05	K04733|1|4e-42|170|smo:SELMODRAFT_33807|interleukin-1 receptor-associated kinase 4 [EC:2.7.11.1];K13416|2|4e-40|163|ath:AT4G33430|brassinosteroid insensitive 1-associated receptor kinase 1 [EC:2.7.10.1 2.7.11.1];K13418|4|2e-39|161|vvi:100247683|somatic embryogenesis receptor kinase 1 [EC:2.7.10.1 2.7.11.1]	-	GO:0004871//signal transducer activity;GO:0004713//protein tyrosine kinase activity;GO:0032559	GO:0006464//cellular protein modification process	gi|462417019|gb|EMJ21756.1|/1.20397e-162/hypothetical protein PRUPE_ppa003241mg [Prunus persica]
MDP0000137705	1014	60	235	10.8577	40.5984	1.9027	Up	4.3e-24	3.17e-22	K04125|1|2e-150|530|pop:POPTR_550316|gibberellin 2-oxidase [EC:1.14.11.13]	-	-	-	-
MDP0000221075	1164	24	94	3.78341	14.1466	1.9027	Up	1.77e-10	5.34e-09	K07761|1|3e-101|367|ath:AT1G59970|gelatinase A [EC:3.4.24.24]	GO:0031224//intrinsic to membrane;GO:0044421//extracellular region part	GO:0046914//transition metal ion binding;GO:0004175//endopeptidase activity	GO:0019538//protein metabolic process	gi|462420182|gb|EMJ24445.1|/1.97334e-161/hypothetical protein PRUPE_ppa007227mg [Prunus persica]
MDP0000156057	1347	38	147	5.17656	19.1174	1.88482	Up	1.94e-15	8.84e-14	K01597|1|0.0|675|pop:POPTR_655777|diphosphomevalonate decarboxylase [EC:4.1.1.33]	-	GO:0016772//transferase activity, transferring phosphorus-containing groups;GO:0016831//carboxy-lyase activity;GO:0032559	GO:0006720//isoprenoid metabolic process;GO:0006796//phosphate-containing compound metabolic process	gi|462407609|gb|EMJ12943.1|/0/hypothetical protein PRUPE_ppa006290mg [Prunus persica]
MDP0000151746	720	51	197	12.9976	47.9305	1.8827	Up	3.59e-20	2.14e-18	K08241|1|3e-26|116|rcu:RCOM_1595240|jasmonate O-methyltransferase [EC:2.1.1.141]	-	GO:0016741	GO:0006730//one-carbon metabolic process	gi|462407026|gb|EMJ12490.1|/9.80983e-63/hypothetical protein PRUPE_ppa002513mg [Prunus persica]
MDP0000702868	819	161	621	36.0717	132.827	1.88061	Up	4.07e-60	8e-58	K01183|1|1e-128|457|pop:POPTR_1116414|chitinase [EC:3.2.1.14]	GO:0030312//external encapsulating structure	GO:0004553//hydrolase activity, hydrolyzing O-glycosyl compounds;GO:0030247//polysaccharide binding	GO:0009793//embryo development ending in seed dormancy;GO:0033554//cellular response to stress;GO:0006026	gi|222139394|gb|ACM45716.1|/7.47206e-161/class IV chitinase [Pyrus pyrifolia]
MDP0000134027	1293	33	127	4.68318	17.2062	1.87737	Up	1.83e-13	7.1e-12	K04733|1|6e-147|518|pop:POPTR_878434|interleukin-1 receptor-associated kinase 4 [EC:2.7.11.1];K00924|2|2e-118|424|ath:AT1G14370|[EC:2.7.1.-];K05658|4|9e-108|388|vvi:100262734|ATP-binding cassette, subfamily B (MDR/TAP), member 1	GO:0043231//intracellular membrane-bounded organelle	GO:0004713//protein tyrosine kinase activity;GO:0032559	GO:0006464//cellular protein modification process	gi|462401016|gb|EMJ06573.1|/1.79935e-174/hypothetical protein PRUPE_ppa007298mg [Prunus persica]
MDP0000637694	726	17	65	4.29672	15.6839	1.86798	Up	1.73e-07	3.74e-06	-	GO:0042579//microbody	GO:0016289//CoA hydrolase activity	-	gi|462405426|gb|EMJ10890.1|/3.79918e-54/hypothetical protein PRUPE_ppa012406mg [Prunus persica]
MDP0000565690	615	61	233	18.2003	66.3681	1.86652	Up	2.49e-23	1.75e-21	K13464|1|3e-30|129|pop:POPTR_817040|jasmonate ZIM domain-containing protein	-	-	-	gi|462412108|gb|EMJ17157.1|/2.15172e-59/hypothetical protein PRUPE_ppa011370mg [Prunus persica]
MDP0000732635	1278	11	42	1.57938	5.75701	1.86596	Up	2.94e-05	0.000442074	-	-	-	-	gi|462419125|gb|EMJ23388.1|/6.66621e-89/hypothetical protein PRUPE_ppa010053mg [Prunus persica]
MDP0000455079	1758	492	1875	51.3536	186.836	1.86324	Up	1.19e-175	9.98e-173	-	-	-	-	gi|462403933|gb|EMJ09490.1|/0/hypothetical protein PRUPE_ppa003334mg [Prunus persica]
MDP0000311820	1290	252	958	35.8456	130.093	1.85968	Up	1.97e-90	6.04e-88	K00801|1|0.0|660|gmx:547940|farnesyl-diphosphate farnesyltransferase [EC:2.5.1.21]	GO:0031224//intrinsic to membrane	GO:0004311//farnesyltranstransferase activity	GO:0006629//lipid metabolic process	gi|462395282|gb|EMJ01081.1|/0/hypothetical protein PRUPE_ppa006420mg [Prunus persica]
MDP0000248766	939	465	1763	90.8683	328.901	1.8558	Up	2.17e-164	1.67e-161	-	-	-	-	-
MDP0000556487	564	21	79	6.83227	24.5373	1.84454	Up	1.06e-08	2.67e-07	-	-	-	-	-
MDP0000242465	1407	21	79	2.73874	9.83584	1.84454	Up	1.06e-08	2.67e-07	K15015|1|2e-73|275|aly:ARALYDRAFT_486994|solute carrier family 32 (vesicular inhibitory amino acid transporter)	GO:0016020//membrane	-	-	gi|462423822|gb|EMJ28085.1|/0/hypothetical protein PRUPE_ppa016615mg [Prunus persica]
MDP0000758237	669	12	45	3.2914	11.7832	1.83997	Up	1.81e-05	0.000282712	-	GO:0009536//plastid	-	-	gi|462401497|gb|EMJ07054.1|/1.59659e-85/hypothetical protein PRUPE_ppa011132mg [Prunus persica]
MDP0000449352	1284	36	135	5.14473	18.4182	1.83997	Up	6.99e-14	2.77e-12	-	GO:0043231//intracellular membrane-bounded organelle	-	-	gi|462419711|gb|EMJ23974.1|/7.5197e-157/hypothetical protein PRUPE_ppa006570mg [Prunus persica]
MDP0000163032	720	16	60	4.07767	14.5981	1.83997	Up	6.83e-07	1.36e-05	-	GO:0009536//plastid	-	-	gi|462401497|gb|EMJ07054.1|/1.15077e-87/hypothetical protein PRUPE_ppa011132mg [Prunus persica]
MDP0000236634	759	19	71	4.59343	16.3868	1.83489	Up	6.67e-08	1.52e-06	-	-	-	-	gi|462405516|gb|EMJ10980.1|/1.84745e-38/hypothetical protein PRUPE_ppa013570mg [Prunus persica]
MDP0000323212	405	771	2881	349.321	1246.14	1.83484	Up	2.69e-263	4.42e-260	-	-	-	-	-
MDP0000276730	1023	29	108	5.20172	18.4938	1.82998	Up	2.63e-11	8.57e-10	K00799|1|3e-68|256|vvi:100242434|glutathione S-transferase [EC:2.5.1.18]	-	GO:0003824//catalytic activity	-	gi|470127187|ref|XP_004299557.1|/2.87449e-81/PREDICTED: probable glutathione S-transferase-like [Fragaria vesca subsp. vesca]
MDP0000123354	2508	358	1333	26.1927	93.1067	1.82972	Up	2.07e-122	1.04e-119	K00688|1|0.0|1441|vvi:100251865|starch phosphorylase [EC:2.4.1.1]	GO:0009536//plastid	GO:0048037//cofactor binding;GO:0016758//transferase activity, transferring hexosyl groups	GO:0006950//response to stress;GO:0044238//primary metabolic process;GO:0010038//response to metal ion	gi|462404046|gb|EMJ09603.1|/0/hypothetical protein PRUPE_ppa001354mg [Prunus persica]
MDP0000206093	537	54	201	18.452	65.5693	1.82924	Up	8e-20	4.7e-18	K08339|1|2e-11|67.0|olu:OSTLU_8657|autophagy-related protein 5	-	-	-	gi|470118350|ref|XP_004295294.1|/2.03268e-75/PREDICTED: uncharacterized protein LOC101305153 [Fragaria vesca subsp. vesca]
MDP0000222932	1542	20	74	2.37997	8.40671	1.8206	Up	4.13e-08	9.68e-07	K14684|1|3e-32|138|ota:Ot10g01640|solute carrier family 25 (mitochondrial phosphate transporter), member 23/24/25/41;K15084|4|3e-29|128|gmx:100800243|solute carrier family 25 (mitochondrial carrier protein), member 16;K15108|5|1e-28|125|cme:CMS091C|solute carrier family 25 (mitochondrial thiamine pyrophosphate transporter), member 19	GO:0019866//organelle inner membrane;GO:0031224//intrinsic to membrane	-	GO:0046907//intracellular transport	gi|462411716|gb|EMJ16765.1|/8.07928e-180/hypothetical protein PRUPE_ppa007443mg [Prunus persica]
MDP0000659260	897	25	92	5.11414	17.9669	1.81278	Up	1.01e-09	2.84e-08	K09422|1|5e-77|285|vvi:100259502|myb proto-oncogene protein, plant	-	-	-	gi|71041084|gb|AAZ20430.1|/4.91858e-164/MYB7 [Malus x domestica]
MDP0000515395	2730	75	276	5.04108	17.7103	1.81278	Up	2.38e-26	1.92e-24	K08286|1|5e-134|477|ath:AT4G28490|protein-serine/threonine kinase [EC:2.7.11.-];K00924|3|5e-120|430|aly:ARALYDRAFT_473063|[EC:2.7.1.-];K13420|5|2e-115|415|pop:POPTR_1075175|LRR receptor-like serine/threonine-protein kinase FLS2 [EC:2.7.11.1]	-	GO:0004672//protein kinase activity	-	gi|462412393|gb|EMJ17442.1|/0/hypothetical protein PRUPE_ppa016943mg, partial [Prunus persica]
MDP0000314088	1548	162	596	19.203	67.4456	1.81239	Up	5.13e-55	9.13e-53	K01183|1|3e-120|430|gmx:100787511|chitinase [EC:3.2.1.14]	-	GO:0004553//hydrolase activity, hydrolyzing O-glycosyl compounds	GO:0005975//carbohydrate metabolic process	gi|462424432|gb|EMJ28695.1|/1.39819e-147/hypothetical protein PRUPE_ppa007414mg [Prunus persica]
MDP0000909262	708	31	114	8.0344	28.2066	1.81177	Up	1.02e-11	3.42e-10	K10661|1|1e-09|61.6|aly:ARALYDRAFT_328336|E3 ubiquitin-protein ligase MARCH6 [EC:6.3.2.19]	-	-	-	gi|470129090|ref|XP_004300461.1|/2.10705e-70/PREDICTED: uncharacterized protein LOC101301874 [Fragaria vesca subsp. vesca]
MDP0000636023	450	30	110	12.233	42.8212	1.80754	Up	2.54e-11	8.27e-10	K00423|1|9e-43|170|smo:SELMODRAFT_104957|L-ascorbate oxidase [EC:1.10.3.3]	-	GO:0046914//transition metal ion binding;GO:0016682//oxidoreductase activity, acting on diphenols and related substances as donors, oxygen as acceptor	GO:0008152//metabolic process	gi|462410531|gb|EMJ15865.1|/1.01037e-69/hypothetical protein PRUPE_ppa003375mg [Prunus persica]
MDP0000197297	2340	42	153	3.29351	11.4539	1.79815	Up	4.13e-15	1.84e-13	K04733|1|2e-64|246|smo:SELMODRAFT_159261|interleukin-1 receptor-associated kinase 4 [EC:2.7.11.1];K13418|2|2e-64|245|rcu:RCOM_0186340|somatic embryogenesis receptor kinase 1 [EC:2.7.10.1 2.7.11.1]	-	-	-	-
MDP0000361947	300	39	142	23.8544	82.9174	1.79742	Up	4.05e-14	1.64e-12	-	-	-	-	-
MDP0000244560	2436	13	47	0.979244	3.37986	1.78722	Up	1.73e-05	0.000271744	K04733|1|1e-62|239|smo:SELMODRAFT_159261|interleukin-1 receptor-associated kinase 4 [EC:2.7.11.1];K13430|3|1e-59|229|pop:POPTR_548061|serine/threonine-protein kinase PBS1 [EC:2.7.11.1]	-	-	-	-
MDP0000293002	1425	80	289	10.3015	35.5272	1.78607	Up	5.4e-27	4.52e-25	-	-	-	GO:0042742//defense response to bacterium;GO:0010033//response to organic substance	gi|462414399|gb|EMJ19136.1|/0/hypothetical protein PRUPE_ppa004978mg [Prunus persica]
MDP0000281501	1440	15	54	1.91141	6.56916	1.78107	Up	4.17e-06	7.29e-05	K06617|1|3e-138|490|rcu:RCOM_0750500|raffinose synthase [EC:2.4.1.82]	-	GO:0016757//transferase activity, transferring glycosyl groups	-	gi|462399798|gb|EMJ05466.1|/4.3686e-140/hypothetical protein PRUPE_ppa001730mg [Prunus persica]
MDP0000119427	540	63	226	21.4078	73.3151	1.77597	Up	2.76e-21	1.78e-19	-	GO:0016020//membrane;GO:0044444//cytoplasmic part;GO:0043231//intracellular membrane-bounded organelle	-	-	gi|462407760|gb|EMJ13094.1|/3.02432e-26/hypothetical protein PRUPE_ppa010307mg [Prunus persica]
MDP0000507003	924	53	190	10.5252	36.0214	1.77501	Up	4.06e-18	2.2e-16	-	-	-	-	gi|462397817|gb|EMJ03485.1|/1.69085e-106/hypothetical protein PRUPE_ppa009089mg [Prunus persica]
MDP0000629143	1131	19	68	3.08259	10.5323	1.77261	Up	2.48e-07	5.26e-06	K05894|1|0.0|666|vvi:100244746|12-oxophytodienoic acid reductase [EC:1.3.1.42]	-	-	-	-
MDP0000292131	552	19	68	6.31596	21.5798	1.77261	Up	2.48e-07	5.26e-06	-	-	-	-	gi|470129858|ref|XP_004300825.1|/1.69362e-51/PREDICTED: uncharacterized protein LOC101294764 [Fragaria vesca subsp. vesca]
MDP0000123085	2268	19	68	1.53722	5.25224	1.77261	Up	2.48e-07	5.26e-06	K12843|1|0.0|957|vvi:100248403|U4/U6 small nuclear ribonucleoprotein PRP3;K05681|2|4e-48|191|cme:CMS467C|ATP-binding cassette, subfamily G (WHITE), member 2	-	-	-	-
MDP0000170531	2682	167	593	11.4257	38.7324	1.76126	Up	1.08e-52	1.83e-50	K04733|1|2e-56|219|smo:SELMODRAFT_159261|interleukin-1 receptor-associated kinase 4 [EC:2.7.11.1];K13416|3|7e-53|207|rcu:RCOM_1534760|brassinosteroid insensitive 1-associated receptor kinase 1 [EC:2.7.10.1 2.7.11.1];K13417|4|1e-52|206|ath:AT2G13790|somatic embryogenesis receptor kinase 4 [EC:2.7.10.1 2.7.11.1]	GO:0016020//membrane	GO:0004672//protein kinase activity;GO:0032559	GO:0006464//cellular protein modification process;GO:0042221//response to chemical stimulus	gi|462422053|gb|EMJ26316.1|/0/hypothetical protein PRUPE_ppa002639mg [Prunus persica]
MDP0000455611	1251	270	957	39.6033	134.009	1.75863	Up	8.57e-84	2.39e-81	K08241|1|5e-48|190|vvi:100260930|jasmonate O-methyltransferase [EC:2.1.1.141]	-	-	-	gi|462406417|gb|EMJ11881.1|/4.04247e-123/hypothetical protein PRUPE_ppb020315mg [Prunus persica]
MDP0000225493	2139	13	46	1.11521	3.76726	1.7562	Up	2.67e-05	0.000403997	-	-	-	-	-
MDP0000252025	936	13	46	2.54855	8.60915	1.7562	Up	2.67e-05	0.000404159	-	-	-	-	-
MDP0000509613	612	141	498	42.2759	142.546	1.75353	Up	2.94e-44	4.13e-42	K03809|1|2e-96|349|rcu:RCOM_0906830|Trp repressor binding protein	GO:0031410//cytoplasmic vesicle	GO:0003824//catalytic activity;GO:0000166//nucleotide binding	-	gi|5031275|gb|AAD38143.1|AF139496_1/1.8416e-95/unknown [Prunus armeniaca]
MDP0000256650	1848	42	148	4.17035	14.0294	1.75021	Up	3.52e-14	1.44e-12	K08193|1|7e-101|332|olu:OSTLU_2927|MFS transporter, ACS family, solute carrier family 17 (sodium-dependent inorganic phosphate cotransporter), other	-	-	-	-
MDP0000885511	390	348	1226	163.734	550.686	1.74987	Up	4.18e-106	1.64e-103	-	-	-	-	gi|462415051|gb|EMJ19788.1|/3.9288e-34/hypothetical protein PRUPE_ppa013276mg [Prunus persica]
MDP0000296180	1032	27	95	4.80075	16.1258	1.74804	Up	1.42e-09	3.92e-08	-	GO:0044424//intracellular part	GO:0016788//hydrolase activity, acting on ester bonds;GO:0016876//ligase activity, forming aminoacyl-tRNA and related compounds;GO:0032559	GO:0006412//translation	gi|462414789|gb|EMJ19526.1|/3.49714e-143/hypothetical protein PRUPE_ppa008466mg [Prunus persica]
MDP0000925648	1569	18	63	2.10511	7.0339	1.74043	Up	9.59e-07	1.86e-05	K08900|1|9e-153|538|mtr:MTR_6g009540|mitochondrial chaperone BCS1	-	GO:0000166//nucleotide binding	-	gi|462413363|gb|EMJ18412.1|/0/hypothetical protein PRUPE_ppa004691mg [Prunus persica]
MDP0000211848	1074	230	803	39.296	130.975	1.73684	Up	2.07e-69	4.83e-67	K14484|1|1e-45|182|aly:ARALYDRAFT_319024|auxin-responsive protein IAA	-	-	-	gi|462411766|gb|EMJ16815.1|/1.66775e-119/hypothetical protein PRUPE_ppa007893mg [Prunus persica]
MDP0000162579	1845	152	529	15.1172	50.2271	1.73227	Up	3.8e-46	5.69e-44	K03294|1|0.0|691|sbi:SORBI_08g021380|basic amino acid/polyamine antiporter, APA family	GO:0031224//intrinsic to membrane	GO:0015174//basic amino acid transmembrane transporter activity;GO:0015172//acidic amino acid transmembrane transporter activity	GO:0015813//L-glutamate transport;GO:0015809//arginine transport	gi|462407250|gb|EMJ12584.1|/0/hypothetical protein PRUPE_ppa003107mg [Prunus persica]
MDP0000148873	813	2287	7952	516.179	1713.42	1.73094	Up	0	0	-	GO:0016020//membrane;GO:0044444//cytoplasmic part;GO:0043231//intracellular membrane-bounded organelle	-	-	gi|462407760|gb|EMJ13094.1|/5.92338e-110/hypothetical protein PRUPE_ppa010307mg [Prunus persica]
MDP0000176374	1599	166	577	19.0495	63.2129	1.73046	Up	4.13e-50	6.69e-48	K13832|1|0.0|781|vvi:100243536|3-dehydroquinate dehydratase / shikimate dehydrogenase [EC:4.2.1.10 1.1.1.25]	GO:0044424//intracellular part	GO:0016616//oxidoreductase activity, acting on the CH-OH group of donors, NAD or NADP as acceptor;GO:0016836//hydro-lyase activity;GO:0000166//nucleotide binding	GO:0008652//cellular amino acid biosynthetic process	gi|462403009|gb|EMJ08566.1|/0/hypothetical protein PRUPE_ppa004574mg [Prunus persica]
MDP0000427753	474	19	66	7.3553	24.3918	1.72954	Up	5.88e-07	1.18e-05	K11129|1|3e-70|261|gmx:100305515|H/ACA ribonucleoprotein complex subunit 2	GO:0032991//macromolecular complex;GO:0031981//nuclear lumen	GO:0003676//nucleic acid binding	-	gi|462406273|gb|EMJ11737.1|/1.04606e-73/hypothetical protein PRUPE_ppa012736mg [Prunus persica]
MDP0000234266	1218	17	59	2.5611	8.48561	1.72826	Up	2.41e-06	4.37e-05	K13429|1|9e-12|69.7|aly:ARALYDRAFT_479684|chitin elicitor receptor kinase 1	-	GO:0016301//kinase activity	GO:0008152//metabolic process	gi|462418926|gb|EMJ23189.1|/7.60773e-111/hypothetical protein PRUPE_ppa002872mg [Prunus persica]
MDP0000361378	189	164	568	159.223	526.46	1.72527	Up	3.73e-49	5.93e-47	-	-	-	-	-
MDP0000353313	159	20	69	23.0812	76.0205	1.71967	Up	3.6e-07	7.45e-06	-	-	-	-	-
MDP0000151351	447	16	55	6.56807	21.5543	1.71443	Up	6.05e-06	0.00010327	-	-	-	-	gi|462415033|gb|EMJ19770.1|/1.18626e-22/hypothetical protein PRUPE_ppa013060mg [Prunus persica]
MDP0000688187	555	173	594	57.1976	187.487	1.71277	Up	8e-51	1.31e-48	-	-	-	GO:0050896//response to stimulus	gi|462401673|gb|EMJ07230.1|/1.70698e-75/hypothetical protein PRUPE_ppa012501mg [Prunus persica]
MDP0000177906	966	249	853	47.2985	154.686	1.70947	Up	4.88e-72	1.17e-69	K13424|1|9e-17|85.9|rcu:RCOM_0664190|WRKY transcription factor 33	-	-	-	gi|470134836|ref|XP_004303242.1|/3.60765e-131/PREDICTED: probable WRKY transcription factor 40-like [Fragaria vesca subsp. vesca]
MDP0000270582	2049	40	137	3.58214	11.7127	1.70918	Up	7.6e-13	2.79e-11	-	-	-	-	-
MDP0000767257	1869	52	178	5.10527	16.6836	1.70837	Up	2.94e-16	1.42e-14	-	-	-	-	gi|462418944|gb|EMJ23207.1|/0/hypothetical protein PRUPE_ppa002916mg [Prunus persica]
MDP0000233356	1362	154	523	20.7476	67.2672	1.69696	Up	2.18e-44	3.09e-42	K10257|1|0.0|709|pop:POPTR_831926|omega-3 fatty acid desaturase (delta-15 desaturase) [EC:1.14.19.-]	-	GO:0016705//oxidoreductase activity, acting on paired donors, with incorporation or reduction of molecular oxygen	GO:0044238//primary metabolic process	gi|462400817|gb|EMJ06374.1|/0/hypothetical protein PRUPE_ppa005574mg [Prunus persica]
MDP0000200059	3744	13	44	0.637137	2.05871	1.69207	Up	6.34e-05	0.000887549	K14794|1|0.0|1438|vvi:100257035|ribosomal RNA-processing protein 12	-	-	-	gi|462398743|gb|EMJ04411.1|/0/hypothetical protein PRUPE_ppa000360mg [Prunus persica]
MDP0000244304	333	27	91	14.878	47.8714	1.68598	Up	7.72e-09	1.97e-07	-	-	-	-	gi|462413479|gb|EMJ18528.1|/4.95631e-37/hypothetical protein PRUPE_ppa020389mg [Prunus persica]
MDP0000148426	735	68	229	16.9764	54.5791	1.68482	Up	3.97e-20	2.36e-18	-	-	-	-	gi|462404203|gb|EMJ09760.1|/5.81788e-50/hypothetical protein PRUPE_ppa024094mg [Prunus persica]
MDP0000203318	1185	24	80	3.71636	11.8263	1.67004	Up	7.72e-08	1.75e-06	-	-	GO:0046872//metal ion binding	-	gi|462397666|gb|EMJ03334.1|/7.78961e-121/hypothetical protein PRUPE_ppa006171mg [Prunus persica]
MDP0000917419	1356	243	806	32.883	104.125	1.6629	Up	1.28e-65	2.74e-63	K12129|1|5e-77|286|rcu:RCOM_0819890|pseudo-response regulator 7	-	-	-	gi|462400975|gb|EMJ06532.1|/7.43106e-118/hypothetical protein PRUPE_ppa007006mg [Prunus persica]
MDP0000551876	1335	42	139	5.77289	18.2395	1.6597	Up	1.52e-12	5.5e-11	K12135|1|1e-14|79.3|ath:AT5G15840|zinc finger protein CONSTANS	-	GO:0005488//binding	-	gi|302398745|gb|ADL36667.1|/5.17427e-140/COL domain class transcription factor [Malus x domestica]
MDP0000208223	3315	101	334	5.59066	17.6499	1.65857	Up	4.64e-28	4e-26	-	GO:0009532//plastid stroma	GO:0008252//nucleotidase activity	-	gi|147865781|emb|CAN81147.1|/0/hypothetical protein VITISV_020812 [Vitis vinifera]
MDP0000747205	1296	30	99	4.24758	13.3816	1.65554	Up	2.71e-09	7.22e-08	-	-	-	-	-
MDP0000313086	1518	55	181	6.64838	20.8874	1.65156	Up	8.33e-16	3.9e-14	K06617|1|6e-115|412|rcu:RCOM_0750500|raffinose synthase [EC:2.4.1.82]	-	GO:0008378//galactosyltransferase activity	GO:0009628//response to abiotic stimulus	gi|462399798|gb|EMJ05466.1|/2.77003e-116/hypothetical protein PRUPE_ppa001730mg [Prunus persica]
MDP0000146033	1929	31	102	2.94886	9.26289	1.6513	Up	1.66e-09	4.55e-08	K14319|1|2e-06|53.1|smo:SELMODRAFT_114118|Ran GTPase-activating protein 1	-	-	-	gi|462397125|gb|EMJ02924.1|/0/hypothetical protein PRUPE_ppa003067mg [Prunus persica]
MDP0000219364	1389	108	355	14.2675	44.7718	1.64986	Up	1.63e-29	1.47e-27	-	-	-	-	-
MDP0000797759	519	380	1249	134.351	421.574	1.64978	Up	1.38e-99	4.92e-97	K13195|1|5e-36|148|pop:POPTR_712972|cold-inducible RNA-binding protein;K02965|2|1e-14|77.4|ath:AT5G47320|small subunit ribosomal protein S19;K11294|3|5e-14|75.1|smo:SELMODRAFT_15428|nucleolin;K14411|5|2e-13|73.6|gmx:100805131|RNA-binding protein Musashi	-	GO:0005488//binding	-	gi|311780287|gb|ADQ08684.1|/6.73503e-41/putative glycine-rich RNA-binding protein 1 [Malus hupehensis]
MDP0000391295	972	28	92	5.28587	16.5806	1.64928	Up	1.09e-08	2.74e-07	K15104|1|4e-126|449|vvi:100266307|solute carrier family 25 (mitochondrial oxoglutarate transporter), member 11	-	-	-	-
MDP0000287302	678	44	144	11.9083	37.2059	1.64357	Up	8.72e-13	3.19e-11	-	-	-	GO:0006952//defense response;GO:0001906//cell killing	gi|462405300|gb|EMJ10764.1|/2.59902e-115/hypothetical protein PRUPE_ppa011053mg [Prunus persica]
MDP0000879669	417	15	49	6.60055	20.5844	1.64089	Up	3.54e-05	0.000524009	-	-	-	-	-
MDP0000693116	1977	45	147	4.17668	13.0253	1.64089	Up	5.37e-13	2.01e-11	K03517|1|7e-26|117|vvi:100243361|quinolinate synthase [EC:2.5.1.72]	-	GO:0016301//kinase activity	-	gi|462404013|gb|EMJ09570.1|/3.89219e-76/hypothetical protein PRUPE_ppa000921mg [Prunus persica]
MDP0000310268	840	370	1207	80.8253	251.714	1.6389	Up	2.07e-95	6.98e-93	K03539|1|1e-14|78.6|bdi:100830772|ribonuclease P/MRP protein subunit RPP1 [EC:3.1.26.5];K12135|3|5e-07|53.1|aly:ARALYDRAFT_488429|zinc finger protein CONSTANS;K12129|4|2e-06|51.2|zma:100280240|pseudo-response regulator 7	-	-	-	gi|462415249|gb|EMJ19986.1|/1.17955e-124/hypothetical protein PRUPE_ppa009719mg [Prunus persica]
MDP0000330957	264	23	75	15.9863	49.7664	1.63833	Up	2.9e-07	6.07e-06	-	GO:0031224//intrinsic to membrane	GO:0004672//protein kinase activity;GO:0032559	GO:0006464//cellular protein modification process;GO:0007167//enzyme linked receptor protein signaling pathway	gi|462403749|gb|EMJ09306.1|/3.02941e-26/hypothetical protein PRUPE_ppa000924mg [Prunus persica]
MDP0000185280	2208	1632	5308	135.627	421.124	1.6346	Up	0	0	K10999|1|7e-110|396|pop:POPTR_578717|cellulose synthase A [EC:2.4.1.12]	GO:0016020//membrane	GO:0016757//transferase activity, transferring glycosyl groups	GO:0009987//cellular process	gi|462404813|gb|EMJ10277.1|/0/hypothetical protein PRUPE_ppa001971mg [Prunus persica]
MDP0000361927	162	40	130	45.3075	140.575	1.63351	Up	1.38e-11	4.56e-10	-	GO:0031224//intrinsic to membrane	-	GO:0009725//response to hormone stimulus;GO:0006972//hyperosmotic response	gi|462401825|gb|EMJ07382.1|/1.59304e-19/hypothetical protein PRUPE_ppa013857mg [Prunus persica]
MDP0000273608	942	16	52	3.11669	9.6701	1.63351	Up	2.15e-05	0.000329788	K09338|1|8e-73|271|aly:ARALYDRAFT_908602|homeobox-leucine zipper protein	-	-	-	gi|462397846|gb|EMJ03514.1|/2.50954e-121/hypothetical protein PRUPE_ppa008075mg [Prunus persica]
MDP0000807889	1137	16	52	2.58217	8.01164	1.63351	Up	2.15e-05	0.000329923	K08293|1|0.0|658|ath:AT2G18170|mitogen-activated protein kinase [EC:2.7.11.24];K04371|2|0.0|647|vvi:100254083|extracellular signal-regulated kinase 1/2 [EC:2.7.11.24]	-	GO:0004702//receptor signaling protein serine/threonine kinase activity;GO:0032559	GO:0006464//cellular protein modification process;GO:0048511//rhythmic process;GO:0023052//signaling;GO:0000302//response to reactive oxygen species	gi|4887127|gb|AAD32204.1|AF134730_1/0/putative mitogen-activated protein kinase MAPK [Prunus armeniaca]
MDP0000309382	792	44	143	10.1942	31.6293	1.63351	Up	1.31e-12	4.74e-11	-	-	GO:0005488//binding	GO:0032502//developmental process	gi|302399029|gb|ADL36809.1|/1.10336e-137/NAC domain class transcription factor [Malus x domestica]
MDP0000221563	1788	49	159	5.02868	15.5779	1.63125	Up	7.74e-14	3.06e-12	K13496|1|2e-59|228|ath:AT2G36770|UDP-glucosyl transferase 73C [EC:2.4.1.-]	-	GO:0008194//UDP-glycosyltransferase activity;GO:0016758//transferase activity, transferring hexosyl groups	-	gi|462423383|gb|EMJ27646.1|/0/hypothetical protein PRUPE_ppa024271mg [Prunus persica]
MDP0000782882	363	86	279	43.4727	134.641	1.63093	Up	3.6e-23	2.51e-21	-	-	-	-	-
MDP0000137468	768	86	279	20.5477	63.6387	1.63093	Up	3.6e-23	2.51e-21	-	-	-	-	-
MDP0000942873	627	33	107	9.65765	29.8947	1.63015	Up	9.43e-10	2.65e-08	K08176|1|3e-89|325|pop:POPTR_831623|MFS transporter, PHS family, inorganic phosphate transporter	GO:0043231//intracellular membrane-bounded organelle;GO:0031224//intrinsic to membrane	GO:0015291//secondary active transmembrane transporter activity;GO:0015103//inorganic anion transmembrane transporter activity	GO:0015698//inorganic anion transport;GO:0009725//response to hormone stimulus	gi|462395186|gb|EMJ00985.1|/9.67741e-95/hypothetical protein PRUPE_ppa003959mg [Prunus persica]
MDP0000225793	864	88	284	18.6893	57.5815	1.62339	Up	2.06e-23	1.46e-21	-	-	-	-	-
MDP0000288293	480	31	100	11.8507	36.4953	1.62273	Up	3.77e-09	9.95e-08	-	-	-	GO:0006950//response to stress	gi|41323958|gb|AAS00045.1|/4.28057e-86/Mal d 1-like [Malus x domestica]
MDP0000689946	615	221	712	65.939	202.807	1.62091	Up	3.83e-56	6.88e-54	K14516|1|4e-24|109|rcu:RCOM_1007740|ethylene-responsive transcription factor 1;K14517|2|4e-23|105|ath:AT5G47220|ethylene-responsive transcription factor 2;K09286|4|2e-22|103|ath:AT4G17500|EREBP-like factor	-	-	GO:0006351//transcription, DNA-dependent	gi|381356172|gb|AFG26327.1|/2.28298e-85/ethylene response factor ERF2 [Eriobotrya japonica]
MDP0000273720	717	115	370	29.4309	90.3985	1.61897	Up	6.42e-30	5.95e-28	-	GO:0042579//microbody	GO:0016856;GO:0016863//intramolecular oxidoreductase activity, transposing C=C bonds	GO:0006631//fatty acid metabolic process	gi|462414752|gb|EMJ19489.1|/2.00956e-92/hypothetical protein PRUPE_ppa010700mg [Prunus persica]
MDP0000309314	1440	46	148	5.86166	18.0044	1.61897	Up	7.46e-13	2.74e-11	K08900|1|3e-61|234|pop:POPTR_271862|mitochondrial chaperone BCS1;K13120|5|7e-51|199|vvi:100263357|protein FAM32A	-	GO:0000166//nucleotide binding	-	gi|399920234|gb|AFP55581.1|/0/ATP binding protein [Rosa rugosa]
MDP0000174775	726	42	135	10.6154	32.5743	1.61757	Up	7.82e-12	2.66e-10	-	-	-	-	-
MDP0000152589	597	99	318	30.4289	93.3107	1.6166	Up	6.96e-26	5.52e-24	-	-	GO:0030246//carbohydrate binding;GO:0003824//catalytic activity	GO:0044238//primary metabolic process	gi|462415930|gb|EMJ20667.1|/4.20342e-89/hypothetical protein PRUPE_ppa021377mg [Prunus persica]
MDP0000761113	738	104	334	25.8584	79.2809	1.61634	Up	4.21e-27	3.54e-25	-	-	-	-	gi|470127458|ref|XP_004299686.1|/2.82576e-36/PREDICTED: uncharacterized protein LOC101306919 [Fragaria vesca subsp. vesca]
MDP0000320927	1803	19	61	1.93367	5.9267	1.61588	Up	4.79e-06	8.28e-05	K07300|1|0.0|641|vvi:100253555|Ca2+:H+ antiporter	-	-	-	-
MDP0000200228	1140	19	61	3.05826	9.37354	1.61588	Up	4.79e-06	8.29e-05	K10782|1|1e-146|517|rcu:RCOM_1750180|fatty acyl-ACP thioesterase A [EC:3.1.2.14 3.1.2.-]	-	GO:0016788//hydrolase activity, acting on ester bonds	GO:0006631//fatty acid metabolic process	gi|462395339|gb|EMJ01138.1|/0/hypothetical protein PRUPE_ppa007110mg [Prunus persica]
MDP0000191667	1803	48	154	4.88507	14.9625	1.6149	Up	2.83e-13	1.08e-11	K01703|1|3e-146|517|pop:POPTR_821804|3-isopropylmalate/(R)-2-methylmalate dehydratase large subunit [EC:4.2.1.33 4.2.1.35]	-	GO:0051536//iron-sulfur cluster binding;GO:0016836//hydro-lyase activity	GO:0006520//cellular amino acid metabolic process	gi|470120920|ref|XP_004296535.1|/7.55898e-148/PREDICTED: 3-isopropylmalate dehydratase-like [Fragaria vesca subsp. vesca]
MDP0000244591	1119	204	654	33.4522	102.383	1.6138	Up	2.15e-51	3.57e-49	K00540|1|3e-113|396|ath:AT5G64210|[EC:1.-.-.-]	GO:0019866//organelle inner membrane;GO:0043231//intracellular membrane-bounded organelle;GO:0031224//intrinsic to membrane	GO:0043169//cation binding;GO:0003824//catalytic activity	GO:0051234//establishment of localization;GO:0032501//multicellular organismal process;GO:0006091//generation of precursor metabolites and energy	gi|462419479|gb|EMJ23742.1|/1.54512e-147/hypothetical protein PRUPE_ppa008350mg [Prunus persica]
MDP0000386613	1125	157	499	25.6078	77.701	1.60135	Up	3.43e-39	4.17e-37	-	-	-	-	gi|462395371|gb|EMJ01170.1|/5.41448e-100/hypothetical protein PRUPE_ppa026016mg [Prunus persica]
MDP0000240828	1341	1075	3412	147.097	445.717	1.59936	Up	4.77e-257	7.5e-254	K01648|1|0.0|731|mtr:MTR_5g033920|ATP citrate (pro-S)-lyase [EC:2.3.3.8]	GO:0043234//protein complex;GO:0044444//cytoplasmic part	GO:0004774//succinate-CoA ligase activity;GO:0032559	GO:0009908//flower development;GO:0016109;GO:0043479;GO:0048827//phyllome development;GO:0006633//fatty acid biosynthetic process;GO:2000026//regulation of multicellular organismal development;GO:0006084//acetyl-CoA metabolic process;GO:0005982//starch metabolic process;GO:0008361//regulation of cell size;GO:0006779//porphyrin-containing compound biosynthetic process	gi|462419388|gb|EMJ23651.1|/0/hypothetical protein PRUPE_ppa006187mg [Prunus persica]
MDP0000129144	1971	234	741	21.7848	65.8582	1.59604	Up	4.12e-57	7.58e-55	K06617|1|0.0|769|pop:POPTR_734995|raffinose synthase [EC:2.4.1.82]	-	-	GO:0009628//response to abiotic stimulus	gi|462399798|gb|EMJ05466.1|/0/hypothetical protein PRUPE_ppa001730mg [Prunus persica]
MDP0000762756	816	158	500	35.5297	107.339	1.59508	Up	4.71e-39	5.7e-37	-	-	-	-	gi|302398685|gb|ADL36637.1|/3.98152e-122/C2H2L domain class transcription factor [Malus x domestica]
MDP0000132623	1011	83	262	15.0644	45.3972	1.59146	Up	3.79e-21	2.42e-19	-	-	-	-	gi|302399005|gb|ADL36797.1|/2.17406e-174/NAC domain class transcription factor [Malus x domestica]
MDP0000262639	1569	33	104	3.85937	11.6115	1.58912	Up	3.18e-09	8.45e-08	K00522|1|1e-75|270|pop:POPTR_822369|ferritin heavy chain [EC:1.16.3.1]	GO:0009536//plastid	GO:0016491//oxidoreductase activity;GO:0005506//iron ion binding	GO:0008152//metabolic process;GO:0000041//transition metal ion transport;GO:0006875//cellular metal ion homeostasis	gi|89276795|gb|ABD66596.1|/9.37773e-91/iron-binding protein [Pyrus pyrifolia]
MDP0000232692	450	51	160	20.7961	62.2854	1.58258	Up	2.19e-13	8.45e-12	K00360|1|8e-12|67.4|ota:Ot10g00920|nitrate reductase (NADH) [EC:1.7.1.1];K13076|4|2e-09|59.7|bdi:100826592|delta8-fatty-acid desaturase [EC:1.14.19.4]	-	-	-	gi|462415045|gb|EMJ19782.1|/7.04587e-47/hypothetical protein PRUPE_ppa013234mg [Prunus persica]
MDP0000628465	1020	22	69	3.95774	11.8502	1.58217	Up	1.62e-06	3.02e-05	-	-	-	-	gi|462397746|gb|EMJ03414.1|/1.45252e-117/hypothetical protein PRUPE_ppa008454mg [Prunus persica]
MDP0000488361	1236	248	777	36.8178	110.124	1.58065	Up	5.41e-59	1.04e-56	K00430|1|2e-137|487|rcu:RCOM_0578390|peroxidase [EC:1.11.1.7]	-	GO:0005506//iron ion binding;GO:0003824//catalytic activity;GO:0016209//antioxidant activity	GO:0008152//metabolic process;GO:0006950//response to stress	gi|428135610|gb|AFY97684.1|/2.3022e-163/peroxidase 1 [Pyrus pyrifolia]
MDP0000235028	1278	78	244	11.1992	33.4455	1.57841	Up	1.39e-19	8.09e-18	K09286|1|2e-11|68.9|ath:AT1G43160|EREBP-like factor	-	-	-	gi|292668941|gb|ADE41125.1|/2.96469e-121/AP2 domain class transcription factor [Malus x domestica]
MDP0000835211	1446	57	178	7.23322	21.564	1.57592	Up	1.19e-14	5.09e-13	K13065|1|1e-27|122|vvi:100265530|shikimate O-hydroxycinnamoyltransferase [EC:2.3.1.133]	-	-	-	-
MDP0000231432	1257	25	78	3.64947	10.8702	1.57462	Up	3.66e-07	7.57e-06	K15014|1|0.0|639|pop:POPTR_250534|solute carrier family 29 (equilibrative nucleoside transporter), member 1/2/3	GO:0016020//membrane	GO:0015932//nucleobase-containing compound transmembrane transporter activity	GO:0015858//nucleoside transport	gi|462412251|gb|EMJ17300.1|/0/hypothetical protein PRUPE_ppa018615mg [Prunus persica]
MDP0000139075	1770	18	56	1.86605	5.54234	1.5705	Up	1.79e-05	0.000280085	K10775|1|0.0|801|rcu:RCOM_1355480|phenylalanine ammonia-lyase [EC:4.3.1.24]	GO:0044424//intracellular part	GO:0016840	GO:0006558//L-phenylalanine metabolic process	gi|382929313|gb|AFG30054.1|/0/phenylalanine ammonialyase [Malus hybrid cultivar]
MDP0000218451	1656	28	87	3.10258	9.20317	1.56866	Up	8.31e-08	1.88e-06	-	-	-	-	gi|462413657|gb|EMJ18706.1|/2.11863e-149/hypothetical protein PRUPE_ppa025214mg [Prunus persica]
MDP0000274905	930	68	211	13.4169	39.7446	1.56671	Up	5.76e-17	2.89e-15	-	-	-	-	gi|462408800|gb|EMJ14134.1|/1.99224e-38/hypothetical protein PRUPE_ppa021949mg, partial [Prunus persica]
MDP0000257359	2127	30	93	2.58809	7.65939	1.56534	Up	3.1e-08	7.36e-07	-	-	GO:0043169//cation binding;GO:0016791//phosphatase activity	-	gi|462418967|gb|EMJ23230.1|/0/hypothetical protein PRUPE_ppa003031mg [Prunus persica]
MDP0000481448	843	31	96	6.74775	19.949	1.56384	Up	1.9e-08	4.62e-07	-	-	-	-	gi|302398991|gb|ADL36790.1|/2.00613e-156/NAC domain class transcription factor [Malus x domestica]
MDP0000207142	2658	257	795	17.742	52.3951	1.56226	Up	2.49e-59	4.83e-57	K04733|1|1e-70|266|smo:SELMODRAFT_159261|interleukin-1 receptor-associated kinase 4 [EC:2.7.11.1]	GO:0044464//cell part	GO:0004672//protein kinase activity;GO:0000166//nucleotide binding	GO:0009987//cellular process;GO:0008152//metabolic process	gi|462404013|gb|EMJ09570.1|/0/hypothetical protein PRUPE_ppa000921mg [Prunus persica]
MDP0000875642	798	468	1442	107.614	316.549	1.55657	Up	1.35e-105	5.19e-103	K08912|1|4e-146|514|rcu:RCOM_1214080|light-harvesting complex II chlorophyll a/b binding protein 1	-	-	-	-
MDP0000361511	630	276	847	80.3884	235.517	1.55077	Up	1.93e-62	4.03e-60	-	-	-	GO:0010876//lipid localization	gi|462412823|gb|EMJ17872.1|/2.99438e-35/hypothetical protein PRUPE_ppb004684mg [Prunus persica]
MDP0000193206	747	51	156	12.5278	36.5833	1.54605	Up	1.07e-12	3.89e-11	-	-	-	-	gi|462413003|gb|EMJ18052.1|/3.49543e-34/hypothetical protein PRUPE_ppa021766mg [Prunus persica]
MDP0000766001	1332	180	550	24.7967	72.3331	1.54451	Up	6.53e-41	8.38e-39	K06694|1|4e-14|77.8|gmx:100499930|26S proteasome non-ATPase regulatory subunit 10;K13118|2|1e-13|76.3|cre:CHLREDRAFT_17930|protein DGCR14	-	GO:0046914//transition metal ion binding	-	gi|462403102|gb|EMJ08659.1|/0/hypothetical protein PRUPE_ppa005792mg [Prunus persica]
MDP0000242922	1284	683	2081	97.6069	283.913	1.54039	Up	2.83e-149	1.81e-146	K10144|1|5e-135|435|vvi:100252623|RING finger and CHY zinc finger domain-containing protein 1 [EC:6.3.2.19]	-	-	-	-
MDP0000784851	498	66	201	24.3187	70.7042	1.53973	Up	7.3e-16	3.44e-14	-	-	-	-	gi|462406436|gb|EMJ11900.1|/7.39539e-39/hypothetical protein PRUPE_ppa024616mg, partial [Prunus persica]
MDP0000314547	2271	27	82	2.18158	6.32521	1.53574	Up	3.02e-07	6.31e-06	K04733|1|8e-55|213|smo:SELMODRAFT_230241|interleukin-1 receptor-associated kinase 4 [EC:2.7.11.1];K13430|4|2e-52|206|zma:100283091|serine/threonine-protein kinase PBS1 [EC:2.7.11.1]	-	-	-	-
MDP0000304911	921	1305	3957	260.002	752.636	1.53343	Up	3.54e-280	6.67e-277	-	-	GO:0005488//binding	-	gi|462420881|gb|EMJ25144.1|/6.26172e-61/hypothetical protein PRUPE_ppa011128mg [Prunus persica]
MDP0000201653	1251	42	127	6.16051	17.7838	1.52944	Up	1.89e-10	5.69e-09	K00737|1|0.0|634|rcu:RCOM_1064760|beta-1,4-mannosyl-glycoprotein beta-1,4-N-acetylglucosaminyltransferase [EC:2.4.1.144]	GO:0044464//cell part	GO:0008375//acetylglucosaminyltransferase activity	GO:0006486//protein glycosylation	gi|462411659|gb|EMJ16708.1|/0/hypothetical protein PRUPE_ppa006973mg [Prunus persica]
MDP0000149453	2334	350	1057	27.5164	79.3328	1.52762	Up	7.87e-76	1.99e-73	K12129|1|0.0|663|rcu:RCOM_0819890|pseudo-response regulator 7	GO:0043231//intracellular membrane-bounded organelle	GO:0003676//nucleic acid binding	GO:0009628//response to abiotic stimulus;GO:0048511//rhythmic process;GO:0007165//signal transduction	gi|470133973|ref|XP_004302833.1|/0/PREDICTED: two-component response regulator-like APRR7-like [Fragaria vesca subsp. vesca]
MDP0000849544	3888	55	166	2.59574	7.47929	1.52675	Up	3.33e-13	1.27e-11	K05658|1|0.0|1841|vvi:100267452|ATP-binding cassette, subfamily B (MDR/TAP), member 1	-	-	-	-
MDP0000941000	1638	451	1361	50.5228	145.554	1.52654	Up	5.14e-97	1.76e-94	K15015|1|2e-11|68.9|cre:CHLREDRAFT_196429|solute carrier family 32 (vesicular inhibitory amino acid transporter);K13946|2|5e-10|64.3|ppp:PHYPADRAFT_148519|auxin influx carrier (AUX1 LAX family)	GO:0031224//intrinsic to membrane	-	-	gi|470102620|ref|XP_004287749.1|/0/PREDICTED: lysine histidine transporter-like 8-like [Fragaria vesca subsp. vesca]
MDP0000278283	1986	21	63	1.94028	5.55699	1.51804	Up	8.87e-06	0.000147301	K04733|1|1e-53|209|smo:SELMODRAFT_159261|interleukin-1 receptor-associated kinase 4 [EC:2.7.11.1];K00924|3|9e-53|206|ath:AT3G59420|[EC:2.7.1.-]	GO:0016020//membrane	GO:0004672//protein kinase activity	-	gi|462406111|gb|EMJ11575.1|/0/hypothetical protein PRUPE_ppa001217mg [Prunus persica]
MDP0000323779	741	27	81	6.68606	19.149	1.51804	Up	4.48e-07	9.16e-06	-	-	GO:0003676//nucleic acid binding	-	gi|302399035|gb|ADL36812.1|/3.06159e-91/NAC domain class transcription factor [Malus x domestica]
MDP0000562306	744	18	54	4.4394	12.7145	1.51804	Up	3.99e-05	0.000583568	K02897|1|3e-36|149|vvi:100255348|large subunit ribosomal protein L25	-	-	-	-
MDP0000533638	480	322	965	123.095	352.18	1.51654	Up	1.15e-68	2.64e-66	-	-	-	GO:0006950//response to stress	gi|41323966|gb|AAS00049.1|/1.05434e-84/Mal d 1-like [Malus x domestica]
MDP0000140046	1626	161	480	18.169	51.7129	1.50905	Up	9.14e-35	9.74e-33	K00787|1|8e-163|572|gmx:100782137|farnesyl diphosphate synthase [EC:2.5.1.1 2.5.1.10]	GO:0044424//intracellular part	GO:0043169//cation binding;GO:0004659//prenyltransferase activity	GO:0006694//steroid biosynthetic process;GO:0006720//isoprenoid metabolic process;GO:0008203//cholesterol metabolic process	gi|462401130|gb|EMJ06687.1|/0/hypothetical protein PRUPE_ppa008174mg [Prunus persica]
MDP0000273006	4524	95	283	3.85324	10.9583	1.50788	Up	4.05e-21	2.58e-19	K05666|1|3e-154|545|olu:OSTLU_35503|ATP-binding cassette, subfamily C (CFTR/MRP), member 2;K05658|2|4e-51|202|bdi:100833702|ATP-binding cassette, subfamily B (MDR/TAP), member 1	GO:0031224//intrinsic to membrane	GO:0017111//nucleoside-triphosphatase activity;GO:0016491//oxidoreductase activity;GO:0015405;GO:0032559	GO:0006810//transport;GO:0009207	gi|462424023|gb|EMJ28286.1|/0/hypothetical protein PRUPE_ppa000215mg [Prunus persica]
MDP0000320017	849	85	253	18.3711	52.2025	1.50668	Up	5.09e-19	2.89e-17	K08235|1|1e-130|464|vvi:100241119|xyloglucan:xyloglucosyl transferase [EC:2.4.1.207];K14504|2|1e-130|464|vvi:100256520|xyloglucan:xyloglucosyl transferase TCH4 [EC:2.4.1.207]	GO:0005576//extracellular region;GO:0030312//external encapsulating structure	GO:0016798//hydrolase activity, acting on glycosyl bonds;GO:0016758//transferase activity, transferring hexosyl groups	GO:0044042//glucan metabolic process	gi|22947852|gb|AAN07898.1|/2.65325e-156/xyloglucan endotransglycosylase [Malus x domestica]
MDP0000165524	999	40	119	7.34716	20.867	1.50596	Up	1.1e-09	3.06e-08	K15275|1|6e-167|584|rcu:RCOM_0697490|solute carrier family 35 (UDP-galactose transporter), member B1	GO:0031224//intrinsic to membrane;GO:0031090//organelle membrane	GO:0015165//pyrimidine nucleotide-sugar transmembrane transporter activity	GO:0015785//UDP-galactose transport;GO:0006984//ER-nucleus signaling pathway	gi|462419513|gb|EMJ23776.1|/2.13304e-174/hypothetical protein PRUPE_ppa008438mg [Prunus persica]
MDP0000787281	831	32	95	7.06601	20.0263	1.50293	Up	5.6e-08	1.29e-06	K09286|1|1e-51|201|ath:AT4G17500|EREBP-like factor;K14517|2|6e-46|182|ath:AT5G47220|ethylene-responsive transcription factor 2	-	-	-	gi|292668959|gb|ADE41134.1|/4.26838e-111/AP2 domain class transcription factor [Malus x domestica]
MDP0000171851	786	57	169	13.3069	37.6654	1.50106	Up	4.02e-13	1.51e-11	K08233|1|4e-76|282|ath:AT2G23610|polyneuridine-aldehyde esterase [EC:3.1.1.78]	-	GO:0016787//hydrolase activity	-	gi|462397973|gb|EMJ03641.1|/7.83209e-120/hypothetical protein PRUPE_ppa009951mg [Prunus persica]
MDP0000708692	1563	307	908	36.0416	101.767	1.49753	Up	1.49e-63	3.14e-61	K13424|1|3e-150|530|pop:POPTR_577093|WRKY transcription factor 33	-	-	-	gi|302399143|gb|ADL36866.1|/0/WRKY domain class transcription factor [Malus x domestica]
MDP0000247896	951	22	65	4.2449	11.9732	1.49601	Up	7.97e-06	0.000133332	K13426|1|5e-49|192|vvi:100251862|WRKY transcription factor 29;K13425|4|1e-35|148|rcu:RCOM_1616660|WRKY transcription factor 22	-	-	-	gi|462406849|gb|EMJ12313.1|/5.86322e-94/hypothetical protein PRUPE_ppa025013mg [Prunus persica]
MDP0000231304	1533	233	688	27.8894	78.6185	1.49515	Up	1.82e-48	2.86e-46	K07513|1|0.0|642|pop:POPTR_816771|acetyl-CoA acyltransferase 1 [EC:2.3.1.16]	-	-	-	gi|462396404|gb|EMJ02203.1|/0/hypothetical protein PRUPE_ppa005303mg [Prunus persica]
MDP0000510213	1179	40	118	6.22546	17.5326	1.49379	Up	1.62e-09	4.44e-08	K01078|1|3e-72|270|rcu:RCOM_1150260|acid phosphatase [EC:3.1.3.2]	-	GO:0016787//hydrolase activity	-	gi|462405076|gb|EMJ10540.1|/3.85493e-104/hypothetical protein PRUPE_ppa008456mg [Prunus persica]
MDP0000148399	1053	121	356	21.0854	59.2243	1.48995	Up	9.73e-26	7.66e-24	-	-	-	-	gi|462400915|gb|EMJ06472.1|/4.34619e-48/hypothetical protein PRUPE_ppa006491mg [Prunus persica]
MDP0000084184	1371	37	108	4.9521	13.7995	1.47851	Up	1.04e-08	2.62e-07	-	GO:0043231//intracellular membrane-bounded organelle	GO:0005496//steroid binding	GO:0009566//fertilization;GO:0006629//lipid metabolic process	gi|462403094|gb|EMJ08651.1|/0/hypothetical protein PRUPE_ppa005524mg [Prunus persica]
MDP0000357718	264	293	854	203.652	566.673	1.47641	Up	1.15e-58	2.17e-56	-	-	-	-	-
MDP0000875654	1419	708	2060	91.5537	254.31	1.4739	Up	1.39e-138	8.17e-136	K08237|1|0.0|659|pop:POPTR_731288|hydroquinone glucosyltransferase [EC:2.4.1.218]	-	GO:0035251//UDP-glucosyltransferase activity	GO:0006970//response to osmotic stress;GO:0006805//xenobiotic metabolic process	gi|470141962|ref|XP_004306692.1|/0/PREDICTED: hydroquinone glucosyltransferase-like [Fragaria vesca subsp. vesca]
MDP0000935996	1719	220	640	23.484	65.2203	1.47364	Up	2.81e-44	3.97e-42	K13424|1|0.0|675|vvi:100243352|WRKY transcription factor 33	-	-	-	gi|302399121|gb|ADL36855.1|/0/WRKY domain class transcription factor [Malus x domestica]
MDP0000126158	552	22	64	7.31322	20.3104	1.47364	Up	1.18e-05	0.000191296	-	-	GO:0005488//binding	GO:0009414//response to water deprivation	gi|462395748|gb|EMJ01547.1|/2.77871e-70/hypothetical protein PRUPE_ppa012319mg [Prunus persica]
MDP0000260352	1173	65	189	10.1681	28.2255	1.47295	Up	3.8e-14	1.54e-12	K00924|1|6e-146|515|osa:4337593|[EC:2.7.1.-];K05658|4|5e-126|449|vvi:100262734|ATP-binding cassette, subfamily B (MDR/TAP), member 1	-	GO:0004713//protein tyrosine kinase activity;GO:0032559	GO:0006464//cellular protein modification process	gi|470143702|ref|XP_004307510.1|/2.056e-174/PREDICTED: protein kinase APK1A, chloroplastic-like [Fragaria vesca subsp. vesca]
MDP0000932963	894	1062	3082	217.978	603.912	1.47016	Up	1.38e-205	1.41e-202	-	-	-	-	gi|462397821|gb|EMJ03489.1|/1.00618e-92/hypothetical protein PRUPE_ppa009117mg [Prunus persica]
MDP0000743866	690	20	58	5.31871	14.7251	1.46913	Up	3.21e-05	0.000478651	-	-	-	-	-
MDP0000218936	744	49	142	12.085	33.4344	1.46811	Up	6.25e-11	1.96e-09	-	-	-	-	gi|462423160|gb|EMJ27423.1|/1.48692e-77/hypothetical protein PRUPE_ppa016591mg [Prunus persica]
MDP0000848358	483	99	286	37.6108	103.728	1.46359	Up	1.79e-20	1.09e-18	-	-	-	GO:0050896//response to stimulus	gi|462420556|gb|EMJ24819.1|/4.29362e-62/hypothetical protein PRUPE_ppa012591mg [Prunus persica]
MDP0000130060	429	26	75	11.1209	30.6255	1.46145	Up	2.36e-06	4.29e-05	K13195|1|2e-12|69.3|pop:POPTR_712972|cold-inducible RNA-binding protein;K11294|2|5e-11|64.7|zma:100273020|nucleolin;K13095|3|6e-11|64.3|zma:100383202|splicing factor 1;K14325|4|6e-11|64.3|pop:POPTR_823076|RNA-binding protein with serine-rich domain 1;K02965|5|6e-11|64.3|ath:AT5G47320|small subunit ribosomal protein S19	GO:0043231//intracellular membrane-bounded organelle	GO:0003676//nucleic acid binding	-	gi|462408081|gb|EMJ13415.1|/8.87414e-47/hypothetical protein PRUPE_ppa013115mg [Prunus persica]
MDP0000139720	1200	301	868	46.0267	126.712	1.46101	Up	1.05e-58	2.01e-56	K00161|1|0.0|687|rcu:RCOM_0699730|pyruvate dehydrogenase E1 component subunit alpha [EC:1.2.4.1]	GO:0044429//mitochondrial part	GO:0004738//pyruvate dehydrogenase activity	GO:0006007//glucose catabolic process	gi|462419728|gb|EMJ23991.1|/0/hypothetical protein PRUPE_ppa006652mg [Prunus persica]
MDP0000131646	1752	125	360	13.0918	35.9954	1.45914	Up	2.9e-25	2.23e-23	K14652|1|0.0|785|vvi:100248717|3,4-dihydroxy 2-butanone 4-phosphate synthase / GTP cyclohydrolase II [EC:4.1.99.12 3.5.4.25]	GO:0009536//plastid	GO:0003933//GTP cyclohydrolase activity;GO:0046914//transition metal ion binding;GO:0016830//carbon-carbon lyase activity	GO:0006771//riboflavin metabolic process	gi|33308405|gb|AAQ03091.1|/0/GTP cyclohydrolase II/3,4-dihydroxy-2-butanone 4-phosphate synthase [Malus x domestica]
MDP0000425942	387	24	69	11.3796	31.2332	1.45664	Up	6.39e-06	0.000108559	-	GO:0016020//membrane	-	-	gi|255550081|ref|XP_002516091.1|/3.94609e-31/conserved hypothetical protein [Ricinus communis]
MDP0000235454	1566	619	1778	72.531	198.893	1.45532	Up	1.15e-117	5.36e-115	K00626|1|0.0|677|gmx:100804647|acetyl-CoA C-acetyltransferase [EC:2.3.1.9]	-	GO:0016746//transferase activity, transferring acyl groups	-	gi|462411618|gb|EMJ16667.1|/0/hypothetical protein PRUPE_ppa006513mg [Prunus persica]
MDP0000787216	1641	54	155	6.03824	16.5463	1.45431	Up	1.17e-11	3.89e-10	K15015|1|8e-11|67.0|cre:CHLREDRAFT_196429|solute carrier family 32 (vesicular inhibitory amino acid transporter);K13946|2|5e-10|64.3|ppp:PHYPADRAFT_148519|auxin influx carrier (AUX1 LAX family)	GO:0031224//intrinsic to membrane	-	-	gi|470102620|ref|XP_004287749.1|/0/PREDICTED: lysine histidine transporter-like 8-like [Fragaria vesca subsp. vesca]
MDP0000912405	810	22	63	4.98382	13.6249	1.45092	Up	1.73e-05	0.000272788	-	-	-	-	gi|462394673|gb|EMJ00472.1|/9.76536e-89/hypothetical protein PRUPE_ppa022741mg [Prunus persica]
MDP0000235395	1842	227	649	22.6132	61.7211	1.4486	Up	8.7e-44	1.21e-41	K00942|1|1e-166|585|rcu:RCOM_0751830|guanylate kinase [EC:2.7.4.8]	-	GO:0016776//phosphotransferase activity, phosphate group as acceptor	GO:0009117//nucleotide metabolic process;GO:0006796//phosphate-containing compound metabolic process	gi|462397665|gb|EMJ03333.1|/0/hypothetical protein PRUPE_ppa006136mg [Prunus persica]
MDP0000518155	2631	27	77	1.88308	5.12682	1.44497	Up	2.11e-06	3.87e-05	K01240|1|7e-10|64.7|smo:SELMODRAFT_180819|uridine nucleosidase [EC:3.2.2.3];K01239|4|3e-07|56.2|olu:OSTLU_28809|purine nucleosidase [EC:3.2.2.1]	-	-	-	gi|462422436|gb|EMJ26699.1|/0/hypothetical protein PRUPE_ppa001181mg [Prunus persica]
MDP0000217855	5613	119	339	3.89024	10.5799	1.4434	Up	1.6e-23	1.14e-21	K02183|1|2e-89|330|aly:ARALYDRAFT_495855|calmodulin	-	-	-	gi|462403656|gb|EMJ09213.1|/0/hypothetical protein PRUPE_ppa003269mg [Prunus persica]
MDP0000597116	1179	26	74	4.04655	10.995	1.44209	Up	3.46e-06	6.12e-05	K14689|1|4e-93|339|aly:ARALYDRAFT_483845|solute carrier family 30 (zinc transporter), member 2	-	GO:0015075//ion transmembrane transporter activity	GO:0006812//cation transport	gi|462400970|gb|EMJ06527.1|/1.81479e-170/hypothetical protein PRUPE_ppa006972mg [Prunus persica]
MDP0000534687	1179	95	270	14.7855	40.117	1.44003	Up	5.53e-19	3.13e-17	K00423|1|6e-90|329|rcu:RCOM_0657480|L-ascorbate oxidase [EC:1.10.3.3]	-	-	-	gi|462410531|gb|EMJ15865.1|/3.66517e-163/hypothetical protein PRUPE_ppa003375mg [Prunus persica]
MDP0000703817	1113	65	184	10.7163	28.9602	1.43427	Up	2.49e-13	9.56e-12	K14491|1|7e-13|73.2|vvi:100259369|two-component response regulator ARR-B family	-	-	-	gi|462420160|gb|EMJ24423.1|/2.01041e-123/hypothetical protein PRUPE_ppa007222mg [Prunus persica]
MDP0000165209	1941	52	147	4.9159	13.2669	1.43231	Up	6.54e-11	2.05e-09	K00924|1|9e-58|223|aly:ARALYDRAFT_486409|[EC:2.7.1.-];K04733|4|3e-56|218|smo:SELMODRAFT_159261|interleukin-1 receptor-associated kinase 4 [EC:2.7.11.1]	-	-	-	-
MDP0000200253	1737	40	113	4.22557	11.3961	1.43133	Up	1.08e-08	2.73e-07	K05857|1|0.0|763|pop:POPTR_805439|phosphatidylinositol phospholipase C, delta [EC:3.1.4.11]	-	GO:0004629//phospholipase C activity	GO:0007165//signal transduction	gi|462415436|gb|EMJ20173.1|/0/hypothetical protein PRUPE_ppa003890mg [Prunus persica]
MDP0000207520	636	606	1704	174.84	469.344	1.42461	Up	2.35e-109	9.65e-107	-	-	-	-	-
MDP0000294489	783	159	446	37.2615	99.7819	1.42109	Up	8.76e-30	8.06e-28	K13425|1|2e-28|124|aly:ARALYDRAFT_490447|WRKY transcription factor 22;K13426|3|2e-26|117|pop:POPTR_646672|WRKY transcription factor 29	-	-	-	-
MDP0000304113	822	91	255	20.314	54.3434	1.41963	Up	1.16e-17	6.08e-16	K13425|1|7e-27|119|vvi:100256849|WRKY transcription factor 22;K13426|3|2e-25|114|pop:POPTR_646672|WRKY transcription factor 29	-	-	-	gi|302399125|gb|ADL36857.1|/1.22054e-102/WRKY domain class transcription factor [Malus x domestica]
MDP0000363724	420	113	315	49.369	131.383	1.4121	Up	2.63e-21	1.7e-19	-	-	-	-	-
MDP0000248707	2025	37	103	3.35275	8.91027	1.41012	Up	6.86e-08	1.56e-06	K04733|1|3e-53|208|smo:SELMODRAFT_159261|interleukin-1 receptor-associated kinase 4 [EC:2.7.11.1];K13415|3|2e-52|205|pop:POPTR_650846|protein brassinosteroid insensitive 1 [EC:2.7.10.1 2.7.11.1];K13418|5|6e-52|204|ath:AT1G71830|somatic embryogenesis receptor kinase 1 [EC:2.7.10.1 2.7.11.1]	-	GO:0004672//protein kinase activity;GO:0000166//nucleotide binding	GO:0032501//multicellular organismal process;GO:0009755//hormone-mediated signaling pathway	gi|462402224|gb|EMJ07781.1|/0/hypothetical protein PRUPE_ppa020322mg, partial [Prunus persica]
MDP0000292999	987	73	203	13.5716	36.0294	1.40859	Up	3.3e-14	1.35e-12	K02370|1|1e-25|115|ppp:PHYPADRAFT_146391|alpha-1,4-N-acetylglucosaminyltransferase EXTL3 [EC:2.4.1.223 2.4.1.224]	GO:0005789//endoplasmic reticulum membrane	GO:0008375//acetylglucosaminyltransferase activity	GO:0009888//tissue development;GO:0007155//cell adhesion	gi|462414792|gb|EMJ19529.1|/0/hypothetical protein PRUPE_ppa008488mg [Prunus persica]
MDP0000312874	2334	114	317	8.9625	23.7923	1.40852	Up	2.35e-21	1.52e-19	K01736|1|0.0|632|gmx:100814518|chorismate synthase [EC:4.2.3.5]	GO:0031981//nuclear lumen;GO:0009536//plastid	GO:0016838//carbon-oxygen lyase activity, acting on phosphates	GO:0008652//cellular amino acid biosynthetic process;GO:0003006//developmental process involved in reproduction	gi|462414471|gb|EMJ19208.1|/0/hypothetical protein PRUPE_ppa005795mg [Prunus persica]
MDP0000316397	663	36	100	9.96355	26.422	1.40701	Up	1.12e-07	2.48e-06	-	-	-	-	gi|462408006|gb|EMJ13340.1|/1.86229e-62/hypothetical protein PRUPE_ppa012223mg [Prunus persica]
MDP0000878181	249	66	183	48.6373	128.745	1.40438	Up	6.74e-13	2.48e-11	-	-	-	GO:0006950//response to stress	gi|462406963|gb|EMJ12427.1|/7.07591e-20/hypothetical protein PRUPE_ppa014022mg [Prunus persica]
MDP0000691789	1818	91	252	9.18486	24.282	1.40256	Up	3.48e-17	1.79e-15	K01904|1|0.0|845|vvi:100245991|4-coumarate--CoA ligase [EC:6.2.1.12]	-	GO:0016405//CoA-ligase activity;GO:0016703;GO:0032559	GO:0006725//cellular aromatic compound metabolic process	gi|382929317|gb|AFG30056.1|/0/4-coumarate: CoA ligase [Malus hybrid cultivar]
MDP0000424398	1653	172	476	19.0933	50.4444	1.40163	Up	4.63e-31	4.49e-29	K01723|1|0.0|728|pop:POPTR_644172|hydroperoxide dehydratase [EC:4.2.1.92]	-	-	-	-
MDP0000926292	1299	175	484	24.7203	65.2702	1.40073	Up	1.58e-31	1.55e-29	K08679|1|0.0|785|rcu:RCOM_0782170|UDP-glucuronate 4-epimerase [EC:5.1.3.6]	-	GO:0048037//cofactor binding;GO:0016857//racemase and epimerase activity, acting on carbohydrates and derivatives	GO:0006139//nucleobase-containing compound metabolic process	gi|462419317|gb|EMJ23580.1|/0/hypothetical protein PRUPE_ppa006006mg [Prunus persica]
MDP0000286646	1884	161	445	15.6809	41.3769	1.39982	Up	4.34e-29	3.89e-27	-	-	-	-	gi|462400634|gb|EMJ06191.1|/0/hypothetical protein PRUPE_ppa003496mg [Prunus persica]
MDP0000798088	2064	422	1161	37.517	98.5374	1.39313	Up	1.15e-72	2.79e-70	-	-	-	-	gi|408362895|gb|AFU56879.1|/0/neutral invertase [Malus x domestica]
MDP0000293898	1341	356	979	48.7132	127.889	1.39251	Up	1.64e-61	3.32e-59	K01669|1|1e-50|198|ppp:PHYPADRAFT_200971|deoxyribodipyrimidine photo-lyase [EC:4.1.99.3]	-	GO:0003913//DNA photolyase activity	GO:0006259//DNA metabolic process	gi|462395231|gb|EMJ01030.1|/0/hypothetical protein PRUPE_ppa005477mg [Prunus persica]
MDP0000200450	1464	28	77	3.50947	9.21358	1.39251	Up	3.97e-06	6.96e-05	K13030|1|3e-88|323|sbi:SORBI_01g001220|cyanohydrin beta-glucosyltransferase [EC:2.4.1.85];K13228|2|2e-51|201|zma:100274317|UDP-glucosyltransferase BX9 [EC:2.4.1.202];K13691|3|5e-49|193|rcu:RCOM_0101360|pathogen-inducible salicylic acid glucosyltransferase [EC:2.4.1.-];K13068|4|9e-49|192|aly:ARALYDRAFT_479675|sinapate 1-glucosyltransferase [EC:2.4.1.120]	-	GO:0016758//transferase activity, transferring hexosyl groups	-	gi|470136299|ref|XP_004303932.1|/0/PREDICTED: UDP-glycosyltransferase 85A1-like [Fragaria vesca subsp. vesca]
MDP0000373134	1632	31	85	3.48551	9.12383	1.38827	Up	1.31e-06	2.48e-05	-	GO:0044464//cell part	GO:0046914//transition metal ion binding;GO:0001071//nucleic acid binding transcription factor activity	GO:0006351//transcription, DNA-dependent	gi|302398689|gb|ADL36639.1|/0/C2H2L domain class transcription factor [Malus x domestica]
MDP0000770103	957	392	1072	75.1621	196.228	1.38445	Up	1.29e-66	2.87e-64	K00430|1|2e-110|397|gmx:100803637|peroxidase [EC:1.11.1.7]	-	GO:0005506//iron ion binding;GO:0003824//catalytic activity;GO:0016209//antioxidant activity	GO:0008152//metabolic process;GO:0006950//response to stress	gi|462411849|gb|EMJ16898.1|/3.64253e-160/hypothetical protein PRUPE_ppa008808mg [Prunus persica]
MDP0000158047	966	204	557	38.7506	101.008	1.38218	Up	2.39e-35	2.57e-33	-	-	-	-	gi|462419514|gb|EMJ23777.1|/2.57345e-145/hypothetical protein PRUPE_ppa008439mg [Prunus persica]
MDP0000235319	1920	22	60	2.10255	5.4743	1.38053	Up	5.4e-05	0.000769256	K13150|1|1e-112|405|rcu:RCOM_0794230|coilin	-	-	-	gi|470149256|ref|XP_004310155.1|/0/PREDICTED: uncharacterized protein LOC101307957 [Fragaria vesca subsp. vesca]
MDP0000274385	2004	125	340	11.4456	29.7207	1.37668	Up	4.52e-22	3.03e-20	K00517|1|6e-115|413|osa:4348172|[EC:1.14.-.-];K16084|3|1e-92|338|osa:4329723|cytochrome P450, family 76, subfamily M, polypeptide 7 (ent-cassa-12,15-diene 11-hydroxylase) [EC:1.14.13.145];K05280|4|8e-91|333|mtr:MTR_3g025230|flavonoid 3'-monooxygenase [EC:1.14.13.21]	-	-	-	gi|462419058|gb|EMJ23321.1|/0/hypothetical protein PRUPE_ppa004639mg [Prunus persica]
MDP0000154434	1185	32	87	4.95515	12.8611	1.37602	Up	1.16e-06	2.21e-05	-	-	-	-	gi|462398458|gb|EMJ04126.1|/8.15501e-78/hypothetical protein PRUPE_ppa016277mg [Prunus persica]
MDP0000913740	516	57	154	20.2698	52.2817	1.36697	Up	1.09e-10	3.36e-09	K11654|1|1e-34|144|smo:SELMODRAFT_440203|SWI/SNF-related matrix-associated actin-dependent regulator of chromatin subfamily A member 5 [EC:3.6.4.-];K08815|2|1e-11|67.0|ota:Ot18g00860|tau tubulin kinase [EC:2.7.11.26]	GO:0009536//plastid	-	-	gi|462395781|gb|EMJ01580.1|/3.84336e-73/hypothetical protein PRUPE_ppa012456mg [Prunus persica]
MDP0000661951	1398	1511	4040	198.327	506.236	1.35193	Up	4.06e-237	5.28e-234	K01641|1|0.0|773|rcu:RCOM_1683050|hydroxymethylglutaryl-CoA synthase [EC:2.3.3.10]	-	GO:0046912//transferase activity, transferring acyl groups, acyl groups converted into alkyl on transfer;GO:0016747//transferase activity, transferring acyl groups other than amino-acyl groups	GO:0006720//isoprenoid metabolic process	gi|462405728|gb|EMJ11192.1|/0/hypothetical protein PRUPE_ppa005266mg [Prunus persica]
MDP0000933110	969	530	1417	100.364	256.168	1.35185	Up	2.05e-84	5.85e-82	-	-	-	-	-
MDP0000175947	402	58	155	26.4745	67.5436	1.35122	Up	1.38e-10	4.21e-09	K01078|1|5e-26|87.0|ath:AT1G14700|acid phosphatase [EC:3.1.3.2]	-	GO:0016791//phosphatase activity	-	gi|462405074|gb|EMJ10538.1|/7.02153e-37/hypothetical protein PRUPE_ppa008418mg [Prunus persica]
MDP0000945834	1332	30	80	4.13278	10.5212	1.34811	Up	4.47e-06	7.77e-05	-	-	GO:0016874//ligase activity	-	gi|462421681|gb|EMJ25944.1|/0/hypothetical protein PRUPE_ppa024359mg [Prunus persica]
MDP0000222186	666	39	104	10.7452	27.3551	1.34811	Up	1.61e-07	3.49e-06	-	-	-	-	gi|462394782|gb|EMJ00581.1|/2.16685e-34/hypothetical protein PRUPE_ppa025692mg [Prunus persica]
MDP0000235112	1908	70	186	6.73201	17.0771	1.34295	Up	2.54e-12	8.98e-11	K02183|1|8e-154|542|pop:POPTR_825902|calmodulin	-	-	-	-
MDP0000169913	1206	49	130	7.45545	18.8832	1.34073	Up	5.26e-09	1.37e-07	-	-	-	-	-
MDP0000286751	972	49	130	9.25028	23.4291	1.34073	Up	5.26e-09	1.37e-07	K15113|1|1e-128|457|vvi:100249984|solute carrier family 25 (mitochondrial iron transporter), member 28/37	GO:0019866//organelle inner membrane;GO:0031224//intrinsic to membrane	-	GO:0006810//transport;GO:0009987//cellular process	gi|462401189|gb|EMJ06746.1|/9.58458e-148/hypothetical protein PRUPE_ppa008598mg [Prunus persica]
MDP0000271039	2103	143	379	12.4773	31.5703	1.33926	Up	1.74e-23	1.24e-21	K04733|1|6e-60|230|smo:SELMODRAFT_159261|interleukin-1 receptor-associated kinase 4 [EC:2.7.11.1];K13430|3|2e-56|218|zma:100283091|serine/threonine-protein kinase PBS1 [EC:2.7.11.1];K13418|5|2e-55|216|aly:ARALYDRAFT_895025|somatic embryogenesis receptor kinase 1 [EC:2.7.10.1 2.7.11.1]	GO:0043231//intracellular membrane-bounded organelle;GO:0016020//membrane	GO:0030246//carbohydrate binding;GO:0004674//protein serine/threonine kinase activity;GO:0032559	GO:0006464//cellular protein modification process	gi|462406039|gb|EMJ11503.1|/0/hypothetical protein PRUPE_ppa002438mg [Prunus persica]
MDP0000794439	963	225	596	42.8727	108.417	1.33846	Up	5.53e-36	6.09e-34	K13424|1|9e-17|85.9|sbi:SORBI_09g023270|WRKY transcription factor 33	-	-	-	gi|470134836|ref|XP_004303242.1|/7.76294e-118/PREDICTED: probable WRKY transcription factor 40-like [Fragaria vesca subsp. vesca]
MDP0000172803	2922	34	90	2.13513	5.39561	1.33747	Up	1.29e-06	2.45e-05	K00924|1|2e-162|572|ath:AT1G28440|[EC:2.7.1.-];K08286|3|1e-150|532|ath:AT4G28490|protein-serine/threonine kinase [EC:2.7.11.-]	GO:0044462;GO:0016020//membrane	GO:0004672//protein kinase activity;GO:0000166//nucleotide binding	GO:0006468//protein phosphorylation;GO:0032501//multicellular organismal process;GO:0006950//response to stress	gi|462395105|gb|EMJ00904.1|/0/hypothetical protein PRUPE_ppa000895mg [Prunus persica]
MDP0000149682	183	31	82	31.0839	78.4949	1.33643	Up	3.92e-06	6.88e-05	-	GO:0031410//cytoplasmic vesicle	-	-	gi|470101259|ref|XP_004287094.1|/1.61489e-16/PREDICTED: arabinogalactan peptide 16-like [Fragaria vesca subsp. vesca]
MDP0000308027	1236	304	803	45.1315	113.809	1.3344	Up	1.11e-47	1.71e-45	K15283|1|8e-154|541|pop:POPTR_1101346|solute carrier family 35, member E1	GO:0019866//organelle inner membrane;GO:0009941//chloroplast envelope;GO:0031224//intrinsic to membrane	GO:0005342//organic acid transmembrane transporter activity;GO:0008514//organic anion transmembrane transporter activity;GO:0015291//secondary active transmembrane transporter activity	GO:0015711//organic anion transport	gi|462404921|gb|EMJ10385.1|/3.53536e-180/hypothetical protein PRUPE_ppa006411mg [Prunus persica]
MDP0000232047	1089	25	66	4.21247	10.6168	1.33361	Up	3.66e-05	0.000540378	K13379|1|0.0|700|rcu:RCOM_1468610|reversibly glycosylated polypeptide / UDP-arabinopyranose mutase [EC:2.4.1.- 5.4.99.30]	GO:0044459//plasma membrane part;GO:0030312//external encapsulating structure	GO:0035251//UDP-glucosyltransferase activity	GO:0045229//external encapsulating structure organization;GO:0009250//glucan biosynthetic process	gi|462405014|gb|EMJ10478.1|/0/hypothetical protein PRUPE_ppa007588mg [Prunus persica]
MDP0000233467	978	100	264	18.7623	47.2872	1.33361	Up	1.01e-16	5.03e-15	-	-	-	-	gi|462420799|gb|EMJ25062.1|/6.80218e-85/hypothetical protein PRUPE_ppa010802mg [Prunus persica]
MDP0000788345	1260	132	348	19.2233	48.3824	1.33162	Up	1.63e-21	1.06e-19	K05283|1|3e-14|78.2|aly:ARALYDRAFT_354960|phosphatidylinositol glycan, class W [EC:2.3.-.-];K11982|2|5e-10|63.9|ppp:PHYPADRAFT_169900|E3 ubiquitin-protein ligase RNF115/126 [EC:6.3.2.19];K15692|5|1e-08|59.7|ppp:PHYPADRAFT_16563|E3 ubiquitin-protein ligase RNF13 [EC:6.3.2.19]	-	-	-	-
MDP0000197160	1335	65	171	8.93423	22.4385	1.32856	Up	2.81e-11	9.12e-10	K00924|1|1e-88|325|ath:AT1G30270|[EC:2.7.1.-];K07198|3|4e-56|217|zma:100192108|5'-AMP-activated protein kinase, catalytic alpha subunit [EC:2.7.11.11]	-	GO:0004672//protein kinase activity;GO:0032559	GO:0006464//cellular protein modification process;GO:0023052//signaling	gi|462419520|gb|EMJ23783.1|/7.41983e-163/hypothetical protein PRUPE_ppa006253mg [Prunus persica]
MDP0000697407	906	35	92	7.08867	17.7885	1.32735	Up	1.14e-06	2.18e-05	K12135|1|8e-15|79.3|ath:AT5G15840|zinc finger protein CONSTANS	GO:0016604//nuclear body	GO:0005488//binding	GO:0009813//flavonoid biosynthetic process;GO:0009640//photomorphogenesis;GO:0009657//plastid organization;GO:0006779//porphyrin-containing compound biosynthetic process	gi|302398743|gb|ADL36666.1|/1.08202e-150/COL domain class transcription factor [Malus x domestica]
MDP0000153539	2178	32	84	2.69598	6.75616	1.32539	Up	3.45e-06	6.09e-05	K04733|1|2e-51|202|smo:SELMODRAFT_230241|interleukin-1 receptor-associated kinase 4 [EC:2.7.11.1];K00924|3|1e-50|199|aly:ARALYDRAFT_313416|[EC:2.7.1.-];K13429|5|5e-49|194|sbi:SORBI_02g029560|chitin elicitor receptor kinase 1	-	-	-	gi|462413313|gb|EMJ18362.1|/0/hypothetical protein PRUPE_ppa002047mg [Prunus persica]
MDP0000237977	666	53	139	14.6025	36.5611	1.3241	Up	2.21e-09	5.96e-08	-	-	-	-	-
MDP0000917325	1104	28	73	4.65387	11.5833	1.31554	Up	1.72e-05	0.000270511	K11517|1|6e-177|618|aly:ARALYDRAFT_333142|(S)-2-hydroxy-acid oxidase [EC:1.1.3.15]	GO:0005840//ribosome;GO:0009532//plastid stroma;GO:0005576//extracellular region;GO:0042579//microbody	GO:0003973//(S)-2-hydroxy-acid oxidase activity;GO:0000166//nucleotide binding	GO:0008152//metabolic process	gi|462407331|gb|EMJ12665.1|/0/hypothetical protein PRUPE_ppa007462mg [Prunus persica]
MDP0000332896	486	89	232	33.6031	83.6239	1.31532	Up	1.37e-14	5.82e-13	-	-	-	-	gi|462405468|gb|EMJ10932.1|/7.787e-39/hypothetical protein PRUPE_ppa012858mg [Prunus persica]
MDP0000706371	1596	53	138	6.09352	15.1469	1.31368	Up	3.15e-09	8.36e-08	K03013|1|3e-09|61.6|vvi:100258335|DNA-directed RNA polymerases I, II, and III subunit RPABC1;K13457|2|9e-07|53.5|osa:4342596|disease resistance protein RPM1	-	-	-	gi|196166343|gb|ACG70794.1|/0/NB-ARC domain-containing protein [Malus x domestica]
MDP0000555329	918	141	367	28.1839	70.0329	1.31316	Up	3.7e-22	2.49e-20	-	-	-	-	-
MDP0000805422	573	50	130	16.0118	39.7436	1.31159	Up	9.41e-09	2.39e-07	K09286|1|4e-22|102|ath:AT4G17500|EREBP-like factor;K14517|2|4e-22|102|ath:AT5G47220|ethylene-responsive transcription factor 2;K14516|3|1e-21|100|gmx:100780576|ethylene-responsive transcription factor 1	-	-	GO:0006351//transcription, DNA-dependent	gi|381356172|gb|AFG26327.1|/2.72748e-71/ethylene response factor ERF2 [Eriobotrya japonica]
MDP0000134621	1440	30	78	3.82282	9.48879	1.31159	Up	9.19e-06	0.000152318	K08900|1|1e-176|617|pop:POPTR_248199|mitochondrial chaperone BCS1	-	GO:0032559;GO:0016462//pyrophosphatase activity	-	gi|462411446|gb|EMJ16495.1|/0/hypothetical protein PRUPE_ppa005005mg [Prunus persica]
MDP0000508761	1065	132	343	22.7431	56.4187	1.31075	Up	9.35e-21	5.79e-19	K06892|1|5e-88|322|ath:AT3G19010|;K05282|4|5e-40|163|pop:POPTR_773445|gibberellin 20-oxidase [EC:1.14.11.12];K05278|5|9e-40|162|zma:100272992|flavonol synthase [EC:1.14.11.23]	-	GO:0016491//oxidoreductase activity	-	gi|462419149|gb|EMJ23412.1|/0/hypothetical protein PRUPE_ppa007840mg [Prunus persica]
MDP0000069231	1872	236	612	23.133	57.2696	1.30782	Up	1.13e-35	1.24e-33	K01528|1|1e-78|292|cme:CME019C|dynamin GTPase [EC:3.6.5.5]	-	-	-	-
MDP0000140259	1245	259	669	38.1729	94.1316	1.30213	Up	1.37e-38	1.65e-36	-	-	-	-	gi|462405895|gb|EMJ11359.1|/6.30961e-60/hypothetical protein PRUPE_ppa021734mg [Prunus persica]
MDP0000529682	2061	68	175	6.05419	14.8744	1.29682	Up	3.86e-11	1.23e-09	K14431|1|2e-10|65.9|aly:ARALYDRAFT_311885|transcription factor TGA	-	-	GO:0009743//response to carbohydrate stimulus	gi|462400611|gb|EMJ06168.1|/0/hypothetical protein PRUPE_ppa002340mg [Prunus persica]
MDP0000127077	945	216	555	41.9418	102.882	1.29453	Up	5.1e-32	5.09e-30	-	-	-	-	gi|470104955|ref|XP_004288856.1|/3.94658e-74/PREDICTED: uncharacterized protein LOC101291379 [Fragaria vesca subsp. vesca]
MDP0000260110	480	318	816	121.566	297.802	1.29262	Up	3.44e-46	5.19e-44	-	-	-	GO:0006950//response to stress	gi|60460749|gb|AAX20990.1|/1.12908e-78/Mal d 1.06C05 [Malus x domestica]
MDP0000309694	1839	358	918	35.7212	87.4459	1.29161	Up	1.09e-51	1.83e-49	K00801|1|0.0|652|gmx:547940|farnesyl-diphosphate farnesyltransferase [EC:2.5.1.21]	-	GO:0004311//farnesyltranstransferase activity	GO:0008152//metabolic process	gi|462395282|gb|EMJ01081.1|/0/hypothetical protein PRUPE_ppa006420mg [Prunus persica]
MDP0000546823	1215	39	100	5.88997	14.4179	1.29153	Up	6.7e-07	1.33e-05	K11838|1|1e-44|179|pop:POPTR_822682|ubiquitin carboxyl-terminal hydrolase 7 [EC:3.1.2.15]	-	-	-	gi|462414525|gb|EMJ19262.1|/8.5335e-163/hypothetical protein PRUPE_ppa006840mg [Prunus persica]
MDP0000391122	1338	55	141	7.54278	18.4604	1.29127	Up	3.44e-09	9.1e-08	K13065|1|2e-18|92.0|osa:4336306|shikimate O-hydroxycinnamoyltransferase [EC:2.3.1.133]	-	GO:0016740//transferase activity	-	gi|470116070|ref|XP_004294209.1|/7.04791e-121/PREDICTED: BAHD acyltransferase At5g47980-like [Fragaria vesca subsp. vesca]
MDP0000755567	309	461	1181	273.758	669.53	1.29025	Up	6.92e-66	1.49e-63	-	-	-	-	gi|462397302|gb|EMJ03101.1|/1.75286e-26/hypothetical protein PRUPE_ppa013814mg [Prunus persica]
MDP0000262032	1020	239	612	42.9955	105.107	1.2896	Up	6.09e-35	6.55e-33	-	-	-	-	gi|302399005|gb|ADL36797.1|/3.32539e-138/NAC domain class transcription factor [Malus x domestica]
MDP0000261992	2142	67	171	5.73958	13.9848	1.28484	Up	8.8e-11	2.73e-09	K04733|1|2e-53|209|smo:SELMODRAFT_159261|interleukin-1 receptor-associated kinase 4 [EC:2.7.11.1];K13430|3|7e-51|200|zma:100283091|serine/threonine-protein kinase PBS1 [EC:2.7.11.1]	-	GO:0004672//protein kinase activity;GO:0000166//nucleotide binding	-	gi|462400354|gb|EMJ06022.1|/0/hypothetical protein PRUPE_ppa002159mg [Prunus persica]
MDP0000909546	1083	29	74	4.91354	11.9697	1.28455	Up	2.14e-05	0.000329171	K08242|1|0.0|692|rcu:RCOM_1599550|24-methylenesterol C-methyltransferase [EC:2.1.1.143]	GO:0043231//intracellular membrane-bounded organelle	GO:0008757//S-adenosylmethionine-dependent methyltransferase activity	GO:0003002//regionalization;GO:0016049//cell growth;GO:0006730//one-carbon metabolic process;GO:0006694//steroid biosynthetic process;GO:0010948	gi|462420230|gb|EMJ24493.1|/0/hypothetical protein PRUPE_ppa005590mg [Prunus persica]
MDP0000127501	1464	180	459	22.5609	54.9225	1.28357	Up	1.98e-26	1.61e-24	K01784|1|5e-160|531|vvi:100266776|UDP-glucose 4-epimerase [EC:5.1.3.2]	GO:0044444//cytoplasmic part;GO:0016020//membrane	GO:0005515//protein binding;GO:0016857//racemase and epimerase activity, acting on carbohydrates and derivatives;GO:0048037//cofactor binding	GO:0050896//response to stimulus;GO:0006012//galactose metabolic process;GO:0048229//gametophyte development	gi|139001604|dbj|BAF51705.1|/0/UDP-galactose [Malus x domestica]
MDP0000806945	933	586	1493	115.25	280.322	1.28232	Up	4.83e-82	1.32e-79	K15631|1|5e-25|113|smo:SELMODRAFT_173762|molybdenum cofactor sulfurtransferase [EC:2.8.1.9]	GO:0009536//plastid	GO:0046914//transition metal ion binding;GO:0003824//catalytic activity;GO:0048037//cofactor binding	-	gi|462419925|gb|EMJ24188.1|/2.79985e-149/hypothetical protein PRUPE_ppa008987mg [Prunus persica]
MDP0000233825	759	145	369	35.0551	85.1654	1.28064	Up	1.75e-21	1.14e-19	-	-	-	-	gi|462404058|gb|EMJ09615.1|/2.03786e-45/hypothetical protein PRUPE_ppa000235mg [Prunus persica]
MDP0000143780	1713	35	89	3.74917	9.10146	1.27953	Up	3.29e-06	5.84e-05	K00423|1|1e-61|236|aly:ARALYDRAFT_489021|L-ascorbate oxidase [EC:1.10.3.3]	-	GO:0046872//metal ion binding;GO:0016491//oxidoreductase activity	GO:0008152//metabolic process	gi|462395591|gb|EMJ01390.1|/0/hypothetical protein PRUPE_ppa016123mg [Prunus persica]
MDP0000229093	1152	52	132	8.28278	20.0724	1.27703	Up	1.45e-08	3.61e-07	K06892|1|4e-150|529|pop:POPTR_550478|;K00475|3|1e-49|195|aly:ARALYDRAFT_485476|naringenin 3-dioxygenase [EC:1.14.11.9];K05278|4|9e-49|192|aly:ARALYDRAFT_487705|flavonol synthase [EC:1.14.11.23]	-	-	-	-
MDP0000464704	918	95	241	18.9892	45.9889	1.27611	Up	1.77e-14	7.47e-13	K09286|1|6e-49|192|vvi:100246641|EREBP-like factor	-	-	GO:0009987//cellular process	gi|462402426|gb|EMJ07983.1|/1.16631e-83/hypothetical protein PRUPE_ppa025495mg [Prunus persica]
MDP0000248765	2628	331	837	23.1115	55.7929	1.27147	Up	3.51e-46	5.27e-44	K12130|1|1e-151|535|rcu:RCOM_0969830|pseudo-response regulator 5	-	-	-	-
MDP0000118943	1011	124	312	22.5059	54.0607	1.26428	Up	4.57e-18	2.48e-16	K15336|1|6e-33|139|vvi:100259391|tRNA (cytosine38-C5)-methyltransferase [EC:2.1.1.204];K09843|2|3e-12|57.8|ath:AT2G29090|(+)-abscisic acid 8'-hydroxylase [EC:1.14.13.93]	-	-	-	gi|462419678|gb|EMJ23941.1|/8.18516e-37/hypothetical protein PRUPE_ppa004988mg [Prunus persica]
MDP0000124578	1365	210	527	28.2301	67.6327	1.26049	Up	2.58e-29	2.32e-27	-	-	-	-	gi|462398855|gb|EMJ04523.1|/8.01292e-120/hypothetical protein PRUPE_ppa020061mg [Prunus persica]
MDP0000782085	447	147	368	60.3441	144.218	1.25696	Up	7.34e-21	4.62e-19	-	GO:0030312//external encapsulating structure	GO:0030247//polysaccharide binding	GO:0009725//response to hormone stimulus;GO:0006970//response to osmotic stress;GO:0009814//defense response, incompatible interaction;GO:0050832//defense response to fungus	gi|384236234|gb|AFH74426.1|/7.01248e-84/pathogenesis-related protein 4 [Malus x domestica]
MDP0000213638	1461	28	70	3.51668	8.39318	1.255	Up	4.96e-05	0.000711479	K13030|1|1e-94|345|sbi:SORBI_01g001220|cyanohydrin beta-glucosyltransferase [EC:2.4.1.85];K13228|2|2e-55|214|zma:100274317|UDP-glucosyltransferase BX9 [EC:2.4.1.202];K13691|3|7e-54|209|rcu:RCOM_0101360|pathogen-inducible salicylic acid glucosyltransferase [EC:2.4.1.-];K13068|4|5e-53|207|aly:ARALYDRAFT_479675|sinapate 1-glucosyltransferase [EC:2.4.1.120];K13493|5|5e-53|207|ath:AT5G05870|cytokinin-…	-	-	-	-
MDP0000322034	2814	140	350	9.12912	21.7883	1.255	Up	7.18e-20	4.22e-18	-	-	-	-	-
MDP0000205358	2235	358	894	29.3921	70.071	1.25339	Up	3.68e-48	5.71e-46	K12126|1|1e-65|249|aly:ARALYDRAFT_471048|phytochrome-interacting factor 3;K13422|3|2e-06|52.8|gmx:100790168|transcription factor MYC2	-	-	-	gi|371534690|gb|AEX32796.1|/0/phytochrome-interacting factor 3 [Malus x domestica]
MDP0000613561	297	41	102	25.331	60.162	1.24795	Up	1.02e-06	1.98e-05	-	-	-	-	-
MDP0000276963	1575	37	92	4.31068	10.2326	1.24718	Up	3.54e-06	6.24e-05	K04733|1|2e-75|281|smo:SELMODRAFT_159261|interleukin-1 receptor-associated kinase 4 [EC:2.7.11.1];K13430|4|9e-68|256|vvi:100254113|serine/threonine-protein kinase PBS1 [EC:2.7.11.1]	-	GO:0004672//protein kinase activity;GO:0032559	GO:0006464//cellular protein modification process	gi|462395046|gb|EMJ00845.1|/0/hypothetical protein PRUPE_ppa015739mg, partial [Prunus persica]
MDP0000777336	972	68	169	12.8371	30.4578	1.24649	Up	3.03e-10	8.95e-09	-	-	-	-	gi|302398797|gb|ADL36693.1|/1.01516e-165/GATA domain class transcription factor [Malus x domestica]
MDP0000135234	666	31	77	8.54107	20.2533	1.24567	Up	2.3e-05	0.000352097	K01792|1|3e-98|355|vvi:100243178|glucose-6-phosphate 1-epimerase [EC:5.1.3.15]	-	GO:0005488//binding;GO:0016857//racemase and epimerase activity, acting on carbohydrates and derivatives	GO:0019318//hexose metabolic process	gi|462415174|gb|EMJ19911.1|/1.51727e-112/hypothetical protein PRUPE_ppa008964mg [Prunus persica]
MDP0000301666	1890	780	1935	75.7282	179.348	1.24386	Up	5.85e-101	2.17e-98	K13424|1|7e-23|107|zma:100279301|WRKY transcription factor 33	-	-	-	gi|462409812|gb|EMJ15146.1|/0/hypothetical protein PRUPE_ppa003574mg [Prunus persica]
MDP0000318717	1125	151	374	24.6292	58.2368	1.24156	Up	8.42e-21	5.25e-19	K01285|1|2e-132|470|pop:POPTR_821665|lysosomal Pro-X carboxypeptidase [EC:3.4.16.2]	-	GO:0070011//peptidase activity, acting on L-amino acid peptides	-	gi|462403535|gb|EMJ09092.1|/5.47465e-177/hypothetical protein PRUPE_ppa021011mg [Prunus persica]
MDP0000266496	2280	110	272	8.85284	20.8984	1.23918	Up	1.7e-15	7.8e-14	K04733|1|1e-60|233|smo:SELMODRAFT_159261|interleukin-1 receptor-associated kinase 4 [EC:2.7.11.1];K13416|3|9e-57|220|ath:AT4G33430|brassinosteroid insensitive 1-associated receptor kinase 1 [EC:2.7.10.1 2.7.11.1]	GO:0016020//membrane	GO:0046872//metal ion binding;GO:0004722//protein serine/threonine phosphatase activity;GO:0004672//protein kinase activity;GO:0000166//nucleotide binding	-	gi|470130070|ref|XP_004300929.1|/0/PREDICTED: cysteine-rich receptor-like protein kinase 3-like [Fragaria vesca subsp. vesca]
MDP0000171043	1458	51	126	6.41856	15.1388	1.23793	Up	6.56e-08	1.5e-06	-	GO:0044464//cell part	GO:0005099//Ras GTPase activator activity	GO:0032318//regulation of Ras GTPase activity	gi|462411759|gb|EMJ16808.1|/5.84826e-179/hypothetical protein PRUPE_ppa007784mg [Prunus persica]
MDP0000137802	1332	92	227	12.6739	29.8538	1.23606	Up	3.99e-13	1.5e-11	K13118|1|4e-13|74.3|cre:CHLREDRAFT_17930|protein DGCR14;K06694|3|2e-12|72.0|cre:CHLREDRAFT_140415|26S proteasome non-ATPase regulatory subunit 10	-	-	-	-
MDP0000188214	1809	177	436	17.9539	42.2208	1.23365	Up	9.07e-24	6.59e-22	-	-	-	-	-
MDP0000251295	969	1619	3984	306.583	720.235	1.23219	Up	8.4e-203	8.13e-200	K05933|1|5e-139|491|gmx:100784455|aminocyclopropanecarboxylate oxidase [EC:1.14.17.4]	-	GO:0043169//cation binding;GO:0019842//vitamin binding;GO:0016641//oxidoreductase activity, acting on the CH-NH2 group of donors, oxygen as acceptor	GO:0003006//developmental process involved in reproduction;GO:0009692	gi|54260386|dbj|BAD60999.1|/1.31918e-165/1-aminocyclopropane-1-carboxylate oxidase [Pyrus pyrifolia]
MDP0000131550	744	50	123	12.3317	28.9608	1.23173	Up	1.06e-07	2.35e-06	-	-	-	-	gi|462423259|gb|EMJ27522.1|/3.78123e-81/hypothetical protein PRUPE_ppa022234mg [Prunus persica]
MDP0000173036	723	44	108	11.1671	26.1676	1.22853	Up	6.73e-07	1.34e-05	K08472|1|2e-74|276|ath:AT1G11310|mlo protein	-	-	-	-
MDP0000279644	1152	253	619	40.2989	94.1275	1.22388	Up	1.11e-32	1.12e-30	-	-	-	-	-
MDP0000218935	426	5904	14420	2543.09	5929.72	1.22138	Up	0	0	-	-	-	-	gi|462420660|gb|EMJ24923.1|/2.76272e-56/hypothetical protein PRUPE_ppa013059mg [Prunus persica]
MDP0000205540	1947	999	2437	94.1509	219.264	1.21962	Up	7.39e-123	3.77e-120	K01648|1|0.0|1122|pop:POPTR_656642|ATP citrate (pro-S)-lyase [EC:2.3.3.8]	GO:0043234//protein complex;GO:0044444//cytoplasmic part;GO:0016020//membrane	GO:0004774//succinate-CoA ligase activity;GO:0046912//transferase activity, transferring acyl groups, acyl groups converted into alkyl on transfer	GO:0005975//carbohydrate metabolic process;GO:0006084//acetyl-CoA metabolic process	gi|462418975|gb|EMJ23238.1|/0/hypothetical protein PRUPE_ppa003053mg [Prunus persica]
MDP0000162912	450	32	78	13.0486	30.3641	1.21848	Up	2.81e-05	0.000423039	-	-	-	-	gi|462399482|gb|EMJ05150.1|/3.83939e-69/hypothetical protein PRUPE_ppa022644mg [Prunus persica]
MDP0000307165	3516	206	502	10.7509	25.0111	1.21812	Up	1.26e-26	1.04e-24	K04733|1|2e-68|259|smo:SELMODRAFT_159261|interleukin-1 receptor-associated kinase 4 [EC:2.7.11.1]	GO:0016020//membrane	GO:0004871//signal transducer activity;GO:0016491//oxidoreductase activity;GO:0004674//protein serine/threonine kinase activity;GO:0032559	GO:0006464//cellular protein modification process;GO:0007167//enzyme linked receptor protein signaling pathway	gi|462404013|gb|EMJ09570.1|/0/hypothetical protein PRUPE_ppa000921mg [Prunus persica]
MDP0000417095	954	241	587	46.3547	107.787	1.2174	Up	7.82e-31	7.49e-29	K01183|1|8e-138|488|gmx:547572|chitinase [EC:3.2.1.14]	-	GO:0004553//hydrolase activity, hydrolyzing O-glycosyl compounds;GO:0030247//polysaccharide binding	GO:0006950//response to stress;GO:0006026	gi|312179422|gb|ADQ39593.1|/5.77201e-166/class II chitinase [Malus x domestica]
MDP0000129626	1383	101	246	13.4006	31.1596	1.21738	Up	8.33e-14	3.29e-12	K07297|1|0.0|665|pop:POPTR_571983|adiponectin receptor	GO:0031224//intrinsic to membrane	GO:0004871//signal transducer activity	GO:0009719;GO:0034285	gi|462400908|gb|EMJ06465.1|/0/hypothetical protein PRUPE_ppa006424mg [Prunus persica]
MDP0000336695	363	150	365	75.8245	176.143	1.21601	Up	9.82e-20	5.75e-18	K09522|1|3e-06|48.1|gmx:100806665|DnaJ homolog subfamily C member 2	GO:0043231//intracellular membrane-bounded organelle	GO:0003676//nucleic acid binding	-	gi|462396864|gb|EMJ02663.1|/9.66658e-33/hypothetical protein PRUPE_ppa014060mg [Prunus persica]
MDP0000128531	960	30	73	5.73423	13.3208	1.21601	Up	5.26e-05	0.000752843	-	GO:0009536//plastid	-	-	gi|462395904|gb|EMJ01703.1|/1.5108e-105/hypothetical protein PRUPE_ppa009280mg [Prunus persica]
MDP0000688401	717	157	382	40.1796	93.3303	1.21588	Up	1.4e-20	8.62e-19	-	-	-	-	gi|462395767|gb|EMJ01566.1|/6.89075e-101/hypothetical protein PRUPE_ppa010660mg [Prunus persica]
MDP0000527707	633	37	90	10.7256	24.9068	1.21547	Up	6.99e-06	0.000118065	-	-	-	-	-
MDP0000148081	762	56	136	13.4852	31.2653	1.21318	Up	3.27e-08	7.74e-07	K06883|1|7e-88|321|ath:AT5G54840|;K07890|4|8e-12|68.9|osa:4338469|Ras-related protein Rab-21;K07976|5|1e-09|62.0|cme:CMQ122C|Rab family, other	GO:0044464//cell part	GO:0032561//guanyl ribonucleotide binding	GO:0035556//intracellular signal transduction	gi|462407671|gb|EMJ13005.1|/4.1932e-115/hypothetical protein PRUPE_ppa009883mg [Prunus persica]
MDP0000257135	3462	45	109	2.38512	5.51541	1.20941	Up	8.18e-07	1.61e-05	K14509|1|0.0|951|pop:POPTR_830447|ethylene receptor [EC:2.7.13.-]	GO:0044464//cell part	GO:0004871//signal transducer activity;GO:0004673//protein histidine kinase activity;GO:0032559	GO:0006468//protein phosphorylation;GO:0007165//signal transduction	gi|110082318|dbj|BAE97296.1|/0/ethylene receptor [Malus x domestica]
MDP0000124233	2160	126	305	10.7039	24.7357	1.20846	Up	1.37e-16	6.69e-15	-	-	GO:0046914//transition metal ion binding	-	gi|470143433|ref|XP_004307381.1|/0/PREDICTED: uncharacterized protein LOC101294015 [Fragaria vesca subsp. vesca]
MDP0000283947	2400	55	133	4.2051	9.70776	1.207	Up	5.25e-08	1.22e-06	K15015|1|7e-10|64.7|cre:CHLREDRAFT_196429|solute carrier family 32 (vesicular inhibitory amino acid transporter);K14994|2|1e-09|63.5|ota:Ot03g05700|solute carrier family 38 (sodium-coupled neutral amino acid transporter), member 7/8	-	-	-	gi|462395379|gb|EMJ01178.1|/0/hypothetical protein PRUPE_ppa025334mg, partial [Prunus persica]
MDP0000935652	1836	170	410	16.9903	39.1192	1.20316	Up	1.22e-21	8.06e-20	K13424|1|8e-24|110|ath:AT2G38470|WRKY transcription factor 33	-	-	-	gi|462409812|gb|EMJ15146.1|/0/hypothetical protein PRUPE_ppa003574mg [Prunus persica]
MDP0000149950	1563	256	617	30.0543	69.152	1.2022	Up	1.01e-31	1e-29	K01177|1|5e-140|496|rcu:RCOM_0856140|beta-amylase [EC:3.2.1.2]	-	GO:0016798//hydrolase activity, acting on glycosyl bonds	GO:0005975//carbohydrate metabolic process	gi|462405602|gb|EMJ11066.1|/7.73527e-162/hypothetical protein PRUPE_ppa003812mg [Prunus persica]
MDP0000241847	558	132	318	43.4075	99.8324	1.20156	Up	4.31e-17	2.19e-15	-	-	-	-	gi|462405389|gb|EMJ10853.1|/2.75891e-81/hypothetical protein PRUPE_ppa012062mg [Prunus persica]
MDP0000827821	903	71	171	14.4277	33.1732	1.20118	Up	7.6e-10	2.15e-08	K08064|1|2e-33|140|sbi:SORBI_01g045500|nuclear transcription factor Y, alpha	-	-	-	-
MDP0000289339	3474	118	283	6.23271	14.2704	1.19509	Up	2.96e-15	1.34e-13	K10999|1|7e-106|384|ath:AT2G25540|cellulose synthase A [EC:2.4.1.12]	-	GO:0016740//transferase activity	-	gi|462413312|gb|EMJ18361.1|/0/hypothetical protein PRUPE_ppa001889mg [Prunus persica]
MDP0000484484	1848	56	134	5.56046	12.7023	1.19181	Up	6.34e-08	1.45e-06	K14508|1|2e-115|414|pop:POPTR_819262|regulatory protein NPR1	-	-	-	gi|185179560|gb|ACC77697.1|/0/NPR1-like protein [Malus x domestica]
MDP0000025413	1158	303	724	48.013	109.524	1.18975	Up	2.31e-36	2.58e-34	K00869|1|6e-161|565|rcu:RCOM_0573350|mevalonate kinase [EC:2.7.1.36]	GO:0044424//intracellular part	GO:0016301//kinase activity;GO:0032559	GO:0006720//isoprenoid metabolic process;GO:0006796//phosphate-containing compound metabolic process	gi|462400971|gb|EMJ06528.1|/0/hypothetical protein PRUPE_ppa006979mg [Prunus persica]
MDP0000506127	570	36	86	11.5892	26.4303	1.18941	Up	1.58e-05	0.00025057	-	-	-	GO:0009743//response to carbohydrate stimulus	gi|462398170|gb|EMJ03838.1|/1.1276e-77/hypothetical protein PRUPE_ppa012097mg [Prunus persica]
MDP0000590116	1353	529	1263	71.7436	163.525	1.18859	Up	4.64e-62	9.56e-60	K12581|1|7e-77|286|ppp:PHYPADRAFT_185698|CCR4-NOT transcription complex subunit 7/8	GO:0043231//intracellular membrane-bounded organelle	GO:0000175//3'-5'-exoribonuclease activity;GO:0005488//binding	GO:0006950//response to stress;GO:0016070//RNA metabolic process	gi|462401326|gb|EMJ06883.1|/1.13499e-142/hypothetical protein PRUPE_ppa009650mg [Prunus persica]
MDP0000299277	831	80	191	17.665	40.2634	1.18858	Up	1.11e-10	3.42e-09	K09286|1|2e-49|194|ath:AT4G17500|EREBP-like factor;K14517|2|5e-44|176|ath:AT5G47220|ethylene-responsive transcription factor 2;K14516|5|2e-18|90.9|ath:AT3G23240|ethylene-responsive transcription factor 1	-	-	-	gi|292668931|gb|ADE41120.1|/2.35303e-93/AP2 domain class transcription factor [Malus x domestica]
MDP0000147201	1344	39	93	5.32464	12.1217	1.18683	Up	7.33e-06	0.000123454	-	GO:0031225//anchored to membrane;GO:0043231//intracellular membrane-bounded organelle	GO:0043167//ion binding;GO:0008422//beta-glucosidase activity	GO:0044238//primary metabolic process	gi|462400986|gb|EMJ06543.1|/1.11406e-174/hypothetical protein PRUPE_ppa007079mg [Prunus persica]
MDP0000122419	1398	34	81	4.46269	10.1498	1.18546	Up	2.95e-05	0.000442432	K10576|1|1e-36|152|vvi:100250088|ubiquitin-conjugating enzyme E2 H [EC:6.3.2.19];K00924|2|9e-22|103|ath:AT1G75820|[EC:2.7.1.-];K13415|4|4e-20|97.8|rcu:RCOM_0478150|protein brassinosteroid insensitive 1 [EC:2.7.10.1 2.7.11.1]	-	GO:0016772//transferase activity, transferring phosphorus-containing groups	GO:0009987//cellular process	gi|77417498|gb|ABA82080.1|/0/putative receptor kinase [Malus x domestica]
MDP0000251418	324	76	181	43.0421	97.8616	1.18499	Up	3.76e-10	1.1e-08	-	-	-	-	gi|462422863|gb|EMJ27126.1|/1.11452e-33/hypothetical protein PRUPE_ppa013714mg [Prunus persica]
MDP0000226276	2172	90	214	7.6034	17.2597	1.18269	Up	1.02e-11	3.43e-10	K04460|1|4e-12|72.0|bdi:100825585|protein phosphatase 5 [EC:3.1.3.16];K09553|3|2e-11|69.7|olu:OSTLU_45893|stress-induced-phosphoprotein 1	-	-	GO:0019725//cellular homeostasis	gi|462422606|gb|EMJ26869.1|/0/hypothetical protein PRUPE_ppa002048mg [Prunus persica]
MDP0000654068	1620	294	699	33.301	75.5859	1.18255	Up	7.64e-35	8.16e-33	K01626|1|0.0|910|vvi:100233115|3-deoxy-7-phosphoheptulonate synthase [EC:2.5.1.54]	GO:0009536//plastid	GO:0016765//transferase activity, transferring alkyl or aryl (other than methyl) groups	GO:0008652//cellular amino acid biosynthetic process	gi|462418973|gb|EMJ23236.1|/0/hypothetical protein PRUPE_ppa003048mg [Prunus persica]
MDP0000716496	1671	236	561	25.9156	58.8119	1.18229	Up	2.81e-28	2.46e-26	K10526|1|0.0|773|rcu:RCOM_1600450|OPC-8:0 CoA ligase 1 [EC:6.2.1.-]	GO:0042579//microbody	GO:0016703;GO:0016405//CoA-ligase activity	GO:0006725//cellular aromatic compound metabolic process;GO:0006950//response to stress;GO:0009694//jasmonic acid metabolic process	gi|462419401|gb|EMJ23664.1|/0/hypothetical protein PRUPE_ppa003506mg [Prunus persica]
MDP0000550122	837	40	95	8.76919	19.8828	1.181	Up	6.34e-06	0.000107864	-	GO:0005618//cell wall;GO:0030964;GO:0031981//nuclear lumen;GO:0009536//plastid;GO:0031090//organelle membrane	-	GO:0010035//response to inorganic substance;GO:0006996//organelle organization;GO:0009725//response to hormone stimulus;GO:0040007//growth;GO:0006970//response to osmotic stress;GO:0048528//post-embryonic root development	gi|462411933|gb|EMJ16982.1|/3.52073e-129/hypothetical protein PRUPE_ppa009766mg [Prunus persica]
MDP0000185570	585	71	168	22.2704	50.3074	1.17565	Up	2.03e-09	5.5e-08	-	-	-	-	gi|462395767|gb|EMJ01566.1|/1.20312e-85/hypothetical protein PRUPE_ppa010660mg [Prunus persica]
MDP0000283899	2310	77	181	6.11651	13.726	1.16613	Up	6.24e-10	1.78e-08	K03549|1|0.0|1057|mtr:MTR_5g034500|KUP system potassium uptake protein	GO:0016020//membrane	GO:0046873//metal ion transmembrane transporter activity	GO:0030001//metal ion transport;GO:0034220//ion transmembrane transport	gi|462418845|gb|EMJ23108.1|/0/hypothetical protein PRUPE_ppa001724mg [Prunus persica]
MDP0000555906	567	86	202	27.8317	62.4089	1.16502	Up	6.57e-11	2.06e-09	-	-	GO:0032559	-	gi|462420170|gb|EMJ24433.1|/1.46238e-53/hypothetical protein PRUPE_ppa004398mg [Prunus persica]
MDP0000244561	2211	43	101	3.56866	8.00223	1.16502	Up	4.1e-06	7.17e-05	K04733|1|4e-35|148|smo:SELMODRAFT_33807|interleukin-1 receptor-associated kinase 4 [EC:2.7.11.1];K13430|4|2e-32|139|zma:100283091|serine/threonine-protein kinase PBS1 [EC:2.7.11.1]	-	-	-	-
MDP0000248777	1413	169	396	21.9467	49.0944	1.16155	Up	6.72e-20	3.96e-18	K01772|1|0.0|641|gmx:100813423|ferrochelatase [EC:4.99.1.1]	GO:0009536//plastid	GO:0016772//transferase activity, transferring phosphorus-containing groups;GO:0005488//binding;GO:0016829//lyase activity	GO:0006779//porphyrin-containing compound biosynthetic process;GO:0006351//transcription, DNA-dependent;GO:0006950//response to stress	gi|462419753|gb|EMJ24016.1|/0/hypothetical protein PRUPE_ppa005067mg [Prunus persica]
MDP0000319231	1800	277	649	28.2379	63.1613	1.16141	Up	1.35e-31	1.33e-29	K00681|1|0.0|882|vvi:100247429|gamma-glutamyltranspeptidase [EC:2.3.2.2]	GO:0043231//intracellular membrane-bounded organelle	GO:0016747//transferase activity, transferring acyl groups other than amino-acyl groups;GO:0016755	GO:0006749//glutathione metabolic process	gi|462400402|gb|EMJ06070.1|/0/hypothetical protein PRUPE_ppa002923mg [Prunus persica]
MDP0000729532	1620	35	82	3.96441	8.86701	1.16134	Up	3.54e-05	0.000523942	K09495|1|0.0|908|vvi:100264926|T-complex protein 1 subunit gamma	-	-	-	-
MDP0000440922	1443	361	845	45.9056	102.581	1.16003	Up	1.45e-40	1.84e-38	K09843|1|5e-59|226|ath:AT3G19270|(+)-abscisic acid 8'-hydroxylase [EC:1.14.13.93]	-	-	-	-
MDP0000344348	993	100	234	18.4789	41.2805	1.15958	Up	2.48e-12	8.78e-11	K14503|1|8e-48|189|vvi:100249673|brassinosteroid resistant 1/2	-	-	-	gi|462407502|gb|EMJ12836.1|/2.12728e-150/hypothetical protein PRUPE_ppa008675mg [Prunus persica]
MDP0000196008	966	115	269	21.8447	48.7813	1.15905	Up	5.94e-14	2.37e-12	K09588|1|2e-30|131|pop:POPTR_656234|cytochrome P450, family 90, subfamily A, polypeptide 1 [EC:1.14.-.-]	-	GO:0016709//oxidoreductase activity, acting on paired donors, with incorporation or reduction of molecular oxygen, NAD(P)H as one donor, and incorporation of one atom of oxygen;GO:0005506//iron ion binding	GO:0008152//metabolic process	gi|462419678|gb|EMJ23941.1|/3.11678e-175/hypothetical protein PRUPE_ppa004988mg [Prunus persica]
MDP0000316126	255	45	105	32.3815	72.1319	1.15547	Up	3.06e-06	5.45e-05	-	-	-	-	gi|462421811|gb|EMJ26074.1|/1.05066e-15/hypothetical protein PRUPE_ppa022582mg [Prunus persica]
MDP0000188613	939	95	221	18.5645	41.2292	1.15112	Up	1.32e-11	4.38e-10	-	GO:0044464//cell part	-	-	gi|462419924|gb|EMJ24187.1|/1.04395e-135/hypothetical protein PRUPE_ppa008986mg [Prunus persica]
MDP0000137031	1068	46	107	7.90336	17.5506	1.15098	Up	2.64e-06	4.77e-05	-	GO:0009536//plastid	-	GO:0017004//cytochrome complex assembly	gi|462420186|gb|EMJ24449.1|/3.21929e-123/hypothetical protein PRUPE_ppa009381mg [Prunus persica]
MDP0000146424	2088	46	107	4.04252	8.97701	1.15098	Up	2.64e-06	4.77e-05	K04733|1|1e-53|209|smo:SELMODRAFT_159261|interleukin-1 receptor-associated kinase 4 [EC:2.7.11.1];K13430|3|2e-51|202|zma:100283091|serine/threonine-protein kinase PBS1 [EC:2.7.11.1]	-	-	-	-
MDP0000309425	798	385	894	88.5284	196.252	1.14849	Up	3.63e-42	4.8e-40	K08912|1|2e-145|512|rcu:RCOM_1214080|light-harvesting complex II chlorophyll a/b binding protein 1	GO:0009536//plastid	-	GO:0006091//generation of precursor metabolites and energy	gi|462407729|gb|EMJ13063.1|/2.17356e-149/hypothetical protein PRUPE_ppa010081mg [Prunus persica]
MDP0000862504	624	117	271	34.4054	76.0787	1.14486	Up	8.43e-14	3.33e-12	-	-	-	-	gi|462398124|gb|EMJ03792.1|/2.71575e-65/hypothetical protein PRUPE_ppa011611mg [Prunus persica]
MDP0000140521	2262	114	264	9.24778	20.4451	1.14458	Up	1.78e-13	6.92e-12	K00820|1|0.0|1135|rcu:RCOM_1077800|glucosamine--fructose-6-phosphate aminotransferase (isomerizing) [EC:2.6.1.16]	GO:0044424//intracellular part	GO:0030246//carbohydrate binding;GO:0008483//transaminase activity	GO:0005975//carbohydrate metabolic process	gi|462400609|gb|EMJ06166.1|/0/hypothetical protein PRUPE_ppa002315mg [Prunus persica]
MDP0000208816	1278	49	113	7.03542	15.4891	1.13854	Up	1.7e-06	3.16e-05	-	-	-	-	gi|462398896|gb|EMJ04564.1|/5.75918e-133/hypothetical protein PRUPE_ppa020636mg [Prunus persica]
MDP0000175240	912	340	783	68.4083	150.399	1.13655	Up	1.49e-36	1.67e-34	K13425|1|7e-13|72.8|rcu:RCOM_1616660|WRKY transcription factor 22;K13426|3|8e-12|69.3|pop:POPTR_646672|WRKY transcription factor 29	-	-	-	gi|462416201|gb|EMJ20938.1|/2.38851e-105/hypothetical protein PRUPE_ppa026125mg [Prunus persica]
MDP0000427970	1434	129	297	16.5069	36.2815	1.13617	Up	8.04e-15	3.5e-13	K09843|1|1e-60|232|aly:ARALYDRAFT_481828|(+)-abscisic acid 8'-hydroxylase [EC:1.14.13.93]	-	GO:0016709//oxidoreductase activity, acting on paired donors, with incorporation or reduction of molecular oxygen, NAD(P)H as one donor, and incorporation of one atom of oxygen;GO:0005506//iron ion binding	GO:0008152//metabolic process	gi|462409828|gb|EMJ15162.1|/0/hypothetical protein PRUPE_ppa004999mg [Prunus persica]
MDP0000304651	2553	272	626	19.5498	42.9538	1.13563	Up	1.62e-29	1.47e-27	-	-	-	-	gi|462399821|gb|EMJ05489.1|/0/hypothetical protein PRUPE_ppa001187mg [Prunus persica]
MDP0000470984	786	110	253	25.68	56.3867	1.13471	Up	8.12e-13	2.98e-11	-	-	-	-	gi|462401575|gb|EMJ07132.1|/4.05993e-84/hypothetical protein PRUPE_ppa011692mg [Prunus persica]
MDP0000920189	1731	281	644	29.7875	65.1729	1.12957	Up	4.49e-30	4.21e-28	K14509|1|0.0|798|rcu:RCOM_0492540|ethylene receptor [EC:2.7.13.-]	GO:0031090//organelle membrane	GO:0004673//protein histidine kinase activity;GO:0004871//signal transducer activity;GO:0032559	GO:0006468//protein phosphorylation;GO:0000160//two-component signal transduction system (phosphorelay);GO:0006351//transcription, DNA-dependent	gi|54260394|dbj|BAD61003.1|/0/ethylene receptor [Pyrus pyrifolia]
MDP0000215758	573	125	286	40.0295	87.4359	1.12716	Up	3.65e-14	1.49e-12	K13448|1|3e-37|152|pop:POPTR_767565|calcium-binding protein CML	-	-	-	-
MDP0000265730	1428	651	1489	83.6523	182.661	1.12669	Up	4.97e-67	1.12e-64	K10956|1|0.0|882|gmx:100809703|protein transport protein SEC61 subunit alpha	GO:0044464//cell part	GO:0008320//protein transmembrane transporter activity	GO:0006810//transport	gi|462395226|gb|EMJ01025.1|/0/hypothetical protein PRUPE_ppa005115mg [Prunus persica]
MDP0000142134	1773	77	176	7.96906	17.3893	1.12572	Up	3.06e-09	8.15e-08	K01177|1|2e-129|461|ppp:PHYPADRAFT_107034|beta-amylase [EC:3.2.1.2]	-	GO:0043167//ion binding;GO:0016160//amylase activity	GO:0005976//polysaccharide metabolic process	gi|470105562|ref|XP_004289151.1|/0/PREDICTED: beta-amylase-like [Fragaria vesca subsp. vesca]
MDP0000196035	3213	133	304	7.59567	16.5745	1.12572	Up	6.18e-15	2.72e-13	K13415|1|2e-71|269|pop:POPTR_650846|protein brassinosteroid insensitive 1 [EC:2.7.10.1 2.7.11.1];K13416|4|8e-65|247|ath:AT4G33430|brassinosteroid insensitive 1-associated receptor kinase 1 [EC:2.7.10.1 2.7.11.1]	-	GO:0004674//protein serine/threonine kinase activity;GO:0032559	GO:0006464//cellular protein modification process;GO:0007167//enzyme linked receptor protein signaling pathway	gi|462409604|gb|EMJ14938.1|/0/hypothetical protein PRUPE_ppa000808mg [Prunus persica]
MDP0000178923	258	35	80	24.8928	54.3186	1.12572	Up	6.79e-05	0.000945741	-	-	-	-	-
MDP0000251253	1866	1155	2638	113.578	247.652	1.12463	Up	5.59e-117	2.57e-114	K00021|1|0.0|887|pop:POPTR_820962|hydroxymethylglutaryl-CoA reductase (NADPH) [EC:1.1.1.34]	GO:0031224//intrinsic to membrane;GO:0009526//plastid envelope;GO:0031090//organelle membrane;GO:0005740//mitochondrial envelope	GO:0016616//oxidoreductase activity, acting on the CH-OH group of donors, NAD or NADP as acceptor;GO:0000166//nucleotide binding;GO:0048037//cofactor binding	GO:0006732//coenzyme metabolic process;GO:0006720//isoprenoid metabolic process	gi|14572556|gb|AAK64657.1|/0/3-hydroxy-3-methylglutaryl coenzyme A reductase [Malus x domestica]
MDP0000159531	1614	53	121	6.02556	13.1329	1.12402	Up	9.43e-07	1.84e-05	K14494|1|5e-58|223|ppp:PHYPADRAFT_235432|DELLA protein	-	-	-	-
MDP0000228456	1041	128	292	22.5623	49.1372	1.1229	Up	2.37e-14	9.81e-13	-	-	-	-	-
MDP0000198736	1563	424	967	49.7774	108.379	1.12253	Up	6.78e-44	9.44e-42	K00787|1|1e-153|541|gmx:100782137|farnesyl diphosphate synthase [EC:2.5.1.1 2.5.1.10]	GO:0044424//intracellular part	GO:0043169//cation binding;GO:0004659//prenyltransferase activity	GO:0006694//steroid biosynthetic process;GO:0006720//isoprenoid metabolic process;GO:0008203//cholesterol metabolic process	gi|462401130|gb|EMJ06687.1|/1.19062e-170/hypothetical protein PRUPE_ppa008174mg [Prunus persica]
MDP0000225983	1248	1069	2431	157.177	341.231	1.11836	Up	5.31e-107	2.11e-104	K08912|1|2e-70|265|rcu:RCOM_1344080|light-harvesting complex II chlorophyll a/b binding protein 1	-	-	-	-
MDP0000182082	1272	1483	3369	213.934	463.973	1.11688	Up	3.16e-147	1.95e-144	K01648|1|0.0|720|mtr:MTR_5g033920|ATP citrate (pro-S)-lyase [EC:2.3.3.8]	GO:0043234//protein complex;GO:0044444//cytoplasmic part	GO:0004774//succinate-CoA ligase activity;GO:0032559	GO:0009908//flower development;GO:0016109;GO:0043479;GO:0048827//phyllome development;GO:0006633//fatty acid biosynthetic process;GO:2000026//regulation of multicellular organismal development;GO:0006084//acetyl-CoA metabolic process;GO:0005982//starch metabolic process;GO:0008361//regulation of cell size;GO:0006779//porphyrin-containing compound biosynthetic process	gi|462419388|gb|EMJ23651.1|/0/hypothetical protein PRUPE_ppa006187mg [Prunus persica]
MDP0000782642	738	597	1356	148.437	321.871	1.11663	Up	2.37e-60	4.7e-58	-	-	GO:0008422//beta-glucosidase activity;GO:0019865//immunoglobulin binding	-	gi|302321437|gb|ADL16641.1|/3.5976e-124/thaumatin-like protein [Fragaria chiloensis]
MDP0000226074	1341	78	177	10.6731	23.1219	1.11528	Up	3.62e-09	9.57e-08	K00924|1|3e-114|410|ath:AT1G30270|[EC:2.7.1.-];K07198|3|7e-63|239|smo:SELMODRAFT_450118|5'-AMP-activated protein kinase, catalytic alpha subunit [EC:2.7.11.11]	-	GO:0004674//protein serine/threonine kinase activity;GO:0032559	GO:0006464//cellular protein modification process;GO:0023052//signaling	gi|462420226|gb|EMJ24489.1|/0/hypothetical protein PRUPE_ppa005575mg [Prunus persica]
MDP0000220844	1245	41	93	6.04282	13.0856	1.11468	Up	2e-05	0.0003099	-	-	-	-	gi|302398799|gb|ADL36694.1|/9.51117e-141/GATA domain class transcription factor [Malus x domestica]
MDP0000217734	2310	41	93	3.25684	7.0526	1.11468	Up	2e-05	0.000310028	K10949|1|6e-50|197|vvi:100259001|ER lumen protein retaining receptor	-	GO:0003676//nucleic acid binding	-	gi|470143640|ref|XP_004307479.1|/0/PREDICTED: uncharacterized protein LOC101302111 [Fragaria vesca subsp. vesca]
MDP0000261346	1095	120	272	20.1091	43.5144	1.11365	Up	2.61e-13	9.99e-12	-	-	-	-	-
MDP0000613175	1488	203	460	25.0333	54.1544	1.11323	Up	1.83e-21	1.19e-19	K01792|1|2e-07|55.8|vvi:100259893|glucose-6-phosphate 1-epimerase [EC:5.1.3.15]	-	-	-	gi|462398811|gb|EMJ04479.1|/1.4728e-130/hypothetical protein PRUPE_ppa025570mg [Prunus persica]
MDP0000656101	1632	57	129	6.40884	13.8468	1.11141	Up	5.21e-07	1.05e-05	K02492|1|0.0|723|vvi:100259052|glutamyl-tRNA reductase [EC:1.2.1.70]	GO:0009536//plastid	GO:0016620//oxidoreductase activity, acting on the aldehyde or oxo group of donors, NAD or NADP as acceptor;GO:0016616//oxidoreductase activity, acting on the CH-OH group of donors, NAD or NADP as acceptor;GO:0000166//nucleotide binding	GO:0006779//porphyrin-containing compound biosynthetic process	gi|462395185|gb|EMJ00984.1|/0/hypothetical protein PRUPE_ppa003952mg [Prunus persica]
MDP0000142818	2037	94	212	8.46763	18.2315	1.10641	Up	1.37e-10	4.17e-09	K04733|1|8e-54|210|smo:SELMODRAFT_159261|interleukin-1 receptor-associated kinase 4 [EC:2.7.11.1];K13418|2|2e-53|208|aly:ARALYDRAFT_895025|somatic embryogenesis receptor kinase 1 [EC:2.7.10.1 2.7.11.1]	GO:0044464//cell part	GO:0030246//carbohydrate binding;GO:0004713//protein tyrosine kinase activity;GO:0032559	GO:0006464//cellular protein modification process	gi|462403690|gb|EMJ09247.1|/0/hypothetical protein PRUPE_ppa002342mg [Prunus persica]
MDP0000240829	1029	100	225	17.8324	38.3041	1.103	Up	4.18e-11	1.33e-09	K11498|1|9e-07|52.8|smo:SELMODRAFT_83012|centromeric protein E	-	GO:0046914//transition metal ion binding	-	gi|462419349|gb|EMJ23612.1|/0/hypothetical protein PRUPE_ppa008184mg [Prunus persica]
MDP0000281696	1095	52	117	8.71393	18.7176	1.103	Up	2.05e-06	3.78e-05	-	-	GO:0005488//binding	-	gi|462424449|gb|EMJ28712.1|/2.51566e-70/hypothetical protein PRUPE_ppa011676mg [Prunus persica]
MDP0000951901	2553	121	272	8.6968	18.6637	1.10167	Up	4.18e-13	1.57e-11	K05766|1|1e-19|97.4|ath:AT3G23610|slingshot;K14819|2|2e-15|83.2|cme:CMN326C|dual specificity phosphatase 12 [EC:3.1.3.16 3.1.3.48];K04459|5|1e-12|73.9|zma:100285227|dual specificity phosphatase [EC:3.1.3.16 3.1.3.48]	-	GO:0016791//phosphatase activity	-	gi|470148906|ref|XP_004309988.1|/0/PREDICTED: protein-tyrosine-phosphatase MKP1-like [Fragaria vesca subsp. vesca]
MDP0000601017	1356	228	512	30.8532	66.1437	1.10018	Up	2.69e-23	1.88e-21	K13493|1|3e-105|380|ath:AT5G05860|cytokinin-N-glucosyltransferase [EC:2.4.1.-];K13228|3|1e-78|291|zma:100274317|UDP-glucosyltransferase BX9 [EC:2.4.1.202];K13227|4|2e-66|251|zma:100277344|UDP-glucosyltransferase BX8 [EC:2.4.1.202];K13030|5|4e-62|237|sbi:SORBI_01g001220|cyanohydrin beta-glucosyltransferase [EC:2.4.1.85]	-	GO:0016758//transferase activity, transferring hexosyl groups	-	gi|462400830|gb|EMJ06387.1|/0/hypothetical protein PRUPE_ppa005624mg [Prunus persica]
MDP0000132914	1245	208	467	30.6562	65.7092	1.09991	Up	2.22e-21	1.44e-19	K03152|1|1e-161|567|pop:POPTR_568826|4-methyl-5(b-hydroxyethyl)-thiazole monophosphate biosynthesis	GO:0009536//plastid	-	-	gi|462407498|gb|EMJ12832.1|/2.31567e-179/hypothetical protein PRUPE_ppa005820mg [Prunus persica]
MDP0000227056	2607	37	83	2.60427	5.57719	1.09866	Up	6.9e-05	0.000959433	K14494|1|2e-37|156|vvi:100253268|DELLA protein	-	-	-	gi|470119739|ref|XP_004295968.1|/0/PREDICTED: uncharacterized protein LOC101308560 [Fragaria vesca subsp. vesca]
MDP0000163684	1848	46	103	4.56752	9.76369	1.09601	Up	9.44e-06	0.000155931	-	-	-	-	-
MDP0000158955	1548	422	942	50.0226	106.6	1.09156	Up	5.43e-41	7.04e-39	K00517|1|5e-146|516|ath:AT3G26290|[EC:1.14.-.-]	-	GO:0004497//monooxygenase activity;GO:0005506//iron ion binding	GO:0008152//metabolic process	gi|462420093|gb|EMJ24356.1|/0/hypothetical protein PRUPE_ppa004390mg [Prunus persica]
MDP0000260328	729	856	1906	215.462	458.009	1.08794	Up	1.04e-80	2.79e-78	-	GO:0009526//plastid envelope;GO:0009532//plastid stroma;GO:0009534//chloroplast thylakoid	GO:0008187//poly-pyrimidine tract binding	GO:0009725//response to hormone stimulus;GO:0006952//defense response	gi|462401286|gb|EMJ06843.1|/1.04559e-43/hypothetical protein PRUPE_ppa009295mg [Prunus persica]
MDP0000232665	1530	393	875	47.1331	100.183	1.08783	Up	5.4e-38	6.34e-36	K01597|1|2e-157|554|pop:POPTR_655777|diphosphomevalonate decarboxylase [EC:4.1.1.33]	-	GO:0016772//transferase activity, transferring phosphorus-containing groups;GO:0016831//carboxy-lyase activity;GO:0032559	GO:0006720//isoprenoid metabolic process;GO:0006796//phosphate-containing compound metabolic process	gi|462407609|gb|EMJ12943.1|/3.97726e-171/hypothetical protein PRUPE_ppa006290mg [Prunus persica]
MDP0000356657	999	53	118	9.73499	20.6916	1.0878	Up	2.41e-06	4.38e-05	-	-	-	-	gi|470129184|ref|XP_004300505.1|/3.99703e-80/PREDICTED: probable serine/threonine-protein kinase At1g18390-like isoform 1 [Fragaria vesca subsp. vesca]
MDP0000134397	1212	208	462	31.4909	66.7756	1.08438	Up	1.01e-20	6.26e-19	K05359|1|8e-174|468|pop:POPTR_721464|arogenate/prephenate dehydratase [EC:4.2.1.91 4.2.1.51]	-	GO:0016836//hydro-lyase activity	GO:0006558//L-phenylalanine metabolic process	gi|462400868|gb|EMJ06425.1|/0/hypothetical protein PRUPE_ppa006000mg [Prunus persica]
MDP0000149857	1977	82	182	7.61083	16.1266	1.08332	Up	5.07e-09	1.32e-07	K08332|1|3e-11|68.9|vcn:VOLCADRAFT_41528|vacuolar protein 8	-	GO:0033612//receptor serine/threonine kinase binding;GO:0019787//small conjugating protein ligase activity	GO:0032446//protein modification by small protein conjugation	gi|462406683|gb|EMJ12147.1|/0/hypothetical protein PRUPE_ppa024003mg [Prunus persica]
MDP0000256927	1608	82	182	9.35735	19.8273	1.08332	Up	5.07e-09	1.32e-07	K15121|1|1e-70|265|smo:SELMODRAFT_413389|solute carrier family 25, member 44	GO:0016020//membrane	-	GO:0006810//transport	gi|470135348|ref|XP_004303479.1|/1.5643e-141/PREDICTED: solute carrier family 25 member 44-like [Fragaria vesca subsp. vesca]
MDP0000930978	1470	323	716	40.319	85.3246	1.0815	Up	4.12e-31	4e-29	K02183|1|1e-96|352|vvi:100264980|calmodulin	-	-	-	gi|470129190|ref|XP_004300508.1|/0/PREDICTED: uncharacterized protein LOC101291831 [Fragaria vesca subsp. vesca]
MDP0000266097	1629	171	378	19.2619	40.6489	1.07746	Up	4.54e-17	2.3e-15	K00859|1|1e-95|348|vvi:100260692|dephospho-CoA kinase [EC:2.7.1.24]	GO:0044424//intracellular part	GO:0016301//kinase activity;GO:0032559	GO:0009108//coenzyme biosynthetic process;GO:0006796//phosphate-containing compound metabolic process	gi|462396663|gb|EMJ02462.1|/1.07731e-105/hypothetical protein PRUPE_ppa010823mg [Prunus persica]
MDP0000280403	2331	202	446	15.9014	33.5175	1.07576	Up	8.08e-20	4.74e-18	-	-	-	-	-
MDP0000565292	1980	68	150	6.30186	13.271	1.07443	Up	1.38e-07	3.02e-06	K13418|1|3e-40|165|ath:AT1G71830|somatic embryogenesis receptor kinase 1 [EC:2.7.10.1 2.7.11.1];K13416|4|2e-39|162|aly:ARALYDRAFT_491347|brassinosteroid insensitive 1-associated receptor kinase 1 [EC:2.7.10.1 2.7.11.1]	-	-	-	gi|302398749|gb|ADL36669.1|/0/COL domain class transcription factor [Malus x domestica]
MDP0000130449	1443	44	97	5.59515	11.7756	1.07356	Up	2.38e-05	0.000362861	K09843|1|1e-54|212|vvi:100246968|(+)-abscisic acid 8'-hydroxylase [EC:1.14.13.93]	-	GO:0016709//oxidoreductase activity, acting on paired donors, with incorporation or reduction of molecular oxygen, NAD(P)H as one donor, and incorporation of one atom of oxygen;GO:0005506//iron ion binding	GO:0008152//metabolic process	gi|462409828|gb|EMJ15162.1|/0/hypothetical protein PRUPE_ppa004999mg [Prunus persica]
MDP0000235822	1614	119	262	13.5291	28.4365	1.07168	Up	3.47e-12	1.21e-10	-	-	GO:0031406//carboxylic acid binding	-	gi|462411539|gb|EMJ16588.1|/0/hypothetical protein PRUPE_ppa005796mg [Prunus persica]
MDP0000223072	1611	40	88	4.55606	9.56898	1.07058	Up	5.97e-05	0.000842547	-	GO:0016020//membrane	-	-	gi|462404827|gb|EMJ10291.1|/0/hypothetical protein PRUPE_ppa003575mg [Prunus persica]
MDP0000769764	1416	46	101	5.96101	12.495	1.06772	Up	1.75e-05	0.000275188	K08237|1|4e-55|214|vvi:100246482|hydroquinone glucosyltransferase [EC:2.4.1.218];K13263|2|4e-54|210|gmx:100101902|isoflavone 7-O-glucosyltransferase [EC:2.4.1.170]	-	GO:0016740//transferase activity	-	gi|73672735|gb|AAZ80472.1|/0/glycosyltransferase [Malus x domestica]
MDP0000778352	1299	46	101	6.49791	13.6204	1.06772	Up	1.75e-05	0.000275303	K05658|1|8e-99|358|vvi:100262734|ATP-binding cassette, subfamily B (MDR/TAP), member 1;K00924|2|3e-92|337|aly:ARALYDRAFT_494273|[EC:2.7.1.-]	-	GO:0004713//protein tyrosine kinase activity;GO:0032559	GO:0006464//cellular protein modification process	gi|462414503|gb|EMJ19240.1|/0/hypothetical protein PRUPE_ppa006060mg [Prunus persica]
MDP0000223003	1122	108	237	17.6627	37.0028	1.06693	Up	4.35e-11	1.38e-09	K13126|1|3e-08|57.8|bdi:100829057|polyadenylate-binding protein;K14396|5|5e-06|50.4|gmx:100809403|polyadenylate-binding protein 2	-	-	-	gi|462414521|gb|EMJ19258.1|/1.39305e-164/hypothetical protein PRUPE_ppa006808mg [Prunus persica]
MDP0000782908	1794	276	605	28.2301	59.0761	1.06534	Up	6.15e-26	4.88e-24	K13422|1|9e-09|60.5|mtr:MTR_8g067280|transcription factor MYC2;K12126|2|1e-07|57.0|aly:ARALYDRAFT_471048|phytochrome-interacting factor 3	-	-	-	gi|462399234|gb|EMJ04902.1|/0/hypothetical protein PRUPE_ppa020972mg [Prunus persica]
MDP0000197127	1767	74	162	7.68458	16.0604	1.06347	Up	5.62e-08	1.3e-06	K12471|1|2e-10|65.9|pop:POPTR_552810|epsin	-	-	-	gi|462401134|gb|EMJ06691.1|/4.9523e-136/hypothetical protein PRUPE_ppa008195mg [Prunus persica]
MDP0000284571	1131	75	164	12.1681	25.4015	1.06181	Up	4.84e-08	1.13e-06	-	-	-	-	-
MDP0000930401	1797	242	529	24.7111	51.5687	1.06134	Up	9.51e-23	6.47e-21	-	-	-	-	-
MDP0000227654	2463	54	118	4.02304	8.39259	1.06083	Up	3.83e-06	6.74e-05	K04733|1|2e-56|219|smo:SELMODRAFT_159261|interleukin-1 receptor-associated kinase 4 [EC:2.7.11.1];K13430|3|5e-53|207|zma:100283091|serine/threonine-protein kinase PBS1 [EC:2.7.11.1];K13417|4|1e-52|206|ath:AT2G13790|somatic embryogenesis receptor kinase 4 [EC:2.7.10.1 2.7.11.1]	-	GO:0005488//binding;GO:0004672//protein kinase activity	-	gi|462409937|gb|EMJ15271.1|/0/hypothetical protein PRUPE_ppa017664mg [Prunus persica]
MDP0000230402	2019	549	1199	49.8955	104.031	1.06003	Up	2.21e-49	3.55e-47	K14515|1|0.0|884|vvi:100267990|EIN3-binding F-box protein	-	-	-	gi|462399750|gb|EMJ05418.1|/0/hypothetical protein PRUPE_ppa003009mg [Prunus persica]
MDP0000136755	1866	321	701	31.5659	65.8089	1.05992	Up	1.45e-29	1.32e-27	K13431|1|0.0|892|pop:POPTR_561342|signal recognition particle receptor subunit alpha	GO:0048500//signal recognition particle;GO:0030867//rough endoplasmic reticulum membrane	GO:0017111//nucleoside-triphosphatase activity;GO:0043021//ribonucleoprotein complex binding;GO:0004871//signal transducer activity;GO:0032561//guanyl ribonucleotide binding	GO:0009207;GO:0006613//cotranslational protein targeting to membrane	gi|462400132|gb|EMJ05800.1|/0/hypothetical protein PRUPE_ppa002859mg [Prunus persica]
MDP0000253288	1638	148	323	16.5796	34.5436	1.05901	Up	1.96e-14	8.22e-13	K08818|1|4e-32|137|vvi:100246062|cell division cycle 2-like [EC:2.7.11.22]	GO:0016020//membrane	-	-	gi|462419274|gb|EMJ23537.1|/0/hypothetical protein PRUPE_ppa004761mg [Prunus persica]
MDP0000211411	183	55	120	55.1489	114.871	1.05861	Up	3.3e-06	5.85e-05	-	GO:0031224//intrinsic to membrane	-	-	gi|470101259|ref|XP_004287094.1|/2.03811e-19/PREDICTED: arabinogalactan peptide 16-like [Fragaria vesca subsp. vesca]
MDP0000293604	1737	221	482	23.3463	48.61	1.05806	Up	9.07e-21	5.64e-19	-	GO:0044464//cell part	GO:0008375//acetylglucosaminyltransferase activity	-	gi|470134425|ref|XP_004303053.1|/0/PREDICTED: probable glycosyltransferase At5g03795-like [Fragaria vesca subsp. vesca]
MDP0000147114	1770	117	255	12.1294	25.2374	1.05706	Up	1.15e-11	3.83e-10	-	-	-	-	gi|462403933|gb|EMJ09490.1|/0/hypothetical protein PRUPE_ppa003334mg [Prunus persica]
MDP0000744273	459	146	318	58.3667	121.365	1.05613	Up	3.55e-14	1.45e-12	-	-	-	-	gi|462398305|gb|EMJ03973.1|/1.54911e-15/hypothetical protein PRUPE_ppa013582mg [Prunus persica]
MDP0000490004	2922	90	196	5.65181	11.7504	1.05593	Up	2.82e-09	7.52e-08	K06685|1|7e-27|121|ath:AT4G19050|maintenance of ploidy protein MOB1 (MPS1 binder 1)	-	-	-	-
MDP0000021376	861	170	369	36.2302	75.0761	1.05116	Up	4.23e-16	2.02e-14	K01784|1|1e-120|431|pop:POPTR_817341|UDP-glucose 4-epimerase [EC:5.1.3.2]	GO:0044444//cytoplasmic part;GO:0016020//membrane	GO:0005515//protein binding;GO:0016857//racemase and epimerase activity, acting on carbohydrates and derivatives	GO:0050896//response to stimulus;GO:0006012//galactose metabolic process;GO:0048229//gametophyte development	gi|139001604|dbj|BAF51705.1|/4.36206e-138/UDP-galactose [Malus x domestica]
MDP0000911918	1650	180	390	20.0177	41.4056	1.04855	Up	7.21e-17	3.59e-15	K00058|1|0.0|763|rcu:RCOM_0811570|D-3-phosphoglycerate dehydrogenase [EC:1.1.1.95]	GO:0043231//intracellular membrane-bounded organelle	GO:0031406//carboxylic acid binding;GO:0016616//oxidoreductase activity, acting on the CH-OH group of donors, NAD or NADP as acceptor;GO:0000166//nucleotide binding	GO:0006563//L-serine metabolic process	gi|462395165|gb|EMJ00964.1|/0/hypothetical protein PRUPE_ppa003143mg [Prunus persica]
MDP0000177099	1464	114	247	14.2886	29.5552	1.04855	Up	3.24e-11	1.05e-09	K08472|1|2e-146|517|aly:ARALYDRAFT_663667|mlo protein	-	-	-	gi|462399166|gb|EMJ04834.1|/0/hypothetical protein PRUPE_ppa004012mg [Prunus persica]
MDP0000472203	429	464	1005	198.466	410.381	1.04807	Up	6.14e-41	7.94e-39	K03676|1|3e-23|105|bdi:100821530|glutaredoxin 3	-	-	-	-
MDP0000151000	1083	612	1323	103.693	213.998	1.04528	Up	4.04e-53	6.93e-51	K00517|1|4e-107|386|ath:AT3G48360|[EC:1.14.-.-];K04498|3|2e-12|71.6|vvi:100251243|E1A/CREB-binding protein [EC:2.3.1.48]	GO:0043231//intracellular membrane-bounded organelle	GO:0000989//transcription factor binding transcription factor activity;GO:0004468//lysine N-acetyltransferase activity;GO:0046914//transition metal ion binding;GO:0005515//protein binding	GO:0009725//response to hormone stimulus;GO:0000302//response to reactive oxygen species;GO:0048229//gametophyte development;GO:0006351//transcription, DNA-dependent	gi|462404924|gb|EMJ10388.1|/8.249e-175/hypothetical protein PRUPE_ppa006416mg [Prunus persica]
MDP0000322279	747	56	121	13.756	28.3755	1.04458	Up	3.83e-06	6.74e-05	K14516|1|8e-36|148|rcu:RCOM_1007740|ethylene-responsive transcription factor 1	-	-	-	gi|462401929|gb|EMJ07486.1|/6.326e-60/hypothetical protein PRUPE_ppa016384mg [Prunus persica]
MDP0000903417	846	120	259	26.0277	53.63	1.04299	Up	1.33e-11	4.4e-10	K08472|1|1e-68|258|ath:AT1G61560|mlo protein	-	-	-	gi|462400623|gb|EMJ06180.1|/6.78321e-120/hypothetical protein PRUPE_ppa003207mg [Prunus persica]
MDP0000204310	1959	597	1288	55.9197	115.175	1.0424	Up	1.55e-51	2.59e-49	K03147|1|0.0|1185|gmx:100787350|thiamine biosynthesis protein ThiC	-	-	-	-
MDP0000710999	2349	52	112	4.06205	8.35244	1.03999	Up	9.52e-06	0.000157191	K03013|1|3e-12|72.4|vvi:100258335|DNA-directed RNA polymerases I, II, and III subunit RPABC1;K13457|2|1e-09|63.5|zma:606485|disease resistance protein RPM1	-	-	-	gi|462403541|gb|EMJ09098.1|/0/hypothetical protein PRUPE_ppa020926mg [Prunus persica]
MDP0000185340	1071	130	280	22.273	45.7981	1.03999	Up	2.23e-12	7.97e-11	K13413|1|4e-134|476|pop:POPTR_563479|mitogen-activated protein kinase kinase 4/5, plant [EC:2.7.12.2]	GO:0043231//intracellular membrane-bounded organelle	GO:0004712//protein serine/threonine/tyrosine kinase activity;GO:0032559	GO:0051707//response to other organism;GO:0007243//intracellular protein kinase cascade;GO:0010374//stomatal complex development;GO:0010375//stomatal complex patterning;GO:0003006//developmental process involved in reproduction;GO:0006464//cellular protein modification process	gi|462413889|gb|EMJ18938.1|/7.40226e-144/hypothetical protein PRUPE_ppa007850mg [Prunus persica]
MDP0000711832	1860	69	148	6.80708	13.9389	1.034	Up	3.95e-07	8.14e-06	K13417|1|4e-44|177|ath:AT2G13790|somatic embryogenesis receptor kinase 4 [EC:2.7.10.1 2.7.11.1];K04733|3|1e-43|176|smo:SELMODRAFT_33807|interleukin-1 receptor-associated kinase 4 [EC:2.7.11.1];K13416|4|3e-43|174|ath:AT4G33430|brassinosteroid insensitive 1-associated receptor kinase 1 [EC:2.7.10.1 2.7.11.1]	-	-	-	-
MDP0000425030	885	56	120	11.611	23.7529	1.03261	Up	5.17e-06	8.87e-05	K01183|1|3e-42|170|sbi:SORBI_02g009370|chitinase [EC:3.2.1.14]	GO:0044421//extracellular region part	GO:0004553//hydrolase activity, hydrolyzing O-glycosyl compounds;GO:0043167//ion binding	GO:0006026	gi|401871191|gb|AFQ23972.1|/1.6451e-63/pathogenesis related protein 8, partial [Malus x domestica]
MDP0000215835	351	50	107	26.1389	53.4017	1.03069	Up	1.74e-05	0.000274209	-	-	-	-	gi|341833968|gb|AEK94319.1|/6.82065e-15/remorin [Pyrus x bretschneideri]
MDP0000153664	330	100	214	55.6046	113.6	1.03069	Up	1.14e-09	3.18e-08	-	GO:0031966//mitochondrial membrane	GO:0004871//signal transducer activity;GO:0008320//protein transmembrane transporter activity	GO:0015031//protein transport	gi|462422725|gb|EMJ26988.1|/4.66571e-27/hypothetical protein PRUPE_ppa014339mg [Prunus persica]
MDP0000231084	1461	1095	2343	137.527	280.932	1.0305	Up	1.4e-90	4.32e-88	K00626|1|8e-180|628|gmx:100804647|acetyl-CoA C-acetyltransferase [EC:2.3.1.9]	-	GO:0016746//transferase activity, transferring acyl groups	-	gi|462411618|gb|EMJ16667.1|/0/hypothetical protein PRUPE_ppa006513mg [Prunus persica]
MDP0000140078	375	122	261	59.6971	121.924	1.03024	Up	1.77e-11	5.81e-10	-	-	-	-	gi|445069046|gb|AGE15497.1|/4.5973e-27/GA-stimulated transcript-like protein 1 [Gossypium hirsutum]
MDP0000491872	1314	173	370	24.1588	49.327	1.02983	Up	1.17e-15	5.44e-14	K14018|1|4e-16|84.3|ppp:PHYPADRAFT_161889|phospholipase A-2-activating protein	GO:0031234//extrinsic to internal side of plasma membrane	GO:0004683//calmodulin-dependent protein kinase activity	-	gi|462423381|gb|EMJ27644.1|/3.47988e-165/hypothetical protein PRUPE_ppa024263mg, partial [Prunus persica]
MDP0000291146	1599	723	1546	82.9688	169.371	1.02955	Up	2.65e-60	5.24e-58	K00517|1|3e-104|377|ath:AT4G15360|[EC:1.14.-.-];K15814|3|5e-86|317|gmx:100037459|beta-amyrin 24-hydroxylase [EC:1.14.99.43];K13261|4|8e-83|306|gmx:100776878|cytochrome P450, family 93, subfamily A, polypeptide 1 (3,9-dihydroxypterocarpan 6a-monooxygenase) [EC:1.14.13.28];K13257|5|5e-71|266|gmx:100037450|cytochrome P450, family 93, subfamily C (2-hydroxyisoflavanone synthase) [EC:1.14.13.86]	-	GO:0005488//binding	-	gi|462415714|gb|EMJ20451.1|/3.54659e-170/hypothetical protein PRUPE_ppa018082mg [Prunus persica]
MDP0000440654	1044	52	111	9.13961	18.6252	1.02705	Up	1.28e-05	0.00020736	K13082|1|1e-161|566|vvi:100233141|bifunctional dihydroflavonol 4-reductase/flavanone 4-reductase [EC:1.1.1.219 1.1.1.234]	-	GO:0048037//cofactor binding;GO:0016616//oxidoreductase activity, acting on the CH-OH group of donors, NAD or NADP as acceptor	GO:0009699//phenylpropanoid biosynthetic process	gi|381149273|gb|AFF60412.1|/0/dihydroflavonol reductase [Pyrus pyrifolia]
MDP0000252421	1116	60	128	9.86534	20.0921	1.02618	Up	2.81e-06	5.04e-05	K06889|1|6e-07|53.5|ota:Ot02g04790|	GO:0016020//membrane	-	-	gi|470128538|ref|XP_004300195.1|/7.17959e-121/PREDICTED: abhydrolase domain-containing protein FAM108C1-like [Fragaria vesca subsp. vesca]
MDP0000253143	1572	92	196	10.7389	21.8415	1.02422	Up	6.82e-09	1.76e-07	-	-	-	-	-
MDP0000280105	1581	1412	3004	163.881	332.848	1.02222	Up	4.21e-114	1.85e-111	K00517|1|2e-144|510|ath:AT4G31940|[EC:1.14.-.-];K05280|2|6e-93|339|mtr:MTR_3g025230|flavonoid 3'-monooxygenase [EC:1.14.13.21]	-	-	-	gi|462419558|gb|EMJ23821.1|/0/hypothetical protein PRUPE_ppa004175mg [Prunus persica]
MDP0000374881	2061	64	136	5.69806	11.5595	1.02054	Up	1.53e-06	2.86e-05	K14431|1|1e-13|77.0|aly:ARALYDRAFT_311885|transcription factor TGA;K08332|2|1e-07|57.0|vcn:VOLCADRAFT_41528|vacuolar protein 8	-	GO:0005488//binding	-	gi|470123246|ref|XP_004297639.1|/0/PREDICTED: U-box domain-containing protein 19-like [Fragaria vesca subsp. vesca]
MDP0000941306	1236	251	533	37.2632	75.5418	1.01952	Up	1.5e-21	9.8e-20	K11838|1|2e-43|175|vvi:100244518|ubiquitin carboxyl-terminal hydrolase 7 [EC:3.1.2.15]	-	-	-	-
MDP0000310001	3591	106	225	5.41646	10.976	1.01894	Up	6.22e-10	1.78e-08	K01530|1|0.0|1854|vvi:100256123|phospholipid-translocating ATPase [EC:3.6.3.1];K14802|5|0.0|1747|vvi:100247431|phospholipid-transporting ATPase [EC:3.6.3.1]	-	-	-	-
MDP0000423596	1299	514	1089	72.6071	146.858	1.01624	Up	4.03e-42	5.31e-40	K09338|1|8e-96|348|ath:AT1G69780|homeobox-leucine zipper protein	GO:0043231//intracellular membrane-bounded organelle	GO:0003677//DNA binding;GO:0001071//nucleic acid binding transcription factor activity	GO:0006351//transcription, DNA-dependent	gi|302398833|gb|ADL36711.1|/2.62147e-165/HD domain class transcription factor [Malus x domestica]
MDP0000305760	1518	246	521	29.7364	60.1235	1.0157	Up	5.56e-21	3.52e-19	-	-	-	-	gi|462413385|gb|EMJ18434.1|/2.15066e-68/hypothetical protein PRUPE_ppa005773mg [Prunus persica]
MDP0000264424	1317	77	163	10.7283	21.6811	1.01502	Up	1.58e-07	3.42e-06	K13065|1|0.0|701|pop:POPTR_554899|shikimate O-hydroxycinnamoyltransferase [EC:2.3.1.133]	-	GO:0050737	GO:0048878//chemical homeostasis;GO:0009813//flavonoid biosynthetic process	gi|381141808|gb|AFF57841.1|/0/hydroxycinnamoyl-coenzyme A shikimate/quinate hydroxycinnamoyltransferase 3 [Pyrus x bretschneideri]
MDP0000259294	786	86	182	20.0771	40.5627	1.0146	Up	3.02e-08	7.18e-07	K09264|1|2e-13|74.7|ppp:PHYPADRAFT_235327|MADS-box transcription factor, plant	-	-	-	-
MDP0000247088	849	390	825	84.2911	170.226	1.01399	Up	3.32e-32	3.33e-30	-	-	-	-	gi|462401316|gb|EMJ06873.1|/7.9009e-76/hypothetical protein PRUPE_ppa009571mg [Prunus persica]
MDP0000642889	2559	54	114	3.87212	7.80393	1.01108	Up	1.27e-05	0.000205212	K04733|1|6e-112|403|ath:AT5G38990|interleukin-1 receptor-associated kinase 4 [EC:2.7.11.1];K00924|3|9e-63|240|osa:4333525|[EC:2.7.1.-]	-	GO:0016301//kinase activity	-	gi|462403812|gb|EMJ09369.1|/0/hypothetical protein PRUPE_ppa001450mg [Prunus persica]
MDP0000281535	1299	393	829	55.5148	111.795	1.00992	Up	3.76e-32	3.77e-30	K02958|1|8e-81|299|pop:POPTR_816102|small subunit ribosomal protein S15e	-	GO:0032559	-	gi|462420170|gb|EMJ24433.1|/1.66499e-119/hypothetical protein PRUPE_ppa004398mg [Prunus persica]
MDP0000288468	1812	285	601	28.861	58.1025	1.00948	Up	9.76e-24	7.08e-22	K14509|1|0.0|863|gmx:100794417|ethylene receptor [EC:2.7.13.-]	GO:0044464//cell part	GO:0004871//signal transducer activity;GO:0004673//protein histidine kinase activity;GO:0032559	GO:0006468//protein phosphorylation;GO:0007165//signal transduction	gi|74325226|gb|ABA03058.1|/0/ethylene receptor [Malus x domestica]
MDP0000950422	1452	166	350	20.9781	42.226	1.00925	Up	1.87e-14	7.85e-13	K13030|1|1e-107|388|sbi:SORBI_01g001220|cyanohydrin beta-glucosyltransferase [EC:2.4.1.85];K13493|2|9e-62|236|ath:AT5G05860|cytokinin-N-glucosyltransferase [EC:2.4.1.-];K13228|3|3e-61|234|zma:100274317|UDP-glucosyltransferase BX9 [EC:2.4.1.202];K13691|5|2e-59|228|vvi:100243330|pathogen-inducible salicylic acid glucosyltransferase [EC:2.4.1.-]	-	-	-	gi|462419600|gb|EMJ23863.1|/0/hypothetical protein PRUPE_ppa004979mg [Prunus persica]
MDP0000258683	1320	265	558	36.8381	74.0523	1.00735	Up	4.43e-22	2.98e-20	K04733|1|1e-55|215|smo:SELMODRAFT_230241|interleukin-1 receptor-associated kinase 4 [EC:2.7.11.1];K00924|4|9e-53|206|ath:AT3G59420|[EC:2.7.1.-]	-	GO:0004713//protein tyrosine kinase activity;GO:0032559	GO:0006464//cellular protein modification process	gi|462413789|gb|EMJ18838.1|/0/hypothetical protein PRUPE_ppa002429mg [Prunus persica]
MDP0000199066	1512	134	282	16.2622	32.672	1.00654	Up	7.01e-12	2.4e-10	K07964|1|5e-164|575|gmx:100792087|heparanase 1 [EC:3.2.1.166]	GO:0031410//cytoplasmic vesicle	GO:0003824//catalytic activity	-	gi|462421219|gb|EMJ25482.1|/0/hypothetical protein PRUPE_ppa019445mg, partial [Prunus persica]
MDP0000233439	1254	68	143	9.9503	19.9764	1.00548	Up	1.11e-06	2.13e-05	K03639|1|8e-178|621|gmx:100776612|molybdenum cofactor biosynthesis protein	GO:0043234//protein complex;GO:0009536//plastid	GO:0043169//cation binding;GO:0051536//iron-sulfur cluster binding	GO:0009108//coenzyme biosynthetic process	gi|462424093|gb|EMJ28356.1|/0/hypothetical protein PRUPE_ppa026732mg [Prunus persica]
MDP0000767961	864	49	103	10.4066	20.8834	1.00487	Up	3.68e-05	0.000543028	-	GO:0043231//intracellular membrane-bounded organelle	GO:0016462//pyrophosphatase activity	-	gi|224116946|ref|XP_002317435.1|/1.3368e-94/predicted protein [Populus trichocarpa]
MDP0000928620	1248	79	166	11.6155	23.3009	1.00433	Up	1.56e-07	3.38e-06	K09561|1|1e-05|49.7|vcn:VOLCADRAFT_67840|STIP1 homology and U-box containing protein 1 [EC:6.3.2.19]	-	-	-	-
MDP0000587459	1506	79	166	9.62558	19.3091	1.00433	Up	1.56e-07	3.38e-06	K01580|1|0.0|889|rcu:RCOM_0112580|glutamate decarboxylase [EC:4.1.1.15]	-	GO:0005515//protein binding;GO:0016831//carboxy-lyase activity;GO:0048037//cofactor binding	GO:0009064//glutamine family amino acid metabolic process;GO:0010038//response to metal ion	gi|462411427|gb|EMJ16476.1|/0/hypothetical protein PRUPE_ppa004796mg [Prunus persica]
MDP0000589981	363	70	147	35.3848	70.9397	1.00346	Up	8.18e-07	1.61e-05	K01206|1|4e-17|84.3|aly:ARALYDRAFT_475890|alpha-L-fucosidase [EC:3.2.1.51]	-	-	-	gi|462421292|gb|EMJ25555.1|/1.54329e-30/hypothetical protein PRUPE_ppa020848mg [Prunus persica]
MDP0000728755	993	61	128	11.2721	22.5808	1.00234	Up	4.33e-06	7.55e-05	K13420|1|7e-28|122|ath:AT5G46330|LRR receptor-like serine/threonine-protein kinase FLS2 [EC:2.7.11.1]	GO:0005576//extracellular region;GO:0030312//external encapsulating structure	-	-	gi|1679733|gb|AAB19212.1|/0/polygalacturonase-inhibiting protein [Malus x domestica]
MDP0000319679	846	1113	2333	241.407	483.084	1.00081	Up	4.71e-86	1.37e-83	-	-	-	-	-
MDP0000843137	774	198	415	46.9407	93.926	1.00069	Up	1.2e-16	5.89e-15	-	-	-	-	-
MDP0000159572	879	20	0	4.17509	0.01	-8.70566	Down	5.83e-07	1.17e-05	K01206|1|2e-08|58.2|ath:AT1G67830|alpha-L-fucosidase [EC:3.2.1.51]	-	-	-	gi|462421967|gb|EMJ26230.1|/2.24775e-97/hypothetical protein PRUPE_ppa019929mg, partial [Prunus persica]
MDP0000878878	825	91	2	20.2401	0.424673	-5.57472	Down	5.45e-26	4.33e-24	-	-	-	-	-
MDP0000946670	1098	127	4	21.224	0.63817	-5.05561	Down	2.49e-34	2.61e-32	-	-	-	-	gi|462395277|gb|EMJ01076.1|/6.40918e-82/hypothetical protein PRUPE_ppa007155mg [Prunus persica]
MDP0000134429	1290	25	1	3.55611	0.135797	-4.71078	Down	2.32e-07	4.92e-06	K00924|1|8e-81|299|ath:AT1G14370|[EC:2.7.1.-];K05658|3|1e-75|282|vvi:100262734|ATP-binding cassette, subfamily B (MDR/TAP), member 1	GO:0043231//intracellular membrane-bounded organelle;GO:0016020//membrane	GO:0005488//binding;GO:0016301//kinase activity	GO:0006952//defense response	gi|462424060|gb|EMJ28323.1|/3.06619e-166/hypothetical protein PRUPE_ppa026023mg, partial [Prunus persica]
MDP0000319331	639	17	1	4.88172	0.274143	-4.15439	Down	5.11e-05	0.000731487	K01955|1|1e-54|210|vvi:100262205|carbamoyl-phosphate synthase large subunit [EC:6.3.5.5];K13944|2|4e-23|105|pop:POPTR_559669|LOB domain-containing protein 16;K13945|5|3e-21|99.8|vvi:100266975|LOB domain-containing protein 29	-	-	-	-
MDP0000188648	1380	17	1	2.26045	0.12694	-4.15439	Down	5.11e-05	0.000731765	-	-	-	-	-
MDP0000867709	1521	24	2	2.89539	0.230345	-3.65189	Down	3.28e-06	5.82e-05	K00517|1|3e-116|417|ath:AT2G30750|[EC:1.14.-.-];K11868|3|8e-114|409|ath:AT2G30770|cytochrome P450, family 71, subfamily A, polypeptide 13 (indoleacetaldoxime dehydratase) [EC:4.99.1.6]	-	GO:0004497//monooxygenase activity;GO:0005506//iron ion binding	-	gi|470108333|ref|XP_004290475.1|/2.64679e-167/PREDICTED: cytochrome P450 71A4-like [Fragaria vesca subsp. vesca]
MDP0000581293	1560	668	70	78.5736	7.86053	-3.32135	Down	1.06e-129	5.72e-127	K12134|1|9e-28|123|aly:ARALYDRAFT_904154|circadian clock associated 1;K12133|3|1e-25|116|ath:AT1G01060|LATE ELONGATED HYPOCOTYL	-	-	-	gi|462411454|gb|EMJ16503.1|/2.9319e-161/hypothetical protein PRUPE_ppa005083mg [Prunus persica]
MDP0000513880	1137	130	18	20.9801	2.77326	-2.91937	Down	1.58e-23	1.13e-21	K01183|1|1e-123|441|pop:POPTR_717157|chitinase [EC:3.2.1.14]	-	GO:0004553//hydrolase activity, hydrolyzing O-glycosyl compounds	GO:0005975//carbohydrate metabolic process	gi|222139396|gb|ACM45717.1|/0/class V chitinase [Pyrus pyrifolia]
MDP0000560112	756	295	42	71.602	9.73209	-2.87918	Down	8.51e-51	1.39e-48	-	-	-	-	-
MDP0000303485	2187	35	5	2.9366	0.400497	-2.87428	Down	3.75e-07	7.75e-06	K00924|1|2e-120|431|ath:AT1G30270|[EC:2.7.1.-];K07198|3|2e-55|216|bdi:100839912|5'-AMP-activated protein kinase, catalytic alpha subunit [EC:2.7.11.11]	-	-	-	-
MDP0000305630	729	41	7	10.32	1.68209	-2.61712	Down	1.58e-07	3.41e-06	K01611|1|8e-56|214|vvi:100240686|S-adenosylmethionine decarboxylase [EC:4.1.1.50]	-	GO:0016831//carboxy-lyase activity	GO:0006596//polyamine biosynthetic process	gi|410832828|gb|AFV92895.1|/1.548e-71/S-adenosylmethionine decarboxylase [Pyrus betulifolia]
MDP0000299243	1836	27	5	2.69846	0.477063	-2.49988	Down	3.82e-05	0.000560696	K06916|1|2e-46|185|smo:SELMODRAFT_103989|	GO:0043231//intracellular membrane-bounded organelle	GO:0017111//nucleoside-triphosphatase activity;GO:0032559	-	gi|462422647|gb|EMJ26910.1|/0/hypothetical protein PRUPE_ppa004206mg [Prunus persica]
MDP0000253785	1854	27	5	2.67226	0.472431	-2.49988	Down	3.82e-05	0.000560914	-	-	-	-	gi|470127815|ref|XP_004299855.1|/5.17188e-83/PREDICTED: uncharacterized protein LOC101310219 [Fragaria vesca subsp. vesca]
MDP0000476508	1065	75	14	12.9222	2.3028	-2.48839	Down	4.08e-12	1.42e-10	K01206|1|8e-19|92.8|aly:ARALYDRAFT_475890|alpha-L-fucosidase [EC:3.2.1.51];K00514|2|7e-18|89.7|rcu:RCOM_1428040|zeta-carotene desaturase [EC:1.3.5.6]	-	GO:0016787//hydrolase activity	-	gi|462411698|gb|EMJ16747.1|/3.76004e-148/hypothetical protein PRUPE_ppa007226mg [Prunus persica]
MDP0000776779	2610	782	147	54.9783	9.86632	-2.47828	Down	5.57e-112	2.39e-109	K01187|1|1e-18|94.0|rcu:RCOM_0252330|alpha-glucosidase [EC:3.2.1.20];K05546|3|7e-16|84.7|bdi:100830771|alpha 1,3-glucosidase [EC:3.2.1.84]	GO:0043231//intracellular membrane-bounded organelle	GO:0004558//alpha-glucosidase activity;GO:0005488//binding	GO:0044238//primary metabolic process	gi|462399342|gb|EMJ05010.1|/0/hypothetical protein PRUPE_ppa001232mg [Prunus persica]
MDP0000692178	1866	152	29	14.9471	2.72248	-2.45687	Down	7.95e-23	5.45e-21	K00517|1|5e-127|453|ath:AT4G31940|[EC:1.14.-.-];K05280|2|1e-78|292|mtr:MTR_3g025230|flavonoid 3'-monooxygenase [EC:1.14.13.21]	-	GO:0016709//oxidoreductase activity, acting on paired donors, with incorporation or reduction of molecular oxygen, NAD(P)H as one donor, and incorporation of one atom of oxygen;GO:0005506//iron ion binding	GO:0008299//isoprenoid biosynthetic process	gi|462397102|gb|EMJ02901.1|/0/hypothetical protein PRUPE_ppa004095mg [Prunus persica]
MDP0000213948	1491	50	10	6.15343	1.1749	-2.38885	Down	3.62e-08	8.55e-07	K10615|1|1e-14|79.3|cme:CMB070C|E3 ubiquitin-protein ligase HERC4 [EC:6.3.2.19];K11493|4|1e-09|63.2|ota:Ot03g05690|regulator of chromosome condensation	-	-	-	-
MDP0000279891	1101	35	7	5.83318	1.11375	-2.38885	Down	4.48e-06	7.78e-05	-	-	GO:0003677//DNA binding;GO:0001071//nucleic acid binding transcription factor activity;GO:0005515//protein binding	GO:0006351//transcription, DNA-dependent;GO:0009411//response to UV	gi|302398651|gb|ADL36620.1|/9.33661e-65/BZIP domain class transcription factor [Malus x domestica]
MDP0000203016	669	35	7	9.59991	1.83295	-2.38885	Down	4.48e-06	7.78e-05	K11820|1|6e-07|52.4|aly:ARALYDRAFT_889955|N-hydroxythioamide S-beta-glucosyltransferase [EC:2.4.1.195];K13691|2|6e-07|52.4|sbi:SORBI_02g030050|pathogen-inducible salicylic acid glucosyltransferase [EC:2.4.1.-]	-	-	-	-
MDP0000252520	1887	29	6	2.82001	0.557003	-2.33994	Down	3.91e-05	0.000573332	K13420|1|1e-36|152|aly:ARALYDRAFT_356368|LRR receptor-like serine/threonine-protein kinase FLS2 [EC:2.7.11.1]	-	-	-	gi|462410046|gb|EMJ15380.1|/0/hypothetical protein PRUPE_ppa019611mg [Prunus persica]
MDP0000251025	366	101	21	50.6367	10.0512	-2.33282	Down	8.51e-15	3.69e-13	K02291|1|5e-34|140|vvi:100252385|phytoene synthase [EC:2.5.1.32]	-	GO:0016740//transferase activity	GO:0008152//metabolic process	gi|399967021|gb|AFP65822.1|/1.09444e-52/phytoene synthase, partial [Eriobotrya japonica]
MDP0000219041	729	47	10	11.8303	2.40298	-2.29959	Down	1.82e-07	3.91e-06	-	-	GO:0005488//binding;GO:0001071//nucleic acid binding transcription factor activity	GO:0006351//transcription, DNA-dependent;GO:0009411//response to UV	gi|302398651|gb|ADL36620.1|/2.64662e-63/BZIP domain class transcription factor [Malus x domestica]
MDP0000256514	1116	56	12	9.20765	1.88363	-2.28932	Down	1.28e-08	3.2e-07	K13424|1|2e-26|118|osa:4327518|WRKY transcription factor 33	-	GO:0003676//nucleic acid binding	GO:0051707//response to other organism	gi|302399139|gb|ADL36864.1|/3.56319e-120/WRKY domain class transcription factor [Malus x domestica]
MDP0000119843	744	59	13	14.5514	3.0609	-2.24913	Down	7.52e-09	1.92e-07	-	-	-	-	gi|462412571|gb|EMJ17620.1|/5.94285e-18/hypothetical protein PRUPE_ppa023037mg [Prunus persica]
MDP0000164054	1911	232	52	22.2768	4.76674	-2.22447	Down	2.21e-30	2.09e-28	-	-	-	-	-
MDP0000139058	678	2654	617	718.284	159.417	-2.17175	Down	0	0	-	-	-	-	-
MDP0000760912	3369	120	28	6.5359	1.45591	-2.16646	Down	6.13e-16	2.9e-14	K00924|1|6e-139|493|aly:ARALYDRAFT_473063|[EC:2.7.1.-];K13420|3|3e-135|481|sbi:SORBI_06g028760|LRR receptor-like serine/threonine-protein kinase FLS2 [EC:2.7.11.1]	GO:0031224//intrinsic to membrane	GO:0016491//oxidoreductase activity;GO:0004672//protein kinase activity;GO:0032559	GO:0006464//cellular protein modification process;GO:0007167//enzyme linked receptor protein signaling pathway	gi|462403766|gb|EMJ09323.1|/0/hypothetical protein PRUPE_ppa000573mg [Prunus persica]
MDP0000863169	3744	42	10	2.05844	0.467889	-2.13731	Down	2.51e-06	4.55e-05	K05658|1|0.0|1855|gmx:100788127|ATP-binding cassette, subfamily B (MDR/TAP), member 1	GO:0031224//intrinsic to membrane	GO:0042626//ATPase activity, coupled to transmembrane movement of substances;GO:0032559;GO:0015114//phosphate ion transmembrane transporter activity	GO:0006810//transport;GO:0009207	gi|462408901|gb|EMJ14235.1|/0/hypothetical protein PRUPE_ppa020218mg [Prunus persica]
MDP0000288984	384	46	11	21.9812	5.01811	-2.13106	Down	8.57e-07	1.68e-05	K14488|1|8e-13|70.1|vvi:100245466|SAUR family protein	-	-	-	gi|225458026|ref|XP_002280277.1|/1.19801e-11/PREDICTED: auxin-induced protein X10A [Vitis vinifera]
MDP0000300386	1968	161	39	15.0116	3.47151	-2.11244	Down	2.78e-20	1.67e-18	-	-	-	-	-
MDP0000156439	744	305	74	75.2232	17.4236	-2.11014	Down	5.22e-37	6.01e-35	K01674|1|7e-82|301|pop:POPTR_256588|carbonic anhydrase [EC:4.2.1.1]	GO:0009532//plastid stroma;GO:0031410//cytoplasmic vesicle;GO:0009528//plastid inner membrane	GO:0046914//transition metal ion binding;GO:0019829//cation-transporting ATPase activity;GO:0005515//protein binding;GO:0005261//cation channel activity;GO:0016836//hydro-lyase activity	GO:0006816//calcium ion transport;GO:0044237//cellular metabolic process	gi|462398929|gb|EMJ04597.1|/3.17145e-112/hypothetical protein PRUPE_ppa021144mg, partial [Prunus persica]
MDP0000576126	921	334	82	66.5445	15.5967	-2.09308	Down	5.67e-40	7.14e-38	K08241|1|3e-67|253|vvi:100260930|jasmonate O-methyltransferase [EC:2.1.1.141]	-	GO:0008757//S-adenosylmethionine-dependent methyltransferase activity	GO:0006730//one-carbon metabolic process	gi|462396712|gb|EMJ02511.1|/8.04637e-117/hypothetical protein PRUPE_ppa007492mg [Prunus persica]
MDP0000208234	1146	113	28	18.0933	4.28008	-2.07975	Down	2.12e-14	8.82e-13	K11816|1|1e-97|355|ath:AT5G43890|YUCCA family monooxygenase [EC:1.14.13.-]	-	GO:0000166//nucleotide binding;GO:0050662//coenzyme binding;GO:0016709//oxidoreductase activity, acting on paired donors, with incorporation or reduction of molecular oxygen, NAD(P)H as one donor, and incorporation of one atom of oxygen	GO:0008152//metabolic process	gi|462395335|gb|EMJ01134.1|/4.60445e-179/hypothetical protein PRUPE_ppa007054mg [Prunus persica]
MDP0000732978	546	32	8	10.7543	2.5667	-2.06693	Down	6.14e-05	0.000863981	K06027|1|2e-16|83.6|pop:POPTR_831118|vesicle-fusing ATPase [EC:3.6.4.6]	-	GO:0016787//hydrolase activity;GO:0000166//nucleotide binding	-	gi|224079215|ref|XP_002305796.1|/1.89743e-15/predicted protein [Populus trichocarpa]
MDP0000413935	1614	36	9	4.09283	0.976827	-2.06693	Down	2.07e-05	0.000319037	K00511|1|0.0|833|vvi:100254037|squalene monooxygenase [EC:1.14.13.132]	GO:0031224//intrinsic to membrane;GO:0031410//cytoplasmic vesicle	GO:0004497//monooxygenase activity;GO:0050662//coenzyme binding	GO:0008152//metabolic process	gi|462419270|gb|EMJ23533.1|/0/hypothetical protein PRUPE_ppa003991mg [Prunus persica]
MDP0000431696	762	95	24	22.8767	5.5174	-2.05182	Down	3.89e-12	1.36e-10	-	GO:0044464//cell part	-	-	gi|29467501|dbj|BAC67189.1|/3.76629e-140/expansin [Pyrus communis]
MDP0000232330	6591	51	13	1.41985	0.345518	-2.03891	Down	4.59e-07	9.36e-06	K10400|1|0.0|845|rcu:RCOM_0773970|kinesin family member 15	-	GO:0003774//motor activity	GO:0009987//cellular process	gi|462423185|gb|EMJ27448.1|/0/hypothetical protein PRUPE_ppa017585mg [Prunus persica]
MDP0000203813	1458	157	41	19.7591	4.92612	-2.00399	Down	1.32e-18	7.31e-17	K10615|1|5e-13|74.3|cme:CMB070C|E3 ubiquitin-protein ligase HERC4 [EC:6.3.2.19];K11493|4|8e-08|57.0|ota:Ot03g05690|regulator of chromosome condensation	-	-	-	gi|462414434|gb|EMJ19171.1|/0/hypothetical protein PRUPE_ppa005384mg [Prunus persica]
MDP0000737001	1062	53	14	9.15749	2.30931	-1.98749	Down	4.25e-07	8.7e-06	K06892|1|3e-100|363|ath:AT3G19010|;K05282|4|3e-39|160|aly:ARALYDRAFT_492287|gibberellin 20-oxidase [EC:1.14.11.12]	-	-	-	-
MDP0000661922	2265	68	18	5.50891	1.39214	-1.98446	Down	9.8e-09	2.48e-07	-	GO:0043231//intracellular membrane-bounded organelle	-	-	gi|462407684|gb|EMJ13018.1|/0/hypothetical protein PRUPE_ppa004238mg [Prunus persica]
MDP0000201967	861	147	39	31.3285	7.93487	-1.9812	Down	2.83e-17	1.46e-15	-	-	-	-	gi|462422707|gb|EMJ26970.1|/8.36114e-81/hypothetical protein PRUPE_ppa009508mg [Prunus persica]
MDP0000220190	2031	60	16	5.42084	1.38003	-1.97382	Down	8.22e-08	1.86e-06	-	-	-	-	gi|307101702|gb|ADN32816.1|/0/sieve element occlusion b [Malus x domestica]
MDP0000193097	1731	318	85	33.7097	8.60202	-1.97042	Down	2.3e-35	2.49e-33	K12134|1|5e-27|120|aly:ARALYDRAFT_904154|circadian clock associated 1;K12133|3|3e-26|118|ath:AT1G01060|LATE ELONGATED HYPOCOTYL	-	-	-	gi|462411454|gb|EMJ16503.1|/4.50086e-166/hypothetical protein PRUPE_ppa005083mg [Prunus persica]
MDP0000736035	327	44	12	24.6905	6.42854	-1.94139	Down	5.93e-06	0.000101202	-	-	-	-	gi|462415099|gb|EMJ19836.1|/2.40223e-20/hypothetical protein PRUPE_ppa013690mg [Prunus persica]
MDP0000939266	3432	88	24	4.70501	1.22502	-1.94139	Down	1.2e-10	3.69e-09	-	-	GO:0016740//transferase activity	-	gi|462421877|gb|EMJ26140.1|/0/hypothetical protein PRUPE_ppa021500mg [Prunus persica]
MDP0000203790	1617	104	29	11.8018	3.14171	-1.90938	Down	4.27e-12	1.48e-10	K13289|1|8e-96|349|mtr:MTR_4g021500|cathepsin A (carboxypeptidase C) [EC:3.4.16.5];K09756|3|1e-84|311|ath:AT5G09640|serine carboxypeptidase-like 19 [EC:3.4.16.- 2.3.1.91]	-	-	-	gi|462396401|gb|EMJ02200.1|/1.78222e-177/hypothetical protein PRUPE_ppa005249mg [Prunus persica]
MDP0000363319	198	43	12	39.85	10.6168	-1.90823	Down	9.64e-06	0.00015915	-	-	-	-	-
MDP0000241447	588	68	19	21.2205	5.6605	-1.90646	Down	2.36e-08	5.7e-07	K01051|1|3e-20|96.3|rcu:RCOM_0417480|pectinesterase [EC:3.1.1.11];K02355|4|9e-19|91.3|vvi:100257414|elongation factor G	-	-	-	-
MDP0000179666	1371	67	19	8.96731	2.4277	-1.88509	Down	3.81e-08	8.98e-07	K00517|1|4e-107|386|ath:AT4G31940|[EC:1.14.-.-];K05280|3|1e-65|248|vvi:100232999|flavonoid 3'-monooxygenase [EC:1.14.13.21]	-	-	-	gi|462419558|gb|EMJ23821.1|/3.56056e-176/hypothetical protein PRUPE_ppa004175mg [Prunus persica]
MDP0000891117	1656	74	21	8.19967	2.22145	-1.88406	Down	7.42e-09	1.9e-07	K03327|1|0.0|750|rcu:RCOM_1584350|multidrug resistance protein, MATE family	GO:0044464//cell part	GO:0015291//secondary active transmembrane transporter activity	GO:0015893//drug transport;GO:0048645//organ formation;GO:0051707//response to other organism	gi|470131102|ref|XP_004301437.1|/0/PREDICTED: multidrug and toxin extrusion protein 1-like [Fragaria vesca subsp. vesca]
MDP0000144123	222	567	162	468.657	127.832	-1.87428	Down	7.52e-58	1.4e-55	-	-	-	-	-
MDP0000207629	1260	42	12	6.11651	1.66836	-1.87428	Down	1.56e-05	0.000248195	-	-	-	-	-
MDP0000795432	1386	255	73	33.76	9.22652	-1.87145	Down	7.33e-27	6.08e-25	K12133|1|2e-26|119|ath:AT1G01060|LATE ELONGATED HYPOCOTYL;K12134|2|6e-26|117|aly:ARALYDRAFT_904154|circadian clock associated 1	-	-	-	-
MDP0000279333	2103	187	54	16.3165	4.49814	-1.85893	Down	6.19e-20	3.66e-18	-	-	-	-	-
MDP0000750914	195	204	59	191.964	53.0024	-1.85671	Down	1.41e-21	9.23e-20	-	-	-	-	gi|148807133|gb|ABR13277.1|/9.12849e-07/putative extensin [Prunus dulcis]
MDP0000213515	3588	123	36	6.29039	1.75763	-1.83951	Down	1.97e-13	7.61e-12	-	-	-	-	-
MDP0000698835	1533	1288	379	154.17	43.3087	-1.83179	Down	3.42e-125	1.82e-122	K01858|1|0.0|963|pop:POPTR_831371|myo-inositol-1-phosphate synthase [EC:5.5.1.4]	GO:0044424//intracellular part	GO:0016872//intramolecular lyase activity	GO:0006644//phospholipid metabolic process;GO:0006020//inositol metabolic process	gi|462400697|gb|EMJ06254.1|/0/hypothetical protein PRUPE_ppa004430mg [Prunus persica]
MDP0000315201	981	91	27	17.0215	4.8214	-1.81983	Down	3.65e-10	1.07e-08	-	-	-	-	gi|302398701|gb|ADL36645.1|/3.96145e-125/C2H2L domain class transcription factor [Malus x domestica]
MDP0000408705	933	801	238	157.535	44.6862	-1.81777	Down	9.58e-78	2.46e-75	K00085|1|7e-131|464|ath:AT2G21260|aldose-6-phosphate reductase (NADPH2) [EC:1.1.1.200];K00002|2|3e-64|243|cme:CMM296C|alcohol dehydrogenase (NADP+) [EC:1.1.1.2];K08243|4|2e-50|197|gmx:547911|6'-deoxychalcone synthase [EC:2.3.1.170];K00011|5|2e-50|197|ath:AT2G37790|aldehyde reductase [EC:1.1.1.21]	-	GO:0016616//oxidoreductase activity, acting on the CH-OH group of donors, NAD or NADP as acceptor	GO:0008152//metabolic process;GO:0010038//response to metal ion	gi|134153|sp|P28475.1|S6PD_MALDO/6.39511e-178/RecName: Full=NADP-dependent D-sorbitol-6-phosphate dehydrogenase; AltName: Full=Aldose-6-phosphate reductase [NADPH]; AltName: Full=NADP-S6PDH
MDP0000287992	3072	8029	2387	479.585	136.116	-1.81695	Down	0	0	K12133|1|1e-40|167|aly:ARALYDRAFT_470177|LATE ELONGATED HYPOCOTYL	-	-	-	gi|462415391|gb|EMJ20128.1|/0/hypothetical protein PRUPE_ppa001765mg [Prunus persica]
MDP0000353444	525	80	24	27.9612	8.00812	-1.80389	Down	5.29e-09	1.38e-07	K03046|1|8e-61|230|rcu:RCOM_ORF00019|DNA-directed RNA polymerase subunit beta' [EC:2.7.7.6]	GO:0009536//plastid	GO:0034062//RNA polymerase activity;GO:0003676//nucleic acid binding	GO:0010467//gene expression	gi|346683284|ref|YP_004842229.1|/1.23323e-91/RNA polymerase beta' subunit [Pyrus pyrifolia]
MDP0000186860	873	368	111	77.3497	22.2734	-1.79607	Down	4.62e-36	5.11e-34	K12133|1|7e-21|99.4|ath:AT1G01060|LATE ELONGATED HYPOCOTYL;K12134|2|1e-19|95.5|aly:ARALYDRAFT_904154|circadian clock associated 1	GO:0043231//intracellular membrane-bounded organelle	GO:0001071//nucleic acid binding transcription factor activity	GO:0010038//response to metal ion;GO:0009725//response to hormone stimulus;GO:0048511//rhythmic process;GO:0006970//response to osmotic stress;GO:0006351//transcription, DNA-dependent	gi|470133982|ref|XP_004302837.1|/6.245e-100/PREDICTED: transcription factor ASG4-like [Fragaria vesca subsp. vesca]
MDP0000122515	216	271	83	230.219	67.3136	-1.77403	Down	1.52e-26	1.24e-24	-	-	-	-	-
MDP0000303449	1077	111	34	18.9118	5.53021	-1.77388	Down	9.93e-12	3.34e-10	-	-	-	-	gi|462419097|gb|EMJ23360.1|/3.4782e-16/hypothetical protein PRUPE_ppa005764mg [Prunus persica]
MDP0000545129	2775	81	25	5.35608	1.57818	-1.76292	Down	7.4e-09	1.9e-07	K00924|1|0.0|796|ath:AT1G66150|[EC:2.7.1.-]	-	-	-	-
MDP0000156226	1314	1975	612	275.802	81.5896	-1.75717	Down	2.49e-180	2.13e-177	K01673|1|1e-99|361|gmx:100781868|carbonic anhydrase [EC:4.2.1.1]	-	GO:0016829//lyase activity	-	gi|462411803|gb|EMJ16852.1|/2.3707e-119/hypothetical protein PRUPE_ppa008289mg [Prunus persica]
MDP0000641646	450	74	23	30.1748	8.95352	-1.75282	Down	3.77e-08	8.9e-07	-	-	-	-	gi|462399482|gb|EMJ05150.1|/1.78761e-58/hypothetical protein PRUPE_ppa022644mg [Prunus persica]
MDP0000389795	1527	1804	564	216.782	64.7021	-1.74436	Down	3.18e-163	2.36e-160	K00517|1|3e-112|404|ath:AT2G30750|[EC:1.14.-.-];K11868|5|8e-109|392|ath:AT2G30770|cytochrome P450, family 71, subfamily A, polypeptide 13 (indoleacetaldoxime dehydratase) [EC:4.99.1.6]	-	-	-	-
MDP0000186518	687	118	37	31.5174	9.4346	-1.74011	Down	4.3e-12	1.49e-10	K14490|1|2e-32|137|rcu:RCOM_1429810|histidine-containing phosphotransfer peotein	-	GO:0016628//oxidoreductase activity, acting on the CH-CH group of donors, NAD or NADP as acceptor;GO:0060089	GO:0008152//metabolic process;GO:0007165//signal transduction	gi|462401689|gb|EMJ07246.1|/1.33967e-34/hypothetical protein PRUPE_ppa012595mg [Prunus persica]
MDP0000872376	1479	216	68	26.7985	8.05414	-1.73435	Down	7.53e-21	4.71e-19	-	-	-	-	gi|462405988|gb|EMJ11452.1|/0/hypothetical protein PRUPE_ppa003418mg [Prunus persica]
MDP0000214500	1368	54	17	7.24324	2.17691	-1.73435	Down	3.25e-06	5.78e-05	-	GO:0009570//chloroplast stroma	GO:0016747//transferase activity, transferring acyl groups other than amino-acyl groups	-	gi|462403662|gb|EMJ09219.1|/0/hypothetical protein PRUPE_ppa003154mg [Prunus persica]
MDP0000204838	2100	57	18	4.98059	1.50152	-1.72989	Down	1.79e-06	3.32e-05	-	-	-	-	-
MDP0000143208	1602	41	13	4.6962	1.42154	-1.72404	Down	5.61e-05	0.0007973	-	-	-	GO:0010467//gene expression;GO:0050794//regulation of cellular process	gi|462406600|gb|EMJ12064.1|/0/hypothetical protein PRUPE_ppa003436mg [Prunus persica]
MDP0000120176	1722	397	128	42.3041	13.0213	-1.69992	Down	5.08e-36	5.6e-34	K14181|1|5e-160|562|vvi:100256880|valencene synthase [EC:4.2.3.73];K12929|2|2e-120|431|rcu:RCOM_1574380|casbene synthase [EC:4.2.3.8];K14184|5|2e-97|355|ath:AT5G23960|alpha-humulene/beta-caryophyllene synthase [EC:4.2.3.- 4.2.3.57]	-	-	-	gi|433288599|gb|AGB14624.1|/0/beta-caryophyllene synthase [Malus x domestica]
MDP0000120539	198	71	23	65.7988	20.3489	-1.69311	Down	1.46e-07	3.18e-06	-	GO:0044464//cell part	-	GO:0000902//cell morphogenesis;GO:0009827//plant-type cell wall modification;GO:0000003//reproduction	gi|462411968|gb|EMJ17017.1|/1.1804e-30/hypothetical protein PRUPE_ppa010041mg [Prunus persica]
MDP0000279311	684	526	172	141.109	44.0505	-1.67958	Down	2.06e-46	3.13e-44	K05907|1|1e-11|68.2|ath:AT1G62180|adenylyl-sulfate reductase (glutathione) [EC:1.8.4.9]	-	-	-	-
MDP0000681724	756	395	131	95.8739	30.3548	-1.65921	Down	1.09e-34	1.16e-32	-	GO:0044464//cell part	-	-	gi|29467505|dbj|BAC67191.1|/1.727e-129/expansin [Pyrus communis]
MDP0000834642	642	60	20	17.1491	5.45725	-1.65189	Down	2.1e-06	3.85e-05	-	-	-	-	-
MDP0000319396	3459	443	149	23.5006	7.54596	-1.63892	Down	4.69e-38	5.57e-36	K12123|1|0.0|1728|rcu:RCOM_0634650|phytochrome E;K12121|3|0.0|1476|vvi:100261882|phytochrome B	GO:0044464//cell part	GO:0004673//protein histidine kinase activity;GO:0004930//G-protein coupled receptor activity;GO:0042802//identical protein binding;GO:0032559	GO:0006468//protein phosphorylation;GO:0007602//phototransduction;GO:0006351//transcription, DNA-dependent	gi|462410422|gb|EMJ15756.1|/0/hypothetical protein PRUPE_ppa000491mg [Prunus persica]
MDP0000893502	861	196	66	41.7713	13.4282	-1.63724	Down	1.11e-17	5.86e-16	-	GO:0031410//cytoplasmic vesicle	GO:0005488//binding;GO:0004520//endodeoxyribonuclease activity	GO:0006259//DNA metabolic process	gi|462420283|gb|EMJ24546.1|/1.03584e-147/hypothetical protein PRUPE_ppa009550mg [Prunus persica]
MDP0000482479	630	761	258	221.651	71.7394	-1.62745	Down	1.61e-63	3.37e-61	-	-	-	-	gi|462413773|gb|EMJ18822.1|/6.71737e-11/hypothetical protein PRUPE_ppa015626mg, partial [Prunus persica]
MDP0000192603	1518	105	36	12.6924	4.15441	-1.61125	Down	6.29e-10	1.8e-08	K08790|1|0.0|676|ppp:PHYPADRAFT_131231|serine/threonine kinase 38 [EC:2.7.11.1];K08286|5|0.0|643|osa:4339288|protein-serine/threonine kinase [EC:2.7.11.-]	-	-	-	-
MDP0000272658	1578	70	24	8.13984	2.6643	-1.61125	Down	4.7e-07	9.58e-06	K00517|1|2e-131|468|ath:AT4G31940|[EC:1.14.-.-];K05280|2|7e-84|309|mtr:MTR_3g025230|flavonoid 3'-monooxygenase [EC:1.14.13.21]	-	-	-	gi|462419559|gb|EMJ23822.1|/0/hypothetical protein PRUPE_ppa004179mg [Prunus persica]
MDP0000306885	2187	64	22	5.36978	1.76219	-1.60749	Down	1.53e-06	2.87e-05	-	GO:0043231//intracellular membrane-bounded organelle	GO:0016772//transferase activity, transferring phosphorus-containing groups;GO:0005088//Ras guanyl-nucleotide exchange factor activity	GO:0006796//phosphate-containing compound metabolic process	gi|462395173|gb|EMJ00972.1|/0/hypothetical protein PRUPE_ppa003680mg [Prunus persica]
MDP0000940098	1284	625	216	89.3182	29.4691	-1.59975	Down	3.1e-51	5.13e-49	K11838|1|6e-40|163|vvi:100266796|ubiquitin carboxyl-terminal hydrolase 7 [EC:3.1.2.15]	-	-	-	-
MDP0000948665	507	52	18	18.82	6.21932	-1.59744	Down	1.66e-05	0.000262051	-	-	-	-	-
MDP0000730619	687	49	17	13.0877	4.33482	-1.59417	Down	3.02e-05	0.000451679	K02366|1|7e-06|48.9|smo:SELMODRAFT_24030|glucuronyl/N-acetylglucosaminyl transferase EXT1 [EC:2.4.1.224 2.4.1.225]	-	-	-	-
MDP0000148940	924	46	16	9.13505	3.03338	-1.59049	Down	5.49e-05	0.000781641	-	GO:0044464//cell part	-	-	gi|462400751|gb|EMJ06308.1|/2.45864e-81/hypothetical protein PRUPE_ppa004757mg [Prunus persica]
MDP0000223968	2976	46	16	2.83629	0.941815	-1.59049	Down	5.49e-05	0.000781936	K08286|1|7e-123|440|ath:AT4G28490|protein-serine/threonine kinase [EC:2.7.11.-];K13420|3|1e-114|412|ath:AT5G46330|LRR receptor-like serine/threonine-protein kinase FLS2 [EC:2.7.11.1]	GO:0031224//intrinsic to membrane;GO:0043231//intracellular membrane-bounded organelle;GO:0031410//cytoplasmic vesicle	GO:0004672//protein kinase activity;GO:0016628//oxidoreductase activity, acting on the CH-CH group of donors, NAD or NADP as acceptor;GO:0032559	GO:0006952//defense response;GO:0009886//post-embryonic morphogenesis;GO:0016049//cell growth;GO:0009943//adaxial/abaxial axis specification;GO:0009887//organ morphogenesis;GO:0007155//cell adhesion;GO:0006833//water transport;GO:0050794//regulation of cellular process;GO:0003006//developmental process involved in reproduction;GO:0006464//cellular protein modification process	gi|462422304|gb|EMJ26567.1|/0/hypothetical protein PRUPE_ppa000847mg [Prunus persica]
MDP0000326288	1929	66	23	6.27822	2.08869	-1.58776	Down	1.31e-06	2.47e-05	K01937|1|0.0|928|vvi:100249622|CTP synthase [EC:6.3.4.2]	GO:0044464//cell part	GO:0016879//ligase activity, forming carbon-nitrogen bonds	GO:0006220//pyrimidine nucleotide metabolic process;GO:0003006//developmental process involved in reproduction;GO:0010038//response to metal ion	gi|462407241|gb|EMJ12575.1|/0/hypothetical protein PRUPE_ppa002621mg [Prunus persica]
MDP0000179388	1668	241	84	26.5122	8.82189	-1.5875	Down	1.57e-20	9.62e-19	K14329|1|1e-62|239|ath:AT5G61160|agmatine coumaroyltransferase [EC:2.3.1.64 2.3.1.-];K13065|3|1e-19|96.7|zma:100279386|shikimate O-hydroxycinnamoyltransferase [EC:2.3.1.133]	-	-	-	gi|462413723|gb|EMJ18772.1|/1.21725e-136/hypothetical protein PRUPE_ppa020665mg [Prunus persica]
MDP0000186874	1878	183	64	17.8805	5.96984	-1.58263	Down	6.98e-16	3.29e-14	K01937|1|0.0|907|pop:POPTR_883601|CTP synthase [EC:6.3.4.2]	GO:0044464//cell part	GO:0016879//ligase activity, forming carbon-nitrogen bonds	GO:0006220//pyrimidine nucleotide metabolic process;GO:0003006//developmental process involved in reproduction;GO:0010038//response to metal ion	gi|470115211|ref|XP_004293796.1|/0/PREDICTED: CTP synthase-like [Fragaria vesca subsp. vesca]
MDP0000427251	909	160	56	32.2984	10.792	-1.5815	Down	4.69e-14	1.89e-12	-	-	-	-	gi|302398663|gb|ADL36626.1|/3.00469e-100/C2H2L domain class transcription factor [Malus x domestica]
MDP0000772476	903	2546	896	517.363	173.82	-1.57359	Down	2.75e-198	2.47e-195	K01188|1|3e-60|229|sbi:SORBI_06g019840|beta-glucosidase [EC:3.2.1.21]	-	GO:0016798//hydrolase activity, acting on glycosyl bonds;GO:0043167//ion binding	GO:0044238//primary metabolic process	gi|470118202|ref|XP_004295223.1|/1.393e-65/PREDICTED: beta-glucosidase 12-like [Fragaria vesca subsp. vesca]
MDP0000144125	873	964	341	202.623	68.4256	-1.56619	Down	9.54e-76	2.4e-73	-	-	-	-	-
MDP0000232111	1335	48	17	6.59758	2.23073	-1.56442	Down	4.65e-05	0.000672019	-	GO:0031225//anchored to membrane;GO:0031410//cytoplasmic vesicle	GO:0042578//phosphoric ester hydrolase activity;GO:0004620//phospholipase activity	GO:0007165//signal transduction;GO:0044238//primary metabolic process	gi|462400429|gb|EMJ06097.1|/0/hypothetical protein PRUPE_ppa006957mg [Prunus persica]
MDP0000326412	1440	332	118	42.3059	14.3548	-1.55932	Down	5.05e-27	4.24e-25	K09843|1|0.0|741|pop:POPTR_723222|(+)-abscisic acid 8'-hydroxylase [EC:1.14.13.93]	-	GO:0016709//oxidoreductase activity, acting on paired donors, with incorporation or reduction of molecular oxygen, NAD(P)H as one donor, and incorporation of one atom of oxygen;GO:0005506//iron ion binding	GO:0003006//developmental process involved in reproduction;GO:0009639//response to red or far red light;GO:0006714//sesquiterpenoid metabolic process	gi|462402963|gb|EMJ08520.1|/0/hypothetical protein PRUPE_ppa005020mg [Prunus persica]
MDP0000232968	1584	90	32	10.4259	3.53894	-1.55878	Down	2.34e-08	5.67e-07	-	-	-	-	-
MDP0000252300	2550	583	208	41.9521	14.289	-1.55384	Down	5.5e-46	8.17e-44	-	-	-	-	gi|462417473|gb|EMJ22210.1|/0/hypothetical protein PRUPE_ppa002374mg [Prunus persica]
MDP0000304627	852	151	54	32.5209	11.1028	-1.55044	Down	5.25e-13	1.96e-11	-	-	GO:0016740//transferase activity	-	gi|462400751|gb|EMJ06308.1|/1.40661e-64/hypothetical protein PRUPE_ppa004757mg [Prunus persica]
MDP0000138851	1149	696	250	111.151	38.1152	-1.54408	Down	4.43e-54	7.78e-52	K11816|1|3e-93|340|gmx:100798781|YUCCA family monooxygenase [EC:1.14.13.-]	-	GO:0000166//nucleotide binding;GO:0050662//coenzyme binding;GO:0016709//oxidoreductase activity, acting on paired donors, with incorporation or reduction of molecular oxygen, NAD(P)H as one donor, and incorporation of one atom of oxygen	GO:0008152//metabolic process	gi|462395335|gb|EMJ01134.1|/1.35118e-162/hypothetical protein PRUPE_ppa007054mg [Prunus persica]
MDP0000205651	666	401	145	110.483	38.1393	-1.53447	Down	1.37e-31	1.34e-29	K05907|1|2e-08|57.4|ath:AT4G04610|adenylyl-sulfate reductase (glutathione) [EC:1.8.4.9]	GO:0009536//plastid	GO:0016667//oxidoreductase activity, acting on a sulfur group of donors	GO:0006790//sulfur compound metabolic process	gi|242050344|ref|XP_002462916.1|/2.66729e-08/hypothetical protein SORBIDRAFT_02g034370 [Sorghum bicolor]
MDP0000250127	1506	47	17	5.72661	1.97744	-1.53405	Down	7.13e-05	0.000988949	K09458|1|0.0|721|rcu:RCOM_1311820|3-oxoacyl-[acyl-carrier-protein] synthase II [EC:2.3.1.179]	-	GO:0004312//fatty acid synthase activity	GO:0006631//fatty acid metabolic process	gi|462405673|gb|EMJ11137.1|/0/hypothetical protein PRUPE_ppa004714mg [Prunus persica]
MDP0000279395	4539	129	47	5.215	1.81391	-1.52356	Down	4.59e-11	1.46e-09	K05666|1|8e-153|540|olu:OSTLU_35503|ATP-binding cassette, subfamily C (CFTR/MRP), member 2;K05658|2|4e-48|192|bdi:100833702|ATP-binding cassette, subfamily B (MDR/TAP), member 1	GO:0031224//intrinsic to membrane	GO:0017111//nucleoside-triphosphatase activity;GO:0016491//oxidoreductase activity;GO:0015405;GO:0032559	GO:0006810//transport;GO:0009207	gi|462424023|gb|EMJ28286.1|/0/hypothetical protein PRUPE_ppa000215mg [Prunus persica]
MDP0000177623	1212	601	220	90.9907	31.7979	-1.51679	Down	9.27e-46	1.36e-43	K02291|1|4e-161|565|vvi:100252385|phytoene synthase [EC:2.5.1.32]	GO:0009536//plastid	GO:0004337//geranyltranstransferase activity	GO:0016109	gi|399967021|gb|AFP65822.1|/0/phytoene synthase, partial [Eriobotrya japonica]
MDP0000131267	1863	139	51	13.6907	4.79552	-1.51344	Down	1.03e-11	3.46e-10	K01179|1|2e-128|457|vvi:100260645|endoglucanase [EC:3.2.1.4]	GO:0044464//cell part	GO:0016798//hydrolase activity, acting on glycosyl bonds;GO:0005488//binding	GO:0044238//primary metabolic process	gi|24475523|dbj|BAC22691.1|/0/endo-1,4-beta-D-glucanase [Pyrus communis]
MDP0000890849	714	128	47	32.8955	11.5313	-1.51234	Down	6.93e-11	2.17e-09	-	-	GO:0005488//binding	GO:0009987//cellular process	gi|462412095|gb|EMJ17144.1|/2.3537e-93/hypothetical protein PRUPE_ppa011252mg [Prunus persica]
MDP0000237619	2484	87	32	6.42677	2.25672	-1.50987	Down	8.21e-08	1.86e-06	-	-	-	-	-
MDP0000662344	1176	3739	1376	583.409	204.97	-1.5091	Down	5.22e-273	9.38e-270	K01097|1|2e-12|72.0|ppp:PHYPADRAFT_170201|N-acylneuraminate-9-phosphatase [EC:3.1.3.29];K00861|3|3e-06|51.2|aly:ARALYDRAFT_914528|riboflavin kinase [EC:2.7.1.26]	-	-	-	-
MDP0000257331	687	57	21	15.2245	5.35477	-1.5075	Down	1.53e-05	0.000242724	K12462|1|2e-92|336|rcu:RCOM_0549620|Rho GDP-dissociation inhibitor	-	-	-	-
MDP0000260827	1617	76	28	8.62439	3.03338	-1.5075	Down	5.65e-07	1.14e-05	K00511|1|0.0|810|vvi:100254037|squalene monooxygenase [EC:1.14.13.132]	GO:0031224//intrinsic to membrane;GO:0031410//cytoplasmic vesicle	GO:0004497//monooxygenase activity;GO:0050662//coenzyme binding	GO:0008152//metabolic process	gi|462419270|gb|EMJ23533.1|/0/hypothetical protein PRUPE_ppa003991mg [Prunus persica]
MDP0000155060	975	133	49	25.0306	8.8038	-1.5075	Down	3.28e-11	1.06e-09	-	-	-	-	gi|470113708|ref|XP_004293063.1|/7.79804e-57/PREDICTED: uncharacterized protein LOC101302043 [Fragaria vesca subsp. vesca]
MDP0000895663	1728	73	27	7.75183	2.73715	-1.50186	Down	1.02e-06	1.97e-05	K01657|1|0.0|844|rcu:RCOM_0592860|anthranilate synthase component I [EC:4.1.3.27]	GO:0043234//protein complex;GO:0009536//plastid	GO:0016833//oxo-acid-lyase activity	GO:0009725//response to hormone stimulus;GO:0009850//auxin metabolic process;GO:0006568//tryptophan metabolic process;GO:0048527//lateral root development;GO:0006950//response to stress	gi|462415411|gb|EMJ20148.1|/0/hypothetical protein PRUPE_ppa003426mg [Prunus persica]
MDP0000151434	2229	2704	1002	222.598	78.7474	-1.49914	Down	4.35e-196	3.81e-193	K13447|1|2e-18|92.8|mtr:MTR_1g083290|respiratory burst oxidase [EC:1.6.3.- 1.11.1.-]	-	-	-	-
MDP0000319422	2160	1715	637	145.692	51.6612	-1.49577	Down	1.12e-124	5.86e-122	-	-	-	-	gi|462414532|gb|EMJ19269.1|/1.04846e-122/hypothetical protein PRUPE_ppa006285mg [Prunus persica]
MDP0000263222	1833	487	181	48.7519	17.2979	-1.49486	Down	1.23e-36	1.39e-34	-	-	-	-	gi|462404108|gb|EMJ09665.1|/0/hypothetical protein PRUPE_ppa003992mg [Prunus persica]
MDP0000225159	1089	78	29	13.1429	4.66497	-1.49435	Down	4.75e-07	9.67e-06	K12126|1|6e-10|63.5|aly:ARALYDRAFT_471048|phytochrome-interacting factor 3	-	-	-	gi|462405019|gb|EMJ10483.1|/4.49383e-112/hypothetical protein PRUPE_ppa008085mg [Prunus persica]
MDP0000256847	1398	78	29	10.2379	3.63387	-1.49435	Down	4.75e-07	9.67e-06	K00640|1|6e-140|495|pop:POPTR_818359|serine O-acetyltransferase [EC:2.3.1.30]	-	-	-	-
MDP0000217508	2739	99	37	6.63236	2.3664	-1.48683	Down	1.53e-08	3.78e-07	K03695|1|0.0|1378|bdi:100825913|ATP-dependent Clp protease ATP-binding subunit ClpB	-	GO:0017111//nucleoside-triphosphatase activity;GO:0032559	GO:0009642//response to light intensity;GO:0044267//cellular protein metabolic process;GO:0000302//response to reactive oxygen species	gi|470126676|ref|XP_004299309.1|/0/PREDICTED: chaperone protein ClpB1-like [Fragaria vesca subsp. vesca]
MDP0000361353	117	571	214	895.52	320.41	-1.48281	Down	3.56e-42	4.73e-40	-	-	-	-	-
MDP0000941173	1461	1448	544	181.863	65.227	-1.47931	Down	7.21e-104	2.75e-101	K13811|1|0.0|735|vvi:100252345|3'-phosphoadenosine 5'-phosphosulfate synthase [EC:2.7.7.4 2.7.1.25]	GO:0009536//plastid	GO:0004779//sulfate adenylyltransferase activity	GO:0006790//sulfur compound metabolic process	gi|462419595|gb|EMJ23858.1|/0/hypothetical protein PRUPE_ppa004963mg [Prunus persica]
MDP0000534490	717	85	32	21.7533	7.81825	-1.47632	Down	1.87e-07	4e-06	K07512|1|3e-07|53.5|ath:AT3G45770|mitochondrial trans-2-enoyl-CoA reductase [EC:1.3.1.38]	-	-	-	gi|462411839|gb|EMJ16888.1|/7.93908e-73/hypothetical protein PRUPE_ppa008712mg [Prunus persica]
MDP0000410264	870	509	192	107.355	38.6599	-1.47348	Down	1.94e-37	2.26e-35	-	GO:0044464//cell part	-	-	gi|51507371|emb|CAH18933.1|/5.7744e-154/expansin [Pyrus communis]
MDP0000798156	3030	488	185	29.553	10.6957	-1.46628	Down	1.03e-35	1.13e-33	K13420|1|1e-83|310|ath:AT5G46330|LRR receptor-like serine/threonine-protein kinase FLS2 [EC:2.7.11.1]	GO:0031410//cytoplasmic vesicle;GO:0016020//membrane	GO:0004672//protein kinase activity;GO:0016491//oxidoreductase activity;GO:0032559	GO:0007167//enzyme linked receptor protein signaling pathway;GO:0006464//cellular protein modification process	gi|462422306|gb|EMJ26569.1|/0/hypothetical protein PRUPE_ppa000838mg [Prunus persica]
MDP0000172055	1434	79	30	10.1089	3.6648	-1.46382	Down	6e-07	1.2e-05	K06636|1|8e-15|80.1|ppp:PHYPADRAFT_79481|structural maintenance of chromosome 1	-	-	-	gi|462407889|gb|EMJ13223.1|/0/hypothetical protein PRUPE_ppa004948mg [Prunus persica]
MDP0000148925	396	84	32	38.9233	14.1558	-1.45924	Down	2.8e-07	5.88e-06	-	-	-	-	-
MDP0000171836	1017	139	53	25.0795	9.12922	-1.45795	Down	3.7e-11	1.18e-09	K01188|1|2e-87|320|osa:4338560|beta-glucosidase [EC:3.2.1.21];K05350|2|6e-64|242|smo:SELMODRAFT_185578|beta-glucosidase [EC:3.2.1.21]	-	GO:0016798//hydrolase activity, acting on glycosyl bonds	GO:0008152//metabolic process	gi|462400704|gb|EMJ06261.1|/9.0347e-128/hypothetical protein PRUPE_ppa004484mg [Prunus persica]
MDP0000715270	1086	430	164	72.6547	26.4541	-1.45757	Down	2.14e-31	2.09e-29	K06892|1|4e-114|409|ath:AT3G19010|;K05282|4|3e-47|187|aly:ARALYDRAFT_492287|gibberellin 20-oxidase [EC:1.14.11.12]	-	-	-	-
MDP0000159559	576	55	21	17.5213	6.38668	-1.45597	Down	3.49e-05	0.000516894	K00759|1|3e-99|358|pop:POPTR_669073|adenine phosphoribosyltransferase [EC:2.4.2.7]	-	-	-	-
MDP0000521662	765	199	76	47.7328	17.4033	-1.45562	Down	2.51e-15	1.14e-13	-	GO:0044464//cell part	-	-	gi|29467499|dbj|BAC67188.1|/6.9158e-142/expansin [Pyrus communis]
MDP0000146673	1569	227	87	26.5478	9.71348	-1.45053	Down	3.42e-17	1.76e-15	-	-	-	-	gi|462420228|gb|EMJ24491.1|/0/hypothetical protein PRUPE_ppa005580mg [Prunus persica]
MDP0000897242	1149	1024	393	163.533	59.9171	-1.44854	Down	9.3e-72	2.22e-69	-	GO:0031224//intrinsic to membrane	-	GO:0009607//response to biotic stimulus	gi|190613917|gb|ACE80962.1|/3.48418e-118/putative allergen Pru du 2.04 [Prunus dulcis x Prunus persica]
MDP0000233651	2190	65	25	5.44621	1.99974	-1.44544	Down	7.46e-06	0.000125511	K00924|1|3e-138|490|aly:ARALYDRAFT_475717|[EC:2.7.1.-]	-	GO:0016301//kinase activity	-	gi|462422281|gb|EMJ26544.1|/0/hypothetical protein PRUPE_ppa000982mg [Prunus persica]
MDP0000273563	393	52	20	24.2793	8.91489	-1.44544	Down	6.31e-05	0.000884345	K12134|1|1e-19|92.8|aly:ARALYDRAFT_904154|circadian clock associated 1;K12133|3|2e-19|92.0|ath:AT1G01060|LATE ELONGATED HYPOCOTYL	GO:0043231//intracellular membrane-bounded organelle	GO:0003676//nucleic acid binding	-	gi|462401475|gb|EMJ07032.1|/1.48405e-41/hypothetical protein PRUPE_ppa011002mg [Prunus persica]
MDP0000921094	2295	301	117	24.0663	8.93062	-1.43018	Down	7.25e-22	4.83e-20	-	-	GO:0005515//protein binding;GO:0004175//endopeptidase activity	GO:0019538//protein metabolic process;GO:0044092//negative regulation of molecular function	gi|462399792|gb|EMJ05460.1|/0/hypothetical protein PRUPE_ppa001828mg [Prunus persica]
MDP0000197343	531	54	21	18.6605	6.92793	-1.4295	Down	5.24e-05	0.000750275	-	-	GO:0004713//protein tyrosine kinase activity;GO:0000166//nucleotide binding	GO:0009987//cellular process	gi|462410408|gb|EMJ15742.1|/2.41616e-12/hypothetical protein PRUPE_ppa001808mg [Prunus persica]
MDP0000280947	2577	290	113	20.6495	7.68144	-1.42666	Down	4.74e-21	3.01e-19	K01285|1|8e-17|87.8|ath:AT5G65760|lysosomal Pro-X carboxypeptidase [EC:3.4.16.2]	-	GO:0016787//hydrolase activity	-	gi|470102788|ref|XP_004287833.1|/6.25733e-146/PREDICTED: probable serine protease EDA2-like isoform 1 [Fragaria vesca subsp. vesca]
MDP0000318013	807	59	23	13.4154	4.99267	-1.42601	Down	2.42e-05	0.000368129	K09422|1|3e-69|259|vvi:100244605|myb proto-oncogene protein, plant	-	-	-	-
MDP0000271873	804	99	39	22.5946	8.49742	-1.41088	Down	5.31e-08	1.23e-06	-	-	-	-	gi|372477763|gb|AEX97076.1|/9.67728e-73/neoxanthin synthase, partial [Malus x domestica]
MDP0000295908	1155	349	138	55.4458	20.9303	-1.40548	Down	1.71e-24	1.28e-22	-	-	-	-	-
MDP0000895948	2535	63	25	4.56024	1.72759	-1.40035	Down	1.66e-05	0.000262743	-	GO:0031224//intrinsic to membrane	GO:0015299//solute:hydrogen antiporter activity	GO:0006811//ion transport	gi|462406096|gb|EMJ11560.1|/0/hypothetical protein PRUPE_ppa001551mg [Prunus persica]
MDP0000247270	1185	68	27	10.5297	3.99139	-1.3995	Down	7.7e-06	0.000129147	K09646|1|2e-143|506|gmx:100808412|serine carboxypeptidase 1 [EC:3.4.16.-]	GO:0044464//cell part	GO:0004180//carboxypeptidase activity	GO:0019538//protein metabolic process	gi|470115755|ref|XP_004294057.1|/4.68216e-150/PREDICTED: serine carboxypeptidase-like 51-like [Fragaria vesca subsp. vesca]
MDP0000398063	1662	95	38	10.4886	4.00526	-1.38885	Down	1.4e-07	3.05e-06	K15086|1|7e-143|505|rcu:RCOM_0906740|(3S)-linalool synthase [EC:4.2.3.25]	-	-	-	gi|433288603|gb|AGB14626.1|/0/(E)-nerolidol synthase [Malus x domestica]
MDP0000247371	651	155	62	43.6894	16.6836	-1.38885	Down	1.62e-11	5.35e-10	K05283|1|2e-16|84.0|aly:ARALYDRAFT_354960|phosphatidylinositol glycan, class W [EC:2.3.-.-];K11982|2|8e-14|75.1|sbi:SORBI_03g011120|E3 ubiquitin-protein ligase RNF115/126 [EC:6.3.2.19];K15692|5|2e-11|67.0|smo:SELMODRAFT_66937|E3 ubiquitin-protein ligase RNF13 [EC:6.3.2.19]	-	GO:0046914//transition metal ion binding	-	gi|462414867|gb|EMJ19604.1|/3.04371e-70/hypothetical protein PRUPE_ppa011446mg [Prunus persica]
MDP0000310704	1581	102	41	11.8384	4.54287	-1.3818	Down	5.44e-08	1.26e-06	K13535|1|7e-07|53.9|gmx:100789925|cardiolipin-specific phospholipase [EC:3.1.1.-]	GO:0030312//external encapsulating structure	GO:0003824//catalytic activity	-	gi|225426578|ref|XP_002279898.1|/0/PREDICTED: putative aminoacrylate hydrolase RutD [Vitis vinifera]
MDP0000288052	1188	179	72	27.6479	10.6168	-1.38082	Down	5.61e-13	2.09e-11	K00387|1|7e-177|618|gmx:100787558|sulfite oxidase [EC:1.8.3.1]	-	-	-	-
MDP0000136500	1977	67	27	6.21861	2.39241	-1.37813	Down	1.14e-05	0.000186238	K14510|1|1e-44|174|rcu:RCOM_0382890|serine/threonine-protein kinase CTR1 [EC:2.7.11.1]	-	-	-	-
MDP0000279502	1719	943	383	100.661	39.0303	-1.36684	Down	8.59e-61	1.72e-58	-	-	-	-	gi|470111626|ref|XP_004292046.1|/0/PREDICTED: uncharacterized protein LOC101304648 [Fragaria vesca subsp. vesca]
MDP0000664576	732	64	26	16.0433	6.22215	-1.36649	Down	2.04e-05	0.000315858	K12135|1|7e-13|72.4|aly:ARALYDRAFT_488429|zinc finger protein CONSTANS	-	-	-	gi|302398763|gb|ADL36676.1|/6.69172e-115/COL domain class transcription factor [Malus x domestica]
MDP0000121804	2883	349	142	22.2129	8.62824	-1.36426	Down	1.77e-23	1.26e-21	K06674|1|3e-08|59.7|osa:4325020|structural maintenance of chromosome 2;K09313|2|6e-07|55.1|gmx:100780863|homeobox protein cut-like	GO:0016020//membrane	-	-	gi|462422435|gb|EMJ26698.1|/0/hypothetical protein PRUPE_ppa000819mg [Prunus persica]
MDP0000274423	1086	431	177	72.8237	28.551	-1.35086	Down	3.24e-28	2.82e-26	K00083|1|8e-145|511|pop:POPTR_667694|cinnamyl-alcohol dehydrogenase [EC:1.1.1.195]	-	GO:0016616//oxidoreductase activity, acting on the CH-OH group of donors, NAD or NADP as acceptor;GO:0046914//transition metal ion binding	GO:0008152//metabolic process	gi|462401058|gb|EMJ06615.1|/7.75368e-173/hypothetical protein PRUPE_ppa007626mg [Prunus persica]
MDP0000297569	1644	6823	2811	761.55	299.528	-1.34625	Down	0	0	K01188|1|3e-110|397|osa:4336146|beta-glucosidase [EC:3.2.1.21]	-	-	-	gi|462404115|gb|EMJ09672.1|/1.84696e-129/hypothetical protein PRUPE_ppa004108mg [Prunus persica]
MDP0000142484	795	58	24	13.3871	5.28838	-1.33994	Down	6.53e-05	0.000912234	-	-	-	-	-
MDP0000530864	990	112	47	20.7591	8.31651	-1.31969	Down	3.78e-08	8.9e-07	K09272|1|6e-08|56.6|gmx:100780190|structure-specific recognition protein 1	-	-	GO:0006351//transcription, DNA-dependent	gi|462420145|gb|EMJ24408.1|/1.69693e-107/hypothetical protein PRUPE_ppa009338mg [Prunus persica]
MDP0000581816	1164	276	116	43.5092	17.4576	-1.31747	Down	5.54e-18	2.99e-16	-	-	-	-	-
MDP0000759984	813	166	70	37.4665	15.0829	-1.31268	Down	2.44e-11	7.98e-10	K12135|1|6e-10|62.8|aly:ARALYDRAFT_488429|zinc finger protein CONSTANS	-	-	-	-
MDP0000900994	3243	64	27	3.62125	1.45846	-1.31204	Down	3.64e-05	0.000537651	K03695|1|9e-10|64.7|cme:CMI251C|ATP-dependent Clp protease ATP-binding subunit ClpB	-	-	-	gi|462415367|gb|EMJ20104.1|/0/hypothetical protein PRUPE_ppa000558mg [Prunus persica]
MDP0000212560	1137	71	30	11.4584	4.6221	-1.30978	Down	1.39e-05	0.000222543	K01188|1|4e-121|432|osa:4338560|beta-glucosidase [EC:3.2.1.21];K05350|2|1e-93|341|smo:SELMODRAFT_185578|beta-glucosidase [EC:3.2.1.21]	-	GO:0004553//hydrolase activity, hydrolyzing O-glycosyl compounds	GO:0008152//metabolic process	gi|462400704|gb|EMJ06261.1|/3.49228e-171/hypothetical protein PRUPE_ppa004484mg [Prunus persica]
MDP0000249767	1623	156	66	17.6373	7.12367	-1.30793	Down	1.09e-10	3.36e-09	K00517|1|3e-126|450|ath:AT4G31940|[EC:1.14.-.-];K05280|2|1e-80|298|pop:POPTR_823742|flavonoid 3'-monooxygenase [EC:1.14.13.21]	-	GO:0016709//oxidoreductase activity, acting on paired donors, with incorporation or reduction of molecular oxygen, NAD(P)H as one donor, and incorporation of one atom of oxygen;GO:0005506//iron ion binding	GO:0008152//metabolic process	gi|462397102|gb|EMJ02901.1|/0/hypothetical protein PRUPE_ppa004095mg [Prunus persica]
MDP0000547069	1587	85	36	9.82804	3.97378	-1.30639	Down	2.04e-06	3.75e-05	-	GO:0031225//anchored to membrane	GO:0043167//ion binding;GO:0008422//beta-glucosidase activity	GO:0044238//primary metabolic process	gi|462399875|gb|EMJ05543.1|/0/hypothetical protein PRUPE_ppa005641mg [Prunus persica]
MDP0000166305	4056	179	76	8.09804	3.28242	-1.30281	Down	5.42e-12	1.86e-10	-	-	-	-	gi|462406595|gb|EMJ12059.1|/0/hypothetical protein PRUPE_ppa015095mg [Prunus persica]
MDP0000138646	2862	551	235	35.327	14.3839	-1.29632	Down	1.6e-33	1.65e-31	K13420|1|1e-80|300|aly:ARALYDRAFT_356368|LRR receptor-like serine/threonine-protein kinase FLS2 [EC:2.7.11.1]	-	-	-	-
MDP0000297197	402	82	35	37.4294	15.2518	-1.29519	Down	3.6e-06	6.34e-05	-	GO:0043231//intracellular membrane-bounded organelle	-	-	gi|462414996|gb|EMJ19733.1|/6.77063e-63/hypothetical protein PRUPE_ppa012668mg [Prunus persica]
MDP0000308393	300	304	130	185.942	75.9103	-1.29248	Down	4e-19	2.29e-17	K01188|1|4e-19|88.2|rcu:RCOM_1769070|beta-glucosidase [EC:3.2.1.21];K01238|5|2e-17|79.7|ath:AT5G24540|[EC:3.2.1.-]	-	-	-	gi|356557376|ref|XP_003546992.1|/8.77966e-27/PREDICTED: beta-glucosidase 11-like [Glycine max]
MDP0000232225	1530	119	51	14.2719	5.83925	-1.28932	Down	2.55e-08	6.12e-07	K01728|1|1e-147|521|vvi:100246124|pectate lyase [EC:4.2.2.2]	-	-	-	gi|462417112|gb|EMJ21849.1|/0/hypothetical protein PRUPE_ppa003600mg [Prunus persica]
MDP0000918407	1143	63	27	10.1139	4.13805	-1.28932	Down	5.31e-05	0.000758894	K00514|1|2e-19|95.1|rcu:RCOM_1428040|zeta-carotene desaturase [EC:1.3.5.6];K01206|2|1e-18|92.4|ath:AT1G67830|alpha-L-fucosidase [EC:3.2.1.51]	-	GO:0016788//hydrolase activity, acting on ester bonds	-	gi|470113451|ref|XP_004292937.1|/6.47453e-141/PREDICTED: uncharacterized protein LOC101306013 [Fragaria vesca subsp. vesca]
MDP0000251810	1020	1422	610	255.814	104.763	-1.28797	Down	5.96e-83	1.64e-80	K03841|1|3e-179|625|pop:POPTR_714722|fructose-1,6-bisphosphatase I [EC:3.1.3.11]	GO:0044424//intracellular part	GO:0016628//oxidoreductase activity, acting on the CH-CH group of donors, NAD or NADP as acceptor;GO:0019203//carbohydrate phosphatase activity;GO:0043169//cation binding	GO:0005975//carbohydrate metabolic process	gi|462395764|gb|EMJ01563.1|/0/hypothetical protein PRUPE_ppa008222mg [Prunus persica]
MDP0000691413	1755	696	299	72.7708	29.8451	-1.28587	Down	2.11e-41	2.76e-39	K01918|1|4e-88|323|vvi:100258071|pantoate--beta-alanine ligase [EC:6.3.2.1]	-	-	-	-
MDP0000231512	3474	137	59	7.23629	2.97509	-1.28231	Down	2.62e-09	7e-08	K10395|1|0.0|1635|rcu:RCOM_1589540|kinesin family member 4/7/21/27	GO:0015630//microtubule cytoskeleton	GO:0003774//motor activity;GO:0032559	GO:0007017//microtubule-based process;GO:0030198//extracellular matrix organization	gi|462423996|gb|EMJ28259.1|/0/hypothetical protein PRUPE_ppa000680mg [Prunus persica]
MDP0000221052	2907	513	221	32.3815	13.3176	-1.28184	Down	8.24e-31	7.87e-29	K13420|1|7e-62|237|pop:POPTR_1075175|LRR receptor-like serine/threonine-protein kinase FLS2 [EC:2.7.11.1]	-	-	-	gi|462417394|gb|EMJ22131.1|/0/hypothetical protein PRUPE_ppa023754mg [Prunus persica]
MDP0000231477	1116	139	60	22.8547	9.41815	-1.27898	Down	2.16e-09	5.84e-08	K14207|1|2e-72|271|pop:POPTR_580719|solute carrier family 38 (sodium-coupled neutral amino acid transporter), member 2	GO:0031224//intrinsic to membrane	-	-	gi|462414488|gb|EMJ19225.1|/5.64929e-142/hypothetical protein PRUPE_ppa005957mg [Prunus persica]
MDP0000857732	3201	106	46	6.07638	2.51739	-1.27128	Down	2.02e-07	4.32e-06	-	-	-	GO:0006812//cation transport	gi|462422366|gb|EMJ26629.1|/0/hypothetical protein PRUPE_ppa000453mg [Prunus persica]
MDP0000241549	1764	152	66	15.8114	6.55426	-1.27046	Down	4.74e-10	1.38e-08	K01930|1|2e-170|597|pop:POPTR_563946|folylpolyglutamate synthase [EC:6.3.2.17]	GO:0009532//plastid stroma	GO:0016874//ligase activity	GO:0048588//developmental cell growth;GO:0035266//meristem growth;GO:0044237//cellular metabolic process	gi|462417066|gb|EMJ21803.1|/0/hypothetical protein PRUPE_ppa001357mg [Prunus persica]
MDP0000333807	1107	765	334	126.806	52.8539	-1.26254	Down	4.16e-44	5.81e-42	K10151|1|8e-23|106|pop:POPTR_804326|cyclin D2;K14505|2|1e-22|105|ath:AT3G50070|cyclin D3, plant	-	-	-	gi|462408339|gb|EMJ13673.1|/3.65082e-109/hypothetical protein PRUPE_ppa015093mg [Prunus persica]
MDP0000085223	1866	222	97	21.8306	9.10623	-1.26143	Down	6.89e-14	2.74e-12	-	GO:0031224//intrinsic to membrane	GO:0015291//secondary active transmembrane transporter activity	GO:0015698//inorganic anion transport	gi|462422054|gb|EMJ26317.1|/0/hypothetical protein PRUPE_ppa002648mg [Prunus persica]
MDP0000259785	354	368	161	190.752	79.6712	-1.25957	Down	5.49e-22	3.67e-20	K01188|1|1e-32|123|sbi:SORBI_06g019840|beta-glucosidase [EC:3.2.1.21]	-	-	-	gi|462402437|gb|EMJ07994.1|/1.7549e-41/hypothetical protein PRUPE_ppa025619mg [Prunus persica]
MDP0000134603	1596	233	102	26.7885	11.1956	-1.25869	Down	1.85e-14	7.75e-13	-	-	-	-	gi|470119874|ref|XP_004296035.1|/0/PREDICTED: uncharacterized protein LOC101309626 [Fragaria vesca subsp. vesca]
MDP0000236168	348	137	60	72.2381	30.203	-1.25807	Down	4.48e-09	1.17e-07	K01873|1|1e-25|112|aly:ARALYDRAFT_326110|valyl-tRNA synthetase [EC:6.1.1.9]	-	-	-	-
MDP0000232603	1134	242	106	39.1586	16.3746	-1.25787	Down	6e-15	2.64e-13	-	GO:0043231//intracellular membrane-bounded organelle	-	-	gi|462398136|gb|EMJ03804.1|/3.24245e-68/hypothetical protein PRUPE_ppa011731mg [Prunus persica]
MDP0000598183	213	210	92	180.911	75.6636	-1.25761	Down	3.68e-13	1.39e-11	K12135|1|9e-09|56.6|ath:AT5G15840|zinc finger protein CONSTANS	-	-	-	-
MDP0000916930	747	211	93	51.8307	21.8093	-1.24887	Down	4.35e-13	1.63e-11	-	-	-	-	gi|260159572|gb|ACX32461.1|/1.20629e-135/thaumatin-like protein [Pyrus x bretschneideri]
MDP0000315959	864	3876	1709	823.18	346.503	-1.24834	Down	3.22e-212	3.58e-209	-	-	-	-	-
MDP0000292448	1095	566	250	94.8478	39.9949	-1.2458	Down	2.02e-32	2.05e-30	K08241|1|3e-89|327|vvi:100260930|jasmonate O-methyltransferase [EC:2.1.1.141]	-	GO:0008168//methyltransferase activity	-	gi|462396712|gb|EMJ02511.1|/9.59872e-171/hypothetical protein PRUPE_ppa007492mg [Prunus persica]
MDP0000158113	501	147	65	53.8399	22.7276	-1.24423	Down	1.7e-09	4.64e-08	K06184|1|1e-11|67.0|pop:POPTR_655628|ATP-binding cassette, subfamily F, member 1	-	-	-	-
MDP0000755364	330	165	73	91.7477	38.7514	-1.24342	Down	1.76e-10	5.3e-09	-	-	-	-	gi|462415099|gb|EMJ19836.1|/6.75292e-18/hypothetical protein PRUPE_ppa013690mg [Prunus persica]
MDP0000787701	1800	1423	630	145.063	61.3122	-1.24244	Down	1.46e-78	3.82e-76	K08150|1|6e-47|187|gmx:100802679|MFS transporter, SP family, solute carrier family 2 (myo-inositol transporter), member 13;K08145|5|1e-40|166|smo:SELMODRAFT_82622|MFS transporter, SP family, solute carrier family 2 (facilitated glucose transporter), member 8	-	-	GO:0006810//transport	gi|51849627|dbj|BAD42345.1|/0/sorbitol transporter [Malus x domestica]
MDP0000320872	1413	1105	490	143.498	60.7481	-1.24012	Down	3.09e-61	6.23e-59	K00924|1|4e-127|453|osa:4342410|[EC:2.7.1.-];K07198|3|5e-58|223|gmx:100806916|5'-AMP-activated protein kinase, catalytic alpha subunit [EC:2.7.11.11]	-	GO:0004674//protein serine/threonine kinase activity;GO:0032559	GO:0009725//response to hormone stimulus;GO:0006464//cellular protein modification process;GO:0023052//signaling	gi|462407286|gb|EMJ12620.1|/0/hypothetical protein PRUPE_ppa005365mg [Prunus persica]
MDP0000237124	1380	383	170	50.9266	21.5798	-1.23873	Down	2.86e-22	1.93e-20	K02291|1|8e-180|628|vvi:100252385|phytoene synthase [EC:2.5.1.32]	GO:0009536//plastid	GO:0004337//geranyltranstransferase activity	GO:0016109	gi|462411629|gb|EMJ16678.1|/0/hypothetical protein PRUPE_ppa006596mg [Prunus persica]
MDP0000223224	879	92	41	19.2054	8.17097	-1.23294	Down	2.3e-06	4.2e-05	-	-	-	-	gi|462407615|gb|EMJ12949.1|/7.65408e-130/hypothetical protein PRUPE_ppa009430mg [Prunus persica]
MDP0000217844	1542	1349	602	160.529	68.3897	-1.23098	Down	1.61e-73	3.95e-71	K05350|1|0.0|883|gmx:100814740|beta-glucosidase [EC:3.2.1.21]	-	-	-	-
MDP0000279433	1272	376	168	54.2408	23.1367	-1.2292	Down	1.2e-21	7.93e-20	K05356|1|0.0|635|pop:POPTR_550337|all-trans-nonaprenyl-diphosphate synthase [EC:2.5.1.84 2.5.1.85]	-	-	-	-
MDP0000683341	705	293	131	76.2612	32.5507	-1.22826	Down	3.46e-17	1.78e-15	-	-	-	-	-
MDP0000282275	1014	71	32	12.8483	5.52829	-1.21667	Down	4.08e-05	0.000594804	K05681|1|1e-10|65.5|cme:CMS467C|ATP-binding cassette, subfamily G (WHITE), member 2;K12843|2|2e-10|63.5|vvi:100248403|U4/U6 small nuclear ribonucleoprotein PRP3	-	GO:0017111//nucleoside-triphosphatase activity;GO:0000166//nucleotide binding	-	gi|280967727|gb|ACZ98533.1|/1.08721e-152/putative ABC transporter [Malus x domestica]
MDP0000141481	1293	133	60	18.8746	8.12889	-1.21532	Down	1.87e-08	4.56e-07	K14497|1|5e-21|100|aly:ARALYDRAFT_492207|protein phosphatase 2C [EC:3.1.3.16];K01090|3|1e-19|96.3|sbi:SORBI_01g038410|protein phosphatase [EC:3.1.3.16]	-	GO:0016791//phosphatase activity	-	gi|462419324|gb|EMJ23587.1|/0/hypothetical protein PRUPE_ppa006058mg [Prunus persica]
MDP0000624696	2412	3911	1768	297.533	128.405	-1.21234	Down	1.51e-204	1.5e-201	K00131|1|0.0|918|pop:POPTR_717030|glyceraldehyde-3-phosphate dehydrogenase (NADP) [EC:1.2.1.9]	GO:0044444//cytoplasmic part	GO:0005488//binding	GO:0008152//metabolic process;GO:0050896//response to stimulus	gi|462399401|gb|EMJ05069.1|/0/hypothetical protein PRUPE_ppa004622mg [Prunus persica]
MDP0000252999	3015	347	157	21.1187	9.12202	-1.2111	Down	1.15e-19	6.67e-18	K10143|1|3e-147|521|ppp:PHYPADRAFT_126406|E3 ubiquitin-protein ligase RFWD2 [EC:6.3.2.19]	GO:0043231//intracellular membrane-bounded organelle	GO:0005515//protein binding;GO:0003824//catalytic activity	GO:0048573//photoperiodism, flowering;GO:0048572;GO:0009640//photomorphogenesis;GO:0007602//phototransduction	gi|462415137|gb|EMJ19874.1|/0/hypothetical protein PRUPE_ppa014569mg [Prunus persica]
MDP0000802170	1764	364	165	37.8641	16.3857	-1.2084	Down	1.73e-20	1.05e-18	K00764|1|0.0|874|mtr:MTR_4g072110|amidophosphoribosyltransferase [EC:2.4.2.14]	GO:0030312//external encapsulating structure;GO:0044435	GO:0043169//cation binding;GO:0016763//transferase activity, transferring pentosyl groups;GO:0051540	GO:0006144//purine nucleobase metabolic process;GO:0009887//organ morphogenesis;GO:0042254//ribosome biogenesis;GO:0006163//purine nucleotide metabolic process	gi|462397122|gb|EMJ02921.1|/0/hypothetical protein PRUPE_ppa003335mg [Prunus persica]
MDP0000261522	2928	288	131	18.0487	7.83752	-1.20343	Down	1.98e-16	9.62e-15	K10696|1|8e-15|81.3|gmx:100796610|E3 ubiquitin-protein ligase BRE1 [EC:6.3.2.19];K09291|2|5e-12|72.0|pop:POPTR_820461|nucleoprotein TPR	GO:0009536//plastid	-	-	gi|462416736|gb|EMJ21473.1|/0/hypothetical protein PRUPE_ppa001107mg [Prunus persica]
MDP0000806558	564	305	139	99.2306	43.1732	-1.20065	Down	2.97e-17	1.53e-15	-	-	-	-	-
MDP0000145828	3045	94	43	5.66455	2.47377	-1.19525	Down	3.15e-06	5.62e-05	K00688|1|0.0|1461|vvi:100257811|starch phosphorylase [EC:2.4.1.1]	GO:0009536//plastid	GO:0016758//transferase activity, transferring hexosyl groups;GO:0048037//cofactor binding	GO:0044238//primary metabolic process	gi|462422428|gb|EMJ26691.1|/0/hypothetical protein PRUPE_ppa000958mg [Prunus persica]
MDP0000297093	1179	1475	675	229.564	100.293	-1.19468	Down	1.38e-76	3.52e-74	K12135|1|3e-84|310|aly:ARALYDRAFT_488429|zinc finger protein CONSTANS	-	-	-	gi|302398765|gb|ADL36677.1|/2.81284e-155/COL domain class transcription factor [Malus x domestica]
MDP0000652676	1653	850	389	94.3563	41.2245	-1.19462	Down	6.96e-45	9.99e-43	K13783|1|0.0|793|rcu:RCOM_1500400|MFS transporter, OPA family, solute carrier family 37 (glycerol-3-phosphate transporter), member 1/2	-	-	-	-
MDP0000273751	1038	1356	622	239.711	104.972	-1.1913	Down	3.02e-70	7.13e-68	-	-	-	-	-
MDP0000231565	2100	1349	620	117.874	51.7191	-1.18848	Down	1.23e-69	2.88e-67	K12307|1|6e-06|51.2|cme:CMP231C|MFS transporter, ceroid-lipofuscinosis neuronal protein 7	-	-	GO:0006810//transport	gi|462417083|gb|EMJ21820.1|/0/hypothetical protein PRUPE_ppa002201mg [Prunus persica]
MDP0000419420	846	89	41	19.3039	8.48969	-1.18511	Down	6.69e-06	0.000113425	K00128|1|8e-122|434|gmx:100800699|aldehyde dehydrogenase (NAD+) [EC:1.2.1.3]	GO:0009536//plastid	GO:0004030//aldehyde dehydrogenase [NAD(P)+] activity	GO:0009725//response to hormone stimulus;GO:0006950//response to stress;GO:0044237//cellular metabolic process	gi|462409682|gb|EMJ15016.1|/2.83013e-142/hypothetical protein PRUPE_ppa005609mg [Prunus persica]
MDP0000142019	1431	184	85	23.5941	10.4054	-1.1811	Down	9.72e-11	3e-09	K13535|1|3e-13|75.1|gmx:100789925|cardiolipin-specific phospholipase [EC:3.1.1.-]	GO:0009536//plastid	GO:0019120//hydrolase activity, acting on acid halide bonds, in C-halide compounds	-	gi|462395312|gb|EMJ01111.1|/0/hypothetical protein PRUPE_ppa006807mg [Prunus persica]
MDP0000149035	3741	80	37	3.92398	1.73258	-1.1794	Down	2.12e-05	0.000327028	K05658|1|0.0|1665|vvi:100259227|ATP-binding cassette, subfamily B (MDR/TAP), member 1	GO:0031224//intrinsic to membrane	GO:0042626//ATPase activity, coupled to transmembrane movement of substances;GO:0032559	GO:0006810//transport;GO:0009207	gi|462422382|gb|EMJ26645.1|/0/hypothetical protein PRUPE_ppa000363mg [Prunus persica]
MDP0000711254	2103	97	45	8.46365	3.74845	-1.17498	Down	3e-06	5.35e-05	K03453|1|5e-11|68.2|vcn:VOLCADRAFT_102664|bile acid:Na+ symporter, BASS family	-	-	-	gi|470101276|ref|XP_004287101.1|/0/PREDICTED: uncharacterized protein LOC101304409 [Fragaria vesca subsp. vesca]
MDP0000178245	3162	515	241	29.8862	13.3516	-1.16246	Down	9.82e-27	8.12e-25	-	-	-	-	gi|462411069|gb|EMJ16118.1|/0/hypothetical protein PRUPE_ppa000735mg [Prunus persica]
MDP0000209147	1650	582	273	64.7238	28.9839	-1.15904	Down	7.22e-30	6.67e-28	K01184|1|1e-139|494|rcu:RCOM_1063390|polygalacturonase [EC:3.2.1.15]	-	GO:0004553//hydrolase activity, hydrolyzing O-glycosyl compounds	GO:0044238//primary metabolic process;GO:0045229//external encapsulating structure organization	gi|462424395|gb|EMJ28658.1|/0/hypothetical protein PRUPE_ppa004002mg [Prunus persica]
MDP0000822921	1305	467	220	65.6646	29.5319	-1.15284	Down	4.32e-24	3.18e-22	K15015|1|6e-158|555|gmx:100794374|solute carrier family 32 (vesicular inhibitory amino acid transporter)	GO:0031224//intrinsic to membrane	-	-	gi|462411566|gb|EMJ16615.1|/0/hypothetical protein PRUPE_ppa006034mg [Prunus persica]
MDP0000163095	870	212	100	44.7138	20.1354	-1.15099	Down	1e-11	3.37e-10	K09338|1|2e-68|257|aly:ARALYDRAFT_481142|homeobox-leucine zipper protein	-	GO:0003677//DNA binding	GO:0006351//transcription, DNA-dependent	gi|302398823|gb|ADL36706.1|/7.57666e-138/HD domain class transcription factor [Malus x domestica]
MDP0000427722	462	273	129	108.429	48.9132	-1.14846	Down	1.23e-14	5.25e-13	-	GO:0044464//cell part	-	GO:0006950//response to stress	gi|462424473|gb|EMJ28736.1|/6.16395e-73/hypothetical protein PRUPE_ppa012809mg [Prunus persica]
MDP0000938388	1623	3116	1473	352.293	158.987	-1.14786	Down	6.57e-150	4.27e-147	K00517|1|7e-127|452|ath:AT4G31940|[EC:1.14.-.-];K05280|2|1e-83|309|mtr:MTR_3g025230|flavonoid 3'-monooxygenase [EC:1.14.13.21]	-	GO:0016709//oxidoreductase activity, acting on paired donors, with incorporation or reduction of molecular oxygen, NAD(P)H as one donor, and incorporation of one atom of oxygen;GO:0005506//iron ion binding	GO:0008152//metabolic process	gi|462397102|gb|EMJ02901.1|/0/hypothetical protein PRUPE_ppa004095mg [Prunus persica]
MDP0000306321	2856	114	54	7.32439	3.31218	-1.14493	Down	6.95e-07	1.38e-05	-	-	-	-	gi|462407383|gb|EMJ12717.1|/1.0912e-154/hypothetical protein PRUPE_ppa008046mg [Prunus persica]
MDP0000143011	1491	302	144	37.1667	16.9186	-1.1354	Down	9.06e-16	4.23e-14	-	GO:0031410//cytoplasmic vesicle	-	-	gi|462419875|gb|EMJ24138.1|/0/hypothetical protein PRUPE_ppa005297mg [Prunus persica]
MDP0000091547	2277	109	52	8.78392	4.00054	-1.13467	Down	1.46e-06	2.73e-05	K10405|1|0.0|1102|vvi:100248639|kinesin family member C1	GO:0015630//microtubule cytoskeleton	GO:0003774//motor activity;GO:0015631//tubulin binding;GO:0032559	GO:0009207;GO:0007017//microtubule-based process	gi|462409486|gb|EMJ14820.1|/0/hypothetical protein PRUPE_ppa002138mg [Prunus persica]
MDP0000286246	1521	153	73	18.4581	8.4076	-1.13449	Down	1.12e-08	2.81e-07	-	-	-	-	-
MDP0000750456	1260	157	75	22.8641	10.4272	-1.13273	Down	7.52e-09	1.92e-07	K01568|1|0.0|713|gmx:100789053|pyruvate decarboxylase [EC:4.1.1.1]	-	GO:0046872//metal ion binding;GO:0016831//carboxy-lyase activity;GO:0019842//vitamin binding	-	gi|326781515|gb|AEA06512.1|/0/pyruvate decarboxylase [Prunus dulcis x Prunus persica]
MDP0000734046	1323	117	56	16.2275	7.41492	-1.12993	Down	6.52e-07	1.3e-05	K13420|1|3e-16|84.7|pop:POPTR_1075175|LRR receptor-like serine/threonine-protein kinase FLS2 [EC:2.7.11.1]	-	GO:0004672//protein kinase activity;GO:0032559	GO:0006464//cellular protein modification process;GO:0007167//enzyme linked receptor protein signaling pathway	gi|462399802|gb|EMJ05470.1|/3.14295e-89/hypothetical protein PRUPE_ppa001746mg [Prunus persica]
MDP0000182420	462	129	62	51.2357	23.5087	-1.12396	Down	1.96e-07	4.2e-06	-	-	-	-	gi|462407866|gb|EMJ13200.1|/1.65508e-17/hypothetical protein PRUPE_ppa011093mg [Prunus persica]
MDP0000763225	459	81	39	32.3815	14.8844	-1.12137	Down	3.98e-05	0.000581947	-	-	-	-	-
MDP0000120885	3105	1404	677	82.9718	38.1949	-1.11924	Down	6.32e-66	1.37e-63	-	-	-	-	gi|462399153|gb|EMJ04821.1|/0/hypothetical protein PRUPE_ppa003792mg [Prunus persica]
MDP0000179266	816	114	55	25.6354	11.8073	-1.11846	Down	1.11e-06	2.14e-05	K14137|1|5e-44|176|vvi:100255283|protein prenyltransferase alpha subunit repeat containing protein 1	-	-	-	gi|462402286|gb|EMJ07843.1|/2.22565e-56/hypothetical protein PRUPE_ppa021259mg [Prunus persica]
MDP0000248312	1068	126	61	21.6483	10.0055	-1.11347	Down	3.34e-07	6.94e-06	K12126|1|2e-11|68.6|aly:ARALYDRAFT_471048|phytochrome-interacting factor 3	-	-	-	-
MDP0000509076	1353	95	46	12.884	5.95578	-1.11322	Down	9.58e-06	0.00015822	-	-	-	-	gi|462411146|gb|EMJ16195.1|/0/hypothetical protein PRUPE_ppa002307mg [Prunus persica]
MDP0000184622	2115	163	79	14.1417	6.54328	-1.11187	Down	6.58e-09	1.7e-07	K11498|1|2e-09|62.8|pop:POPTR_831806|centromeric protein E;K10866|3|8e-09|60.8|olu:OSTLU_28736|DNA repair protein RAD50 [EC:3.6.-.-];K11548|4|5e-08|58.2|olu:OSTLU_86701|kinetochore protein Nuf2;K10400|5|2e-07|56.2|vvi:100255624|kinesin family member 15	-	-	-	gi|470112965|ref|XP_004292699.1|/0/PREDICTED: filament-like plant protein-like [Fragaria vesca subsp. vesca]
MDP0000266398	1866	169	82	16.6188	7.69805	-1.11025	Down	3.62e-09	9.56e-08	K00423|1|1e-147|521|ath:AT1G55570|L-ascorbate oxidase [EC:1.10.3.3]	-	-	-	-
MDP0000337136	540	173	84	58.7865	27.2498	-1.10924	Down	2.43e-09	6.54e-08	-	-	-	-	gi|470129826|ref|XP_004300809.1|/1.34814e-50/PREDICTED: uncharacterized protein LOC101314857 [Fragaria vesca subsp. vesca]
MDP0000282006	1614	144	70	16.3713	7.59754	-1.10757	Down	5.51e-08	1.27e-06	-	-	-	-	gi|462412202|gb|EMJ17251.1|/1.2689e-74/hypothetical protein PRUPE_ppa017614mg, partial [Prunus persica]
MDP0000276122	870	397	193	83.7329	38.8612	-1.10746	Down	1.63e-19	9.39e-18	-	GO:0009536//plastid	-	GO:0017004//cytochrome complex assembly	gi|462411960|gb|EMJ17009.1|/4.49366e-98/hypothetical protein PRUPE_ppa010008mg [Prunus persica]
MDP0000323033	1527	294	143	35.3292	16.405	-1.10673	Down	7.89e-15	3.44e-13	K00517|1|2e-144|511|ath:AT4G37370|[EC:1.14.-.-]	-	GO:0004497//monooxygenase activity;GO:0005506//iron ion binding	-	gi|462403334|gb|EMJ08891.1|/0/hypothetical protein PRUPE_ppa023786mg [Prunus persica]
MDP0000222269	1557	117	57	13.7887	6.41305	-1.1044	Down	1.04e-06	2.01e-05	-	-	-	-	gi|462416907|gb|EMJ21644.1|/0/hypothetical protein PRUPE_ppa004412mg [Prunus persica]
MDP0000185978	2394	119	58	9.12111	4.24407	-1.10376	Down	8.5e-07	1.66e-05	-	GO:0044464//cell part	GO:0032559	-	gi|470149406|ref|XP_004310229.1|/0/PREDICTED: uncharacterized protein LOC101309319 [Fragaria vesca subsp. vesca]
MDP0000162679	846	84	41	18.2194	8.48969	-1.10169	Down	3.7e-05	0.000545439	-	-	-	-	gi|462414676|gb|EMJ19413.1|/2.27387e-91/hypothetical protein PRUPE_ppa010648mg [Prunus persica]
MDP0000290571	2364	84	41	6.52014	3.03819	-1.10169	Down	3.7e-05	0.000545226	-	-	-	-	gi|462403868|gb|EMJ09425.1|/3.44537e-175/hypothetical protein PRUPE_ppa018367mg, partial [Prunus persica]
MDP0000748753	909	129	63	26.0406	12.141	-1.10087	Down	3.11e-07	6.49e-06	-	-	GO:0070011//peptidase activity, acting on L-amino acid peptides	GO:0019538//protein metabolic process	gi|462405773|gb|EMJ11237.1|/4.02346e-129/hypothetical protein PRUPE_ppa017226mg [Prunus persica]
MDP0000204547	831	258	126	56.9697	26.5612	-1.10087	Down	4.3e-13	1.62e-11	-	-	-	-	-
MDP0000513732	2538	536	262	38.7524	18.0837	-1.09959	Down	1.61e-25	1.25e-23	K00924|1|0.0|843|ath:AT1G66150|[EC:2.7.1.-]	-	GO:0004672//protein kinase activity	-	gi|462422281|gb|EMJ26544.1|/0/hypothetical protein PRUPE_ppa000982mg [Prunus persica]
MDP0000304795	1308	192	94	26.9351	12.5892	-1.0973	Down	4.63e-10	1.35e-08	K15287|1|3e-136|483|rcu:RCOM_1266080|solute carrier family 35, member F1/2	GO:0043231//intracellular membrane-bounded organelle	-	-	gi|462420275|gb|EMJ24538.1|/8.26751e-151/hypothetical protein PRUPE_ppa007405mg [Prunus persica]
MDP0000250487	849	110	54	23.7744	11.142	-1.0934	Down	2.65e-06	4.77e-05	-	-	-	GO:0048513//organ development;GO:0010087//phloem or xylem histogenesis;GO:0012501//programmed cell death	gi|302398993|gb|ADL36791.1|/1.14182e-76/NAC domain class transcription factor [Malus x domestica]
MDP0000170751	786	130	64	30.3491	14.2638	-1.08929	Down	3.53e-07	7.31e-06	-	-	-	-	gi|462401242|gb|EMJ06799.1|/9.76558e-62/hypothetical protein PRUPE_ppa008945mg [Prunus persica]
MDP0000134436	960	199	98	38.0371	17.8827	-1.08884	Down	2.89e-10	8.58e-09	-	-	-	-	gi|462412028|gb|EMJ17077.1|/1.19708e-102/hypothetical protein PRUPE_ppa010553mg [Prunus persica]
MDP0000181608	1377	525	259	69.9601	32.9492	-1.08629	Down	1.43e-24	1.08e-22	K01728|1|0.0|697|pop:POPTR_712008|pectate lyase [EC:4.2.2.2]	GO:0044464//cell part	GO:0016837	-	gi|290782380|gb|ADD62392.1|/0/pectase lyase [Prunus persica]
MDP0000151144	2400	166	82	12.6918	5.98523	-1.08441	Down	9.63e-09	2.44e-07	K14494|1|6e-30|131|smo:SELMODRAFT_437369|DELLA protein	-	-	-	-
MDP0000949258	2019	399	198	36.2628	17.1794	-1.07781	Down	7.91e-19	4.45e-17	K12843|1|1e-97|355|vvi:100248403|U4/U6 small nuclear ribonucleoprotein PRP3;K05681|2|3e-56|218|cme:CMS467C|ATP-binding cassette, subfamily G (WHITE), member 2;K05657|4|5e-17|88.2|smo:SELMODRAFT_445846|ATP-binding cassette, subfamily B (MDR/TAP), member 10;K02065|5|1e-16|86.7|gmx:100789283|putative ABC transport system ATP-binding protein	GO:0044464//cell part	GO:0017111//nucleoside-triphosphatase activity;GO:0032559	GO:0009207	gi|462410127|gb|EMJ15461.1|/0/hypothetical protein PRUPE_ppa024858mg [Prunus persica]
MDP0000330474	1059	177	88	30.6692	14.5568	-1.0751	Down	4.02e-09	1.06e-07	K07071|1|1e-162|570|gmx:100814881|	GO:0009526//plastid envelope	GO:0048037//cofactor binding	GO:0009658//chloroplast organization;GO:0008152//metabolic process	gi|462397295|gb|EMJ03094.1|/0/hypothetical protein PRUPE_ppa007916mg [Prunus persica]
MDP0000186994	1263	98	49	14.238	6.79628	-1.06693	Down	1.4e-05	0.000224208	-	-	-	-	-
MDP0000344717	519	84	42	29.6987	14.1762	-1.06693	Down	5.84e-05	0.000824874	K08311|1|4e-09|58.9|ota:Ot10g03540|putative (di)nucleoside polyphosphate hydrolase [EC:3.6.1.-]	-	GO:0008796//bis(5'-nucleosyl)-tetraphosphatase activity	GO:0015961//diadenosine polyphosphate catabolic process	gi|462420518|gb|EMJ24781.1|/2.35687e-94/hypothetical protein PRUPE_ppa012340mg [Prunus persica]
MDP0000843722	1392	102	51	13.4458	6.41814	-1.06693	Down	9.32e-06	0.00015427	K13289|1|0.0|714|vvi:100247312|cathepsin A (carboxypeptidase C) [EC:3.4.16.5]	GO:0005618//cell wall	GO:0004180//carboxypeptidase activity	GO:0019538//protein metabolic process	gi|462419968|gb|EMJ24231.1|/0/hypothetical protein PRUPE_ppa005360mg [Prunus persica]
MDP0000186381	1848	156	78	15.4899	7.39386	-1.06693	Down	4.07e-08	9.57e-07	-	-	-	-	-
MDP0000292325	1143	148	74	23.7597	11.3413	-1.06693	Down	9.06e-08	2.04e-06	K08901|1|1e-66|251|vvi:100253736|photosystem II oxygen-evolving enhancer protein 3	-	-	-	-
MDP0000275150	1734	177	89	18.7305	8.99124	-1.0588	Down	6.23e-09	1.61e-07	K01193|1|0.0|805|rcu:RCOM_0293270|beta-fructofuranosidase [EC:3.2.1.26]	-	GO:0004553//hydrolase activity, hydrolyzing O-glycosyl compounds	GO:0008152//metabolic process	gi|462399637|gb|EMJ05305.1|/0/hypothetical protein PRUPE_ppa004218mg [Prunus persica]
MDP0000771647	1149	153	77	24.4341	11.7395	-1.05753	Down	6.84e-08	1.56e-06	K01206|1|5e-89|326|ath:AT1G67830|alpha-L-fucosidase [EC:3.2.1.51];K00514|3|2e-26|118|rcu:RCOM_1428040|zeta-carotene desaturase [EC:1.3.5.6]	GO:0005618//cell wall	GO:0016787//hydrolase activity	GO:0044238//primary metabolic process	gi|462411679|gb|EMJ16728.1|/0/hypothetical protein PRUPE_ppa007107mg [Prunus persica]
MDP0000398010	603	981	494	298.522	143.512	-1.05667	Down	1.36e-42	1.85e-40	-	GO:0044464//cell part	GO:0046914//transition metal ion binding	-	gi|302398761|gb|ADL36675.1|/6.9701e-100/COL domain class transcription factor [Malus x domestica]
MDP0000157816	816	137	69	30.8074	14.8128	-1.05643	Down	3.4e-07	7.05e-06	K12135|1|2e-09|60.8|aly:ARALYDRAFT_488429|zinc finger protein CONSTANS	-	GO:0005488//binding	GO:0006351//transcription, DNA-dependent;GO:0009743//response to carbohydrate stimulus;GO:0009411//response to UV	gi|302398747|gb|ADL36668.1|/2.66447e-126/COL domain class transcription factor [Malus x domestica]
MDP0000292233	2292	135	68	10.808	5.19724	-1.05628	Down	4.16e-07	8.54e-06	K15271|1|1e-87|322|rcu:RCOM_1095670|ATP-dependent DNA helicase HFM1/MER3 [EC:3.6.4.12];K15078|5|3e-82|305|vvi:100250139|structure-specific endonuclease subunit SLX1 [EC:3.6.1.-]	-	-	-	-
MDP0000317660	1488	133	67	16.4011	7.8877	-1.05612	Down	5.08e-07	1.03e-05	K08286|1|1e-98|258|aly:ARALYDRAFT_905010|protein-serine/threonine kinase [EC:2.7.11.-];K08282|3|5e-72|188|ath:AT3G45780|non-specific serine/threonine protein kinase [EC:2.7.11.1]	GO:0009536//plastid	GO:0004672//protein kinase activity;GO:0032559	GO:0006464//cellular protein modification process	gi|470116609|ref|XP_004294471.1|/6.11725e-176/PREDICTED: protein kinase G11A-like [Fragaria vesca subsp. vesca]
MDP0000234528	1875	115	58	11.2544	5.41883	-1.05443	Down	3.12e-06	5.55e-05	K13947|1|0.0|820|pop:POPTR_803601|auxin efflux carrier family	-	-	-	gi|462423903|gb|EMJ28166.1|/0/hypothetical protein PRUPE_ppa002528mg [Prunus persica]
MDP0000136844	2748	103	52	6.87774	3.31486	-1.05299	Down	1.05e-05	0.000172582	-	-	-	-	gi|462402245|gb|EMJ07802.1|/0/hypothetical protein PRUPE_ppa020716mg, partial [Prunus persica]
MDP0000267323	423	451	228	195.642	94.422	-1.05102	Down	2.7e-20	1.63e-18	-	-	-	-	gi|462407678|gb|EMJ13012.1|/3.89674e-34/hypothetical protein PRUPE_ppa009998mg [Prunus persica]
MDP0000137305	1056	170	86	29.54	14.2664	-1.05005	Down	1.55e-08	3.84e-07	-	-	-	-	gi|462414691|gb|EMJ19428.1|/9.48036e-136/hypothetical protein PRUPE_ppa007936mg [Prunus persica]
MDP0000262337	1221	156	79	23.4441	11.3342	-1.04855	Down	6.29e-08	1.44e-06	-	GO:0016020//membrane	-	-	gi|462406393|gb|EMJ11857.1|/3.45113e-87/hypothetical protein PRUPE_ppa022037mg, partial [Prunus persica]
MDP0000314910	3528	1355	689	70.4751	34.2113	-1.04264	Down	6.1e-57	1.12e-54	-	GO:0044464//cell part	-	-	gi|462406147|gb|EMJ11611.1|/0/hypothetical protein PRUPE_ppa000610mg [Prunus persica]
MDP0000239958	1899	175	89	16.9098	8.21001	-1.0424	Down	1.17e-08	2.93e-07	-	-	-	-	gi|462421142|gb|EMJ25405.1|/0/hypothetical protein PRUPE_ppa017408mg [Prunus persica]
MDP0000146334	1059	232	118	40.1992	19.5193	-1.04226	Down	5.03e-11	1.59e-09	K09872|1|1e-112|404|osa:4330248|aquaporin PIP	GO:0016020//membrane	-	-	gi|6049867|gb|AAF02782.1|AF195115_2/5.59547e-128/Similar to transmembrane protein; coded for by A. thaliana cDNA H36862; coded for by A. thaliana cDNA H37637; coded for by A. thaliana cDNA T04371; coded for by A. thaliana cDNA T41850; coded for by A. thaliana cDNA R84071; coded for by A. thaliana cDNA T13717; coded for by A. thaliana cDNA T43049; coded for by A. thaliana cDNA T43789; coded for by…
MDP0000138583	3582	310	158	15.8804	7.72698	-1.03927	Down	3.46e-14	1.42e-12	K13420|1|2e-66|253|pop:POPTR_1075175|LRR receptor-like serine/threonine-protein kinase FLS2 [EC:2.7.11.1]	-	-	-	gi|462409948|gb|EMJ15282.1|/0/hypothetical protein PRUPE_ppa015322mg, partial [Prunus persica]
MDP0000297851	2181	567	289	47.7037	23.2124	-1.0392	Down	1.12e-24	8.46e-23	-	-	-	-	gi|462418129|gb|EMJ22616.1|/0/hypothetical protein PRUPE_ppa002625mg [Prunus persica]
MDP0000337563	555	92	47	30.4172	14.8349	-1.0359	Down	4e-05	0.000584043	K08282|1|5e-66|248|ath:AT3G45780|non-specific serine/threonine protein kinase [EC:2.7.11.1];K08286|5|1e-46|184|aly:ARALYDRAFT_494187|protein-serine/threonine kinase [EC:2.7.11.-]	GO:0016020//membrane;GO:0043231//intracellular membrane-bounded organelle	GO:0004673//protein histidine kinase activity;GO:0005515//protein binding;GO:0004674//protein serine/threonine kinase activity;GO:0032559;GO:0009881//photoreceptor activity	GO:0006351//transcription, DNA-dependent;GO:0010360//negative regulation of anion channel activity;GO:0006468//protein phosphorylation;GO:0009606//tropism;GO:0009658//chloroplast organization;GO:0009416//response to light stimulus;GO:0030522//intracellular receptor mediated signaling pathway	gi|462395101|gb|EMJ00900.1|/3.42354e-92/hypothetical protein PRUPE_ppa000797mg [Prunus persica]
MDP0000155209	1260	645	330	93.9321	45.8798	-1.03376	Down	1.26e-27	1.07e-25	-	-	-	-	-
MDP0000277302	2094	168	86	14.7217	7.19449	-1.03298	Down	2.91e-08	6.92e-07	K12855|1|1e-21|103|pop:POPTR_730490|pre-mRNA-processing factor 6	GO:0009526//plastid envelope;GO:0031090//organelle membrane	-	GO:0006412//translation;GO:0006996//organelle organization	gi|462419268|gb|EMJ23531.1|/0/hypothetical protein PRUPE_ppa003981mg [Prunus persica]
MDP0000181937	486	125	64	47.1953	23.0687	-1.03271	Down	1.75e-06	3.24e-05	K10144|1|2e-76|282|rcu:RCOM_1353430|RING finger and CHY zinc finger domain-containing protein 1 [EC:6.3.2.19]	-	GO:0046914//transition metal ion binding	-	gi|462397928|gb|EMJ03596.1|/2.7351e-80/hypothetical protein PRUPE_ppa009440mg [Prunus persica]
MDP0000377084	1929	181	93	17.2176	8.44558	-1.02761	Down	9.82e-09	2.49e-07	K01193|1|0.0|895|gmx:100814788|beta-fructofuranosidase [EC:3.2.1.26]	-	GO:0004558//alpha-glucosidase activity	GO:0044238//primary metabolic process	gi|116744388|dbj|BAF35858.1|/0/Soluble acid invertase [Pyrus pyrifolia var. culta]
MDP0000859326	3147	227	117	13.2359	6.5128	-1.02311	Down	1.55e-10	4.7e-09	K10398|1|0.0|1600|vvi:100255345|kinesin family member 11	GO:0016020//membrane;GO:0015630//microtubule cytoskeleton	GO:0003774//motor activity;GO:0032559	GO:0007017//microtubule-based process	gi|462404068|gb|EMJ09625.1|/0/hypothetical protein PRUPE_ppa000651mg [Prunus persica]
MDP0000658332	1278	875	451	125.633	61.8193	-1.02308	Down	2.73e-36	3.04e-34	-	GO:0031225//anchored to membrane;GO:0005576//extracellular region;GO:0005618//cell wall	-	-	gi|462414514|gb|EMJ19251.1|/4.52113e-162/hypothetical protein PRUPE_ppa006158mg [Prunus persica]
MDP0000218467	498	508	262	187.18	92.1617	-1.02219	Down	1.01e-21	6.71e-20	-	-	-	-	-
MDP0000353426	114	157	81	252.708	124.468	-1.0217	Down	1.08e-07	2.39e-06	-	-	-	-	-
MDP0000194336	1566	529	273	61.9853	30.5386	-1.02129	Down	1.6e-22	1.08e-20	K11838|1|7e-34|143|vvi:100266796|ubiquitin carboxyl-terminal hydrolase 7 [EC:3.1.2.15]	-	-	-	-
MDP0000122540	492	186	96	69.3702	34.181	-1.02112	Down	7.36e-09	1.89e-07	-	GO:0043231//intracellular membrane-bounded organelle	-	-	gi|462407276|gb|EMJ12610.1|/1.0886e-63/hypothetical protein PRUPE_ppa007013mg [Prunus persica]
MDP0000123771	819	124	64	27.782	13.6891	-1.02112	Down	2.39e-06	4.34e-05	K00700|1|2e-123|439|pop:POPTR_589574|1,4-alpha-glucan branching enzyme [EC:2.4.1.18]	GO:0009532//plastid stroma	GO:0016758//transferase activity, transferring hexosyl groups	GO:0009250//glucan biosynthetic process	gi|129770531|gb|ABO31359.1|/3.36965e-145/starch branching enzyme II-2 [Malus x domestica]
MDP0000149267	1092	1118	578	187.864	92.7222	-1.0187	Down	1.39e-45	2.04e-43	K01206|1|4e-22|103|ath:AT1G67830|alpha-L-fucosidase [EC:3.2.1.51];K00514|3|7e-16|83.2|rcu:RCOM_1428040|zeta-carotene desaturase [EC:1.3.5.6]	-	-	-	-
MDP0000236732	1209	108	56	16.3916	8.1141	-1.01446	Down	1.2e-05	0.000195343	-	GO:0043231//intracellular membrane-bounded organelle	GO:0001071//nucleic acid binding transcription factor activity	GO:0006351//transcription, DNA-dependent	gi|462396667|gb|EMJ02466.1|/3.22687e-154/hypothetical protein PRUPE_ppa008471mg [Prunus persica]
MDP0000286546	837	277	144	60.7267	30.1381	-1.01074	Down	2.53e-12	8.95e-11	K01188|1|1e-53|207|vvi:100252705|beta-glucosidase [EC:3.2.1.21]	-	-	-	-
MDP0000320356	6168	1992	1038	59.2611	29.4803	-1.00734	Down	2.2e-78	5.73e-76	-	GO:0009527//plastid outer membrane	-	GO:0009658//chloroplast organization	gi|462424295|gb|EMJ28558.1|/0/hypothetical protein PRUPE_ppa000786mg [Prunus persica]
MDP0000141915	1614	213	111	24.2159	12.0475	-1.00722	Down	9.37e-10	2.63e-08	-	-	-	-	-
MDP0000160227	1533	733	382	87.7378	43.6516	-1.00717	Down	6.26e-30	5.81e-28	-	GO:0009536//plastid	GO:0016491//oxidoreductase activity	GO:0006779//porphyrin-containing compound biosynthetic process	gi|470121482|ref|XP_004296795.1|/0/PREDICTED: uncharacterized protein ycf39-like [Fragaria vesca subsp. vesca]
MDP0000164498	537	92	48	31.4368	15.6583	-1.00552	Down	6.12e-05	0.000861732	-	-	GO:0046872//metal ion binding	-	gi|462420643|gb|EMJ24906.1|/2.8628e-45/hypothetical protein PRUPE_ppa013029mg [Prunus persica]
MDP0000131803	1029	552	288	98.4348	49.0293	-1.00552	Down	7.02e-23	4.84e-21	-	-	-	-	gi|302398795|gb|ADL36692.1|/1.97673e-138/GATA domain class transcription factor [Malus x domestica]
MDP0000269988	546	316	165	106.199	52.9383	-1.00438	Down	1e-13	3.94e-12	K06891|1|2e-10|63.5|ppp:PHYPADRAFT_27818|ATP-dependent Clp protease adaptor protein ClpS	GO:0043231//intracellular membrane-bounded organelle	-	GO:0009057//macromolecule catabolic process	gi|462420685|gb|EMJ24948.1|/4.44347e-73/hypothetical protein PRUPE_ppa010524mg [Prunus persica]
MDP0000904458	1170	157	82	24.6229	12.2774	-1.00399	Down	1.63e-07	3.52e-06	-	GO:0031225//anchored to membrane;GO:0031090//organelle membrane	-	-	gi|462411742|gb|EMJ16791.1|/7.31873e-156/hypothetical protein PRUPE_ppa007675mg [Prunus persica]
MDP0000409354	1524	401	210	48.2819	24.1386	-1.00014	Down	6.59e-17	3.29e-15	-	-	-	-	gi|462411404|gb|EMJ16453.1|/0/hypothetical protein PRUPE_ppa004451mg [Prunus persica]

## Sheet: 18 HPI vs 0 HPI
GeneID	Gene_length	0HPI-Expression	18HPI-Expression	0HPI-RPKM	18HPI-RPKM	log2 Foldchange(18HPI/0HPI)	Up-Down-Regulation(18HPI/0HPI)	P-value	FDR	KEGG Orthology	GO Component	GO Function	GO Process	Blast nr
MDP0000132621	219	0	124	0.01	104.657	13.3534	Up	2.98e-38	8.81e-37	-	-	-	-	gi|462424440|gb|EMJ28703.1|/8.54956e-34/hypothetical protein PRUPE_ppa014371mg [Prunus persica]
MDP0000306151	471	0	173	0.01	67.8918	12.729	Up	4.42e-53	1.77e-51	-	GO:0044464//cell part	-	GO:0009628//response to abiotic stimulus	gi|462402045|gb|EMJ07602.1|/1.38486e-62/hypothetical protein PRUPE_ppa016650mg [Prunus persica]
MDP0000280820	276	0	79	0.01	52.9066	12.3692	Up	1.24e-24	2.56e-23	-	-	-	-	-
MDP0000871689	747	0	196	0.01	48.4984	12.2437	Up	4.85e-60	2.19e-58	K14516|1|8e-44|175|rcu:RCOM_1007740|ethylene-responsive transcription factor 1	-	-	-	gi|462401929|gb|EMJ07486.1|/6.09888e-71/hypothetical protein PRUPE_ppa016384mg [Prunus persica]
MDP0000060753	591	0	128	0.01	40.0327	11.967	Up	1.83e-39	5.64e-38	K09264|1|5e-36|148|osa:4330328|MADS-box transcription factor, plant	-	GO:0016491//oxidoreductase activity;GO:0003677//DNA binding	GO:0006351//transcription, DNA-dependent	gi|114386386|gb|ABI74449.1|/5.74717e-75/MADS-box protein [Malus x domestica]
MDP0000090732	1695	0	282	0.01	30.7519	11.5865	Up	4.58e-86	2.94e-84	K00423|1|5e-60|230|aly:ARALYDRAFT_489021|L-ascorbate oxidase [EC:1.10.3.3]	-	-	-	-
MDP0000855671	753	0	90	0.01	22.0922	11.1093	Up	5.79e-28	1.33e-26	K14516|1|4e-41|166|vvi:100246426|ethylene-responsive transcription factor 1	-	-	-	gi|462396170|gb|EMJ01969.1|/1.80663e-62/hypothetical protein PRUPE_ppa023839mg [Prunus persica]
MDP0000143463	615	0	69	0.01	20.738	11.0181	Up	1.31e-21	2.42e-20	-	-	-	-	-
MDP0000130200	201	0	21	0.01	19.3115	10.9152	Up	4.4e-07	3.46e-06	K00276|1|8e-12|66.6|cme:CMT003C|primary-amine oxidase [EC:1.4.3.21]	GO:0044464//cell part	GO:0046914//transition metal ion binding;GO:0016641//oxidoreductase activity, acting on the CH-NH2 group of donors, oxygen as acceptor;GO:0048037//cofactor binding	GO:0006807//nitrogen compound metabolic process	gi|225432636|ref|XP_002278244.1|/9.32466e-28/PREDICTED: primary amine oxidase [Vitis vinifera]
MDP0000203230	759	0	79	0.01	19.2388	10.9098	Up	1.24e-24	2.56e-23	-	GO:0005576//extracellular region	GO:0046914//transition metal ion binding;GO:0004871//signal transducer activity;GO:0003824//catalytic activity;GO:0016209//antioxidant activity	GO:0008152//metabolic process	gi|462397030|gb|EMJ02829.1|/1.88539e-83/hypothetical protein PRUPE_ppa020060mg [Prunus persica]
MDP0000312701	567	0	56	0.01	18.2556	10.8341	Up	1.13e-17	1.78e-16	K14516|1|6e-17|85.1|zma:100384381|ethylene-responsive transcription factor 1;K09286|2|1e-16|84.3|mtr:MTR_4g100420|EREBP-like factor	-	GO:0001071//nucleic acid binding transcription factor activity	GO:0006351//transcription, DNA-dependent;GO:0000160//two-component signal transduction system (phosphorelay);GO:0009743//response to carbohydrate stimulus	gi|462394504|gb|EMJ00303.1|/3.61034e-44/hypothetical protein PRUPE_ppa020642mg [Prunus persica]
MDP0000938684	240	0	21	0.01	16.1734	10.6594	Up	4.4e-07	3.46e-06	-	-	-	-	-
MDP0000284608	753	0	65	0.01	15.9555	10.6398	Up	2.13e-20	3.76e-19	-	-	-	-	-
MDP0000707440	1104	0	78	0.01	13.0592	10.3509	Up	2.48e-24	5.06e-23	K08241|1|5e-44|176|pop:POPTR_860577|jasmonate O-methyltransferase [EC:2.1.1.141]	-	-	-	gi|462407026|gb|EMJ12490.1|/7.34289e-102/hypothetical protein PRUPE_ppa002513mg [Prunus persica]
MDP0000716308	687	0	48	0.01	12.9145	10.3348	Up	2.97e-15	4.19e-14	K00660|1|2e-71|266|vvi:100263443|chalcone synthase [EC:2.3.1.74]	-	GO:0016747//transferase activity, transferring acyl groups other than amino-acyl groups	GO:0008152//metabolic process	gi|259491239|gb|ACW82504.1|/2.30518e-119/biphenyl synthase 2 [Sorbus aucuparia]
MDP0000161881	1782	0	117	0.01	12.1359	10.2451	Up	3.91e-36	1.11e-34	K13424|1|1e-20|99.8|vvi:100243352|WRKY transcription factor 33	-	-	-	gi|462423732|gb|EMJ27995.1|/4.04824e-178/hypothetical protein PRUPE_ppa017919mg [Prunus persica]
MDP0000195885	945	0	62	0.01	12.127	10.244	Up	1.72e-19	2.95e-18	K05933|1|1e-139|494|pop:POPTR_568162|aminocyclopropanecarboxylate oxidase [EC:1.14.17.4]	-	GO:0043169//cation binding;GO:0019842//vitamin binding;GO:0016641//oxidoreductase activity, acting on the CH-NH2 group of donors, oxygen as acceptor	GO:0003006//developmental process involved in reproduction;GO:0009692	gi|232041|sp|Q00985.1|ACCO1_MALDO/3.04123e-167/RecName: Full=1-aminocyclopropane-1-carboxylate oxidase 1; Short=ACC oxidase 1; AltName: Full=Ethylene-forming enzyme; Short=EFE; AltName: Full=PAE12; AltName: Full=Protein AP4
MDP0000313382	324	0	18	0.01	10.2688	10.0041	Up	3.56e-06	2.52e-05	K14416|1|2e-28|121|aly:ARALYDRAFT_325603|elongation factor 1 alpha-like protein	-	-	-	gi|462422876|gb|EMJ27139.1|/3.44855e-51/hypothetical protein PRUPE_ppa013728mg [Prunus persica]
MDP0000805281	945	0	51	0.01	9.9754	9.96223	Up	3.67e-16	5.44e-15	K01188|1|2e-116|416|rcu:RCOM_1769070|beta-glucosidase [EC:3.2.1.21]	-	-	-	-
MDP0000245720	957	0	50	0.01	9.65718	9.91546	Up	7.37e-16	1.07e-14	K04124|1|2e-18|91.7|gmx:100794325|gibberellin 3-beta-dioxygenase [EC:1.14.11.15];K05282|5|1e-16|85.1|aly:ARALYDRAFT_492287|gibberellin 20-oxidase [EC:1.14.11.12]	-	GO:0016491//oxidoreductase activity	GO:0008152//metabolic process	gi|462411873|gb|EMJ16922.1|/5.88322e-118/hypothetical protein PRUPE_ppa008973mg [Prunus persica]
MDP0000120175	444	0	23	0.01	9.57496	9.90312	Up	1.09e-07	9.15e-07	-	GO:0044444//cytoplasmic part	GO:0047429//nucleoside-triphosphate diphosphatase activity	GO:0033554//cellular response to stress	gi|462423358|gb|EMJ27621.1|/1.20919e-59/hypothetical protein PRUPE_ppa023733mg [Prunus persica]
MDP0000289768	501	0	25	0.01	9.22347	9.84917	Up	2.71e-08	2.4e-07	K09422|1|9e-29|124|pop:POPTR_832837|myb proto-oncogene protein, plant	-	-	-	gi|388501746|gb|AFK38939.1|/6.39815e-30/unknown [Lotus japonicus]
MDP0000119015	1635	0	81	0.01	9.15713	9.83875	Up	3.07e-25	6.51e-24	K00517|1|9e-125|445|ath:AT3G26320|[EC:1.14.-.-]	-	GO:0046872//metal ion binding;GO:0016491//oxidoreductase activity	-	gi|462422681|gb|EMJ26944.1|/0/hypothetical protein PRUPE_ppa004343mg [Prunus persica]
MDP0000393454	375	0	17	0.01	8.37934	9.71069	Up	7.14e-06	4.85e-05	K01188|1|4e-18|87.8|osa:4336146|beta-glucosidase [EC:3.2.1.21];K01237|5|2e-13|72.0|ath:AT2G44460|myrosinase [EC:3.2.1.147]	-	-	-	gi|16757966|gb|AAA93234.2|/5.98274e-27/amygdalin hydrolase isoform AH I precursor [Prunus serotina]
MDP0000280686	783	0	33	0.01	7.79012	9.6055	Up	1.03e-10	1.12e-09	K00059|1|2e-94|343|rcu:RCOM_1121790|3-oxoacyl-[acyl-carrier protein] reductase [EC:1.1.1.100]	-	-	-	-
MDP0000432621	1173	0	45	0.01	7.09099	9.46984	Up	2.4e-14	3.23e-13	K00660|1|9e-136|481|vvi:100263443|chalcone synthase [EC:2.3.1.74]	-	GO:0016747//transferase activity, transferring acyl groups other than amino-acyl groups	GO:0009058//biosynthetic process	gi|259491239|gb|ACW82504.1|/0/biphenyl synthase 2 [Sorbus aucuparia]
MDP0000573540	444	0	17	0.01	7.07714	9.46702	Up	7.14e-06	4.85e-05	K13232|1|9e-13|70.5|vvi:100241891|stilbene synthase [EC:2.3.1.95];K00660|2|3e-12|68.9|pop:POPTR_554827|chalcone synthase [EC:2.3.1.74]	-	GO:0016747//transferase activity, transferring acyl groups other than amino-acyl groups	GO:0008152//metabolic process	gi|372125565|gb|AEX88416.1|/4.47122e-38/biphenyl synthase 2 [Malus x domestica]
MDP0000297583	2862	0	104	0.01	6.7167	9.39161	Up	3.36e-32	8.59e-31	K06694|1|2e-17|89.7|zma:100284046|26S proteasome non-ATPase regulatory subunit 10	GO:0031224//intrinsic to membrane	GO:0005267//potassium channel activity	GO:0030001//metal ion transport	gi|462399819|gb|EMJ05487.1|/0/hypothetical protein PRUPE_ppa001241mg [Prunus persica]
MDP0000142583	672	0	24	0.01	6.60137	9.36662	Up	5.44e-08	4.68e-07	K13424|1|3e-22|103|pop:POPTR_663578|WRKY transcription factor 33;K13423|5|5e-22|102|aly:ARALYDRAFT_481938|WRKY transcription factor 25	-	GO:0003677//DNA binding;GO:0001071//nucleic acid binding transcription factor activity	GO:0010467//gene expression	gi|462413087|gb|EMJ18136.1|/4.41056e-67/hypothetical protein PRUPE_ppa016459mg [Prunus persica]
MDP0000768787	912	0	32	0.01	6.48556	9.34109	Up	2.06e-10	2.19e-09	K13070|1|2e-80|297|osa:4335093|momilactone-A synthase [EC:1.1.1.295];K09841|2|1e-72|271|bdi:100827045|xanthoxin dehydrogenase [EC:1.1.1.288]	-	GO:0004312//fatty acid synthase activity	GO:0008152//metabolic process	gi|462402747|gb|EMJ08304.1|/2.07793e-125/hypothetical protein PRUPE_ppa020955mg [Prunus persica]
MDP0000266840	954	0	33	0.01	6.39378	9.32053	Up	1.03e-10	1.12e-09	K09753|1|2e-68|257|pop:POPTR_813757|cinnamoyl-CoA reductase [EC:1.2.1.44]	-	GO:0048037//cofactor binding;GO:0016616//oxidoreductase activity, acting on the CH-OH group of donors, NAD or NADP as acceptor	GO:0008152//metabolic process	gi|470126206|ref|XP_004299083.1|/2.42505e-164/PREDICTED: tetraketide alpha-pyrone reductase 2-like [Fragaria vesca subsp. vesca]
MDP0000208213	876	0	29	0.01	6.11908	9.25717	Up	1.67e-09	1.65e-08	K00430|1|4e-130|462|pop:POPTR_719600|peroxidase [EC:1.11.1.7]	-	GO:0005506//iron ion binding;GO:0003824//catalytic activity;GO:0016209//antioxidant activity	GO:0008152//metabolic process;GO:0006950//response to stress	gi|462397879|gb|EMJ03547.1|/1.69114e-137/hypothetical protein PRUPE_ppa008349mg [Prunus persica]
MDP0000058337	1443	0	45	0.01	5.76419	9.17097	Up	2.4e-14	3.23e-13	K08237|1|4e-64|243|vvi:100246482|hydroquinone glucosyltransferase [EC:2.4.1.218];K13263|4|1e-60|232|gmx:100101902|isoflavone 7-O-glucosyltransferase [EC:2.4.1.170]	-	-	-	-
MDP0000296675	846	0	25	0.01	5.46213	9.09332	Up	2.71e-08	2.4e-07	K03239|1|9e-34|142|vvi:100244672|translation initiation factor eIF-2B subunit alpha	-	-	-	gi|462405357|gb|EMJ10821.1|/3.63029e-89/hypothetical protein PRUPE_ppa011705mg [Prunus persica]
MDP0000240407	681	0	19	0.01	5.15702	9.01039	Up	1.77e-06	1.3e-05	-	-	-	-	gi|462420095|gb|EMJ24358.1|/1.16471e-38/hypothetical protein PRUPE_ppa009409mg [Prunus persica]
MDP0000315857	840	0	23	0.01	5.06105	8.98329	Up	1.09e-07	9.15e-07	K01188|1|1e-61|234|osa:4336146|beta-glucosidase [EC:3.2.1.21];K05350|4|3e-43|173|smo:SELMODRAFT_149851|beta-glucosidase [EC:3.2.1.21]	-	-	-	gi|462403074|gb|EMJ08631.1|/1.04539e-80/hypothetical protein PRUPE_ppa005036mg [Prunus persica]
MDP0000312569	480	0	13	0.01	5.00604	8.96753	Up	0.000115984	0.00066507	-	-	-	GO:0006950//response to stress	gi|313184308|emb|CBL94173.1|/2.87791e-74/putative Mal d 1.03G isoallergen [Malus x domestica]
MDP0000893506	771	0	20	0.01	4.79477	8.90532	Up	8.83e-07	6.69e-06	-	-	-	-	gi|147778590|emb|CAN73469.1|/8.54605e-39/hypothetical protein VITISV_000273 [Vitis vinifera]
MDP0000122329	741	1	468	0.247632	116.74	8.88089	Up	5.59e-140	5.64e-138	-	-	-	-	gi|297745162|emb|CBI39154.3|/3.47837e-10/unnamed protein product [Vitis vinifera]
MDP0000771105	720	0	18	0.01	4.62096	8.85205	Up	3.56e-06	2.52e-05	K15078|1|3e-17|86.7|vvi:100250139|structure-specific endonuclease subunit SLX1 [EC:3.6.1.-];K15271|3|4e-17|86.3|rcu:RCOM_1095670|ATP-dependent DNA helicase HFM1/MER3 [EC:3.6.4.12]	-	-	-	gi|462404227|gb|EMJ09784.1|/9.16045e-69/hypothetical protein PRUPE_ppa023060mg [Prunus persica]
MDP0000296911	777	0	19	0.01	4.51986	8.82013	Up	1.77e-06	1.3e-05	-	-	-	-	gi|462423287|gb|EMJ27550.1|/6.34289e-82/hypothetical protein PRUPE_ppa022618mg [Prunus persica]
MDP0000278523	2529	0	61	0.01	4.45834	8.80036	Up	3.46e-19	5.84e-18	K04733|1|6e-62|237|smo:SELMODRAFT_230241|interleukin-1 receptor-associated kinase 4 [EC:2.7.11.1];K13417|3|2e-57|222|ath:AT2G13790|somatic embryogenesis receptor kinase 4 [EC:2.7.10.1 2.7.11.1];K13416|5|6e-56|217|ath:AT4G33430|brassinosteroid insensitive 1-associated receptor kinase 1 [EC:2.7.10.1 2.7.11.1]	-	GO:0016740//transferase activity	-	gi|462409519|gb|EMJ14853.1|/0/hypothetical protein PRUPE_ppa001414mg [Prunus persica]
MDP0000217213	717	0	17	0.01	4.3825	8.77561	Up	7.14e-06	4.85e-05	K13415|1|8e-22|102|rcu:RCOM_0478150|protein brassinosteroid insensitive 1 [EC:2.7.10.1 2.7.11.1]	-	GO:0004672//protein kinase activity;GO:0032559	GO:0006464//cellular protein modification process	gi|470143462|ref|XP_004307394.1|/5.00744e-51/PREDICTED: probable LRR receptor-like serine/threonine-protein kinase At1g56130-like [Fragaria vesca subsp. vesca]
MDP0000273007	804	0	19	0.01	4.36807	8.77085	Up	1.77e-06	1.3e-05	K13065|1|2e-06|50.8|vvi:100265530|shikimate O-hydroxycinnamoyltransferase [EC:2.3.1.133]	-	GO:0016747//transferase activity, transferring acyl groups other than amino-acyl groups	-	gi|470124213|ref|XP_004298111.1|/1.96352e-49/PREDICTED: salutaridinol 7-O-acetyltransferase-like [Fragaria vesca subsp. vesca]
MDP0000279111	684	0	14	0.01	3.78324	8.56348	Up	5.78e-05	0.00034695	-	GO:0031090//organelle membrane;GO:0043231//intracellular membrane-bounded organelle	-	-	gi|462395954|gb|EMJ01753.1|/2.69765e-51/hypothetical protein PRUPE_ppa011746mg [Prunus persica]
MDP0000150480	885	0	18	0.01	3.75942	8.55437	Up	3.56e-06	2.52e-05	-	-	-	-	gi|462419924|gb|EMJ24187.1|/9.84257e-109/hypothetical protein PRUPE_ppa008986mg [Prunus persica]
MDP0000517004	1521	0	30	0.01	3.64573	8.51006	Up	8.32e-10	8.41e-09	K00517|1|3e-117|420|ath:AT2G30750|[EC:1.14.-.-];K11868|5|4e-114|410|ath:AT2G30770|cytochrome P450, family 71, subfamily A, polypeptide 13 (indoleacetaldoxime dehydratase) [EC:4.99.1.6]	-	GO:0004497//monooxygenase activity;GO:0005506//iron ion binding	-	gi|470108333|ref|XP_004290475.1|/1.49946e-170/PREDICTED: cytochrome P450 71A4-like [Fragaria vesca subsp. vesca]
MDP0000817852	1368	0	26	0.01	3.51301	8.45656	Up	1.35e-08	1.23e-07	K13065|1|3e-31|134|ath:AT5G48930|shikimate O-hydroxycinnamoyltransferase [EC:2.3.1.133]	-	GO:0016747//transferase activity, transferring acyl groups other than amino-acyl groups	-	gi|462399874|gb|EMJ05542.1|/0/hypothetical protein PRUPE_ppa005635mg [Prunus persica]
MDP0000230092	951	0	17	0.01	3.30416	8.36814	Up	7.14e-06	4.85e-05	K13229|1|4e-44|176|zma:541977|2,4-dihydroxy-1,4-benzoxazin-3-one-glucoside dioxygenase [EC:1.14.20.2];K06892|2|7e-32|135|pop:POPTR_550478|;K05933|3|5e-31|133|pop:POPTR_568162|aminocyclopropanecarboxylate oxidase [EC:1.14.17.4]	-	-	-	gi|462421435|gb|EMJ25698.1|/2.36393e-119/hypothetical protein PRUPE_ppa023251mg [Prunus persica]
MDP0000254314	2466	0	43	0.01	3.22305	8.33228	Up	9.68e-14	1.26e-12	-	-	-	-	gi|462410482|gb|EMJ15816.1|/7.15559e-131/hypothetical protein PRUPE_ppa001298mg [Prunus persica]
MDP0000305091	2562	0	44	0.01	3.17443	8.31035	Up	4.82e-14	6.38e-13	K10717|1|1e-77|290|gmx:100812567|cytokinin trans-hydroxylase	-	GO:0016491//oxidoreductase activity;GO:0005506//iron ion binding	-	gi|462417217|gb|EMJ21954.1|/0/hypothetical protein PRUPE_ppa024029mg [Prunus persica]
MDP0000047586	1545	0	26	0.01	3.11055	8.28103	Up	1.35e-08	1.23e-07	K01188|1|2e-168|590|sbi:SORBI_06g019840|beta-glucosidase [EC:3.2.1.21]	-	-	-	gi|16757966|gb|AAA93234.2|/0/amygdalin hydrolase isoform AH I precursor [Prunus serotina]
MDP0000047584	1593	0	24	0.01	2.78476	8.12141	Up	5.44e-08	4.68e-07	K01188|1|3e-169|593|sbi:SORBI_06g019840|beta-glucosidase [EC:3.2.1.21]	-	-	-	gi|462404115|gb|EMJ09672.1|/0/hypothetical protein PRUPE_ppa004108mg [Prunus persica]
MDP0000464809	2856	0	41	0.01	2.65349	8.05175	Up	3.9e-13	4.92e-12	K14494|1|4e-63|241|aly:ARALYDRAFT_475738|DELLA protein	-	-	-	gi|462424091|gb|EMJ28354.1|/0/hypothetical protein PRUPE_ppa026722mg [Prunus persica]
MDP0000612660	1404	0	20	0.01	2.63303	8.04058	Up	8.83e-07	6.69e-06	K14487|1|0.0|760|rcu:RCOM_1154750|auxin responsive GH3 gene family	-	-	-	-
MDP0000275060	918	0	13	0.01	2.61754	8.03207	Up	0.000115984	0.000665271	K01759|1|3e-84|310|vvi:100257313|lactoylglutathione lyase [EC:4.4.1.5]	GO:0009526//plastid envelope;GO:0016020//membrane;GO:0042579//microbody	GO:0016846//carbon-sulfur lyase activity	GO:0044238//primary metabolic process;GO:0010038//response to metal ion	gi|470120890|ref|XP_004296520.1|/5.55471e-110/PREDICTED: lactoylglutathione lyase-like [Fragaria vesca subsp. vesca]
MDP0000440622	1410	0	19	0.01	2.49073	7.96042	Up	1.77e-06	1.3e-05	K12356|1|2e-30|132|ath:AT5G66690|coniferyl-alcohol glucosyltransferase [EC:2.4.1.111];K13692|3|2e-29|129|rcu:RCOM_0811310|UDP-glucose:(indol-3-yl)acetate beta-D-glucosyltransferase [EC:2.4.1.121];K13496|4|2e-29|129|ath:AT2G36800|UDP-glucosyl transferase 73C [EC:2.4.1.-]	-	GO:0016740//transferase activity	-	gi|470102280|ref|XP_004287583.1|/1.90091e-172/PREDICTED: UDP-glycosyltransferase 91C1-like [Fragaria vesca subsp. vesca]
MDP0000204702	1707	0	23	0.01	2.4905	7.96029	Up	1.09e-07	9.14e-07	K13681|1|0.0|666|rcu:RCOM_0837610|xyloglucan fucosyltransferase [EC:2.4.1.-]	GO:0005794//Golgi apparatus;GO:0016020//membrane	GO:0016757//transferase activity, transferring glycosyl groups	-	gi|462418724|gb|EMJ22987.1|/0/hypothetical protein PRUPE_ppa003874mg [Prunus persica]
MDP0000666771	969	0	13	0.01	2.47977	7.95406	Up	0.000115984	0.000665472	K09753|1|2e-78|290|mtr:MTR_4g006940|cinnamoyl-CoA reductase [EC:1.2.1.44]	-	GO:0048037//cofactor binding	GO:0008152//metabolic process	gi|470143118|ref|XP_004307229.1|/4.72468e-139/PREDICTED: tetraketide alpha-pyrone reductase 1-like [Fragaria vesca subsp. vesca]
MDP0000301189	984	0	13	0.01	2.44197	7.9319	Up	0.000115984	0.00066517	-	-	-	-	gi|470146550|ref|XP_004308887.1|/2.26583e-112/PREDICTED: F-box protein At2g39490-like [Fragaria vesca subsp. vesca]
MDP0000190744	1893	0	25	0.01	2.44108	7.93137	Up	2.71e-08	2.4e-07	K04733|1|4e-62|237|smo:SELMODRAFT_159261|interleukin-1 receptor-associated kinase 4 [EC:2.7.11.1];K13430|3|8e-61|233|zma:100283091|serine/threonine-protein kinase PBS1 [EC:2.7.11.1]	-	GO:0004672//protein kinase activity	-	gi|462409475|gb|EMJ14809.1|/0/hypothetical protein PRUPE_ppa002309mg [Prunus persica]
MDP0000294526	1821	0	24	0.01	2.43609	7.92842	Up	5.44e-08	4.69e-07	K13425|1|9e-36|150|pop:POPTR_755334|WRKY transcription factor 22	GO:0043231//intracellular membrane-bounded organelle	GO:0005488//binding	GO:0006952//defense response;GO:0009725//response to hormone stimulus;GO:0006355//regulation of transcription, DNA-dependent;GO:0007165//signal transduction	gi|462416103|gb|EMJ20840.1|/9.93444e-55/hypothetical protein PRUPE_ppa025042mg [Prunus persica]
MDP0000899392	1479	0	19	0.01	2.37453	7.8915	Up	1.77e-06	1.3e-05	-	-	-	-	-
MDP0000201112	1092	0	14	0.01	2.36972	7.88857	Up	5.78e-05	0.00034706	-	-	GO:0003824//catalytic activity	GO:0044238//primary metabolic process	gi|462423591|gb|EMJ27854.1|/2.3763e-137/hypothetical protein PRUPE_ppa021897mg [Prunus persica]
MDP0000249524	582	1	227	0.315284	72.0933	7.83707	Up	2.33e-67	1.17e-65	-	-	-	-	-
MDP0000195773	1356	0	16	0.01	2.18098	7.76884	Up	1.43e-05	9.41e-05	K15406|1|5e-32|137|ath:AT5G37300|wax-ester synthase / diacylglycerol O-acyltransferase [EC:2.3.1.75 2.3.1.20]	-	-	-	gi|462394201|gb|EMJ00105.1|/2.1963e-178/hypothetical protein PRUPE_ppa1027135mg [Prunus persica]
MDP0000321690	954	3	642	0.577029	124.388	7.75199	Up	2.97e-188	4.1e-186	K05282|1|1e-16|85.5|aly:ARALYDRAFT_492287|gibberellin 20-oxidase [EC:1.14.11.12];K04124|2|2e-16|84.7|gmx:100794325|gibberellin 3-beta-dioxygenase [EC:1.14.11.15];K06892|3|4e-16|83.6|pop:POPTR_550478|	-	GO:0016491//oxidoreductase activity	GO:0008152//metabolic process	gi|462411873|gb|EMJ16922.1|/1.2204e-115/hypothetical protein PRUPE_ppa008973mg [Prunus persica]
MDP0000233474	2172	0	25	0.01	2.12751	7.73302	Up	2.71e-08	2.4e-07	K12811|1|1e-08|60.5|rcu:RCOM_0075460|ATP-dependent RNA helicase DDX46/PRP5 [EC:3.6.4.13];K11984|2|2e-06|52.8|mtr:MTR_1g083910|U4/U6.U5 tri-snRNP-associated protein 1;K13091|3|4e-06|52.0|vvi:100243992|RNA-binding protein 39	-	-	-	gi|470129411|ref|XP_004300614.1|/6.13133e-155/PREDICTED: vicilin-like antimicrobial peptides 2-2-like [Fragaria vesca subsp. vesca]
MDP0000271847	1440	0	16	0.01	2.05376	7.68212	Up	1.43e-05	9.4e-05	-	-	GO:0005488//binding;GO:0004672//protein kinase activity	GO:0009987//cellular process	gi|470147794|ref|XP_004309464.1|/2.38051e-162/PREDICTED: G-type lectin S-receptor-like serine/threonine-protein kinase RLK1-like [Fragaria vesca subsp. vesca]
MDP0000244363	1281	0	14	0.01	2.02009	7.65828	Up	5.78e-05	0.000347005	K04733|1|6e-59|226|smo:SELMODRAFT_159261|interleukin-1 receptor-associated kinase 4 [EC:2.7.11.1];K05658|3|6e-52|203|vvi:100262734|ATP-binding cassette, subfamily B (MDR/TAP), member 1;K13430|4|2e-51|201|pop:POPTR_548061|serine/threonine-protein kinase PBS1 [EC:2.7.11.1]	-	-	-	gi|462423231|gb|EMJ27494.1|/1.31986e-161/hypothetical protein PRUPE_ppa020418mg, partial [Prunus persica]
MDP0000928368	1509	0	16	0.01	1.95985	7.6146	Up	1.43e-05	9.41e-05	K08472|1|1e-112|405|aly:ARALYDRAFT_903160|mlo protein	-	-	-	gi|462407708|gb|EMJ13042.1|/0/hypothetical protein PRUPE_ppa004687mg [Prunus persica]
MDP0000219521	1566	0	16	0.01	1.88851	7.56111	Up	1.43e-05	9.41e-05	K11816|1|3e-09|61.6|pop:POPTR_565856|YUCCA family monooxygenase [EC:1.14.13.-];K00485|4|1e-08|60.1|ath:AT1G12200|dimethylaniline monooxygenase (N-oxide forming) [EC:1.14.13.8]	GO:0005789//endoplasmic reticulum membrane	GO:0016709//oxidoreductase activity, acting on paired donors, with incorporation or reduction of molecular oxygen, NAD(P)H as one donor, and incorporation of one atom of oxygen;GO:0000166//nucleotide binding;GO:0050662//coenzyme binding	GO:0033554//cellular response to stress;GO:0002218//activation of innate immune response;GO:0008152//metabolic process;GO:0009814//defense response, incompatible interaction	gi|462399639|gb|EMJ05307.1|/0/hypothetical protein PRUPE_ppa004245mg [Prunus persica]
MDP0000280166	1029	1	185	0.178324	33.2314	7.5419	Up	9.75e-55	4.03e-53	-	-	-	-	gi|462424484|gb|EMJ28747.1|/6.46299e-81/hypothetical protein PRUPE_ppa010429mg [Prunus persica]
MDP0000139990	1497	0	15	0.01	1.85209	7.53301	Up	2.88e-05	0.000180768	-	GO:0044464//cell part	GO:0043167//ion binding;GO:0008422//beta-glucosidase activity	GO:0044238//primary metabolic process	gi|462407859|gb|EMJ13193.1|/0/hypothetical protein PRUPE_ppa004783mg [Prunus persica]
MDP0000147913	1062	4	727	0.691131	126.532	7.51633	Up	7.5e-212	1.17e-209	K06892|1|3e-53|207|pop:POPTR_550478|;K05278|2|1e-47|188|mtr:MTR_5g059130|flavonol synthase [EC:1.14.11.23]	-	GO:0016706//oxidoreductase activity, acting on paired donors, with incorporation or reduction of molecular oxygen, 2-oxoglutarate as one donor, and incorporation of one atom each of oxygen into both donors	GO:0008152//metabolic process	gi|470128801|ref|XP_004300323.1|/0/PREDICTED: protein SRG1-like [Fragaria vesca subsp. vesca]
MDP0000200779	2628	0	25	0.01	1.75836	7.45808	Up	2.71e-08	2.4e-07	K13420|1|5e-69|261|pop:POPTR_1075175|LRR receptor-like serine/threonine-protein kinase FLS2 [EC:2.7.11.1]	-	-	-	gi|462409948|gb|EMJ15282.1|/0/hypothetical protein PRUPE_ppa015322mg, partial [Prunus persica]
MDP0000221346	1617	1	172	0.113479	19.6612	7.43679	Up	7.8e-51	2.99e-49	K10999|1|3e-68|258|vvi:100248512|cellulose synthase A [EC:2.4.1.12]	-	GO:0016740//transferase activity	-	gi|462423930|gb|EMJ28193.1|/0/hypothetical protein PRUPE_ppa001867mg [Prunus persica]
MDP0000278157	1968	0	18	0.01	1.69059	7.40139	Up	3.56e-06	2.52e-05	K16040|1|3e-55|214|vvi:100233030|trans-resveratrol di-O-methyltransferase [EC:2.1.1.240];K05279|2|2e-50|198|aly:ARALYDRAFT_495497|flavonol 3-O-methyltransferase [EC:2.1.1.76]	-	GO:0008171//O-methyltransferase activity	-	gi|462411756|gb|EMJ16805.1|/7.63686e-149/hypothetical protein PRUPE_ppa007776mg [Prunus persica]
MDP0000287753	1608	0	14	0.01	1.60929	7.33028	Up	5.78e-05	0.000347115	K15633|1|0.0|834|pop:POPTR_825441|2,3-bisphosphoglycerate-independent phosphoglycerate mutase [EC:5.4.2.1]	GO:0044424//intracellular part	GO:0046914//transition metal ion binding;GO:0016868//intramolecular transferase activity, phosphotransferases	GO:0050896//response to stimulus;GO:0006007//glucose catabolic process	gi|4165550|emb|CAA06215.1|/0/apgm [Malus x domestica]
MDP0000307719	1533	0	13	0.01	1.56745	7.29227	Up	0.000115984	0.000665673	K01580|1|0.0|715|pop:POPTR_766241|glutamate decarboxylase [EC:4.1.1.15]	GO:0043231//intracellular membrane-bounded organelle;GO:0044444//cytoplasmic part	GO:0005515//protein binding;GO:0016831//carboxy-lyase activity;GO:0048037//cofactor binding	GO:0009064//glutamine family amino acid metabolic process	gi|462423835|gb|EMJ28098.1|/0/hypothetical protein PRUPE_ppa016362mg [Prunus persica]
MDP0000267614	1557	0	13	0.01	1.54329	7.26986	Up	0.000115984	0.000665774	K00517|1|1e-134|478|osa:4349111|[EC:1.14.-.-];K15399|5|8e-94|342|aly:ARALYDRAFT_478392|cytochrome P450, family 77, subfamily A, polypeptide 6 [EC:1.14.-.-]	-	GO:0004497//monooxygenase activity;GO:0005506//iron ion binding	GO:0008152//metabolic process	gi|462415466|gb|EMJ20203.1|/0/hypothetical protein PRUPE_ppa004199mg [Prunus persica]
MDP0000119495	1686	0	14	0.01	1.53484	7.26194	Up	5.78e-05	0.000346895	K13422|1|2e-08|59.3|mtr:MTR_8g067280|transcription factor MYC2;K12126|2|2e-07|55.8|aly:ARALYDRAFT_471048|phytochrome-interacting factor 3	-	-	-	gi|462399234|gb|EMJ04902.1|/0/hypothetical protein PRUPE_ppa020972mg [Prunus persica]
MDP0000182615	1617	0	13	0.01	1.48602	7.21531	Up	0.000115984	0.000665371	K00850|1|0.0|847|vvi:100243946|6-phosphofructokinase [EC:2.7.1.11]	-	-	-	-
MDP0000546342	1698	2	275	0.216131	29.9355	7.11381	Up	5.87e-80	3.51e-78	K00423|1|4e-62|237|aly:ARALYDRAFT_489021|L-ascorbate oxidase [EC:1.10.3.3]	GO:0005576//extracellular region	GO:0046914//transition metal ion binding;GO:0016682//oxidoreductase activity, acting on diphenols and related substances as donors, oxygen as acceptor	GO:0009808//lignin metabolic process	gi|462400642|gb|EMJ06199.1|/0/hypothetical protein PRUPE_ppa003546mg [Prunus persica]
MDP0000435532	1737	0	13	0.01	1.38336	7.11203	Up	0.000115984	0.000665573	K00750|1|0.0|728|rcu:RCOM_1590700|glycogenin glucosyltransferase [EC:2.4.1.186];K02971|3|3e-14|78.6|mtr:MTR_7g076530|small subunit ribosomal protein S21e	GO:0043231//intracellular membrane-bounded organelle	GO:0035251//UDP-glucosyltransferase activity	-	gi|462418761|gb|EMJ23024.1|/0/hypothetical protein PRUPE_ppa003165mg [Prunus persica]
MDP0000262678	2046	1	131	0.0896849	11.8347	7.04394	Up	1.53e-38	4.56e-37	-	-	-	-	gi|462406755|gb|EMJ12219.1|/0/hypothetical protein PRUPE_ppa020333mg [Prunus persica]
MDP0000713750	567	1	129	0.323625	42.0532	7.02175	Up	6.05e-38	1.78e-36	-	-	-	-	gi|462403551|gb|EMJ09108.1|/5.56995e-45/hypothetical protein PRUPE_ppa019739mg [Prunus persica]
MDP0000231619	1914	0	13	0.01	1.25543	6.97204	Up	0.000115984	0.000665875	-	GO:0031224//intrinsic to membrane	GO:0015291//secondary active transmembrane transporter activity;GO:0015103//inorganic anion transmembrane transporter activity	GO:0015698//inorganic anion transport	gi|462397137|gb|EMJ02936.1|/0/hypothetical protein PRUPE_ppa002556mg [Prunus persica]
MDP0000684928	1725	25	2897	2.65935	310.421	6.86701	Up	0	0	K00666|1|7e-144|509|sbi:SORBI_10g012080|fatty-acyl-CoA synthase [EC:6.2.1.-];K01904|3|2e-43|175|ppp:PHYPADRAFT_113172|4-coumarate--CoA ligase [EC:6.2.1.12]	-	GO:0003824//catalytic activity	-	gi|470104368|ref|XP_004288577.1|/0/PREDICTED: butyrate--CoA ligase AAE11, peroxisomal-like [Fragaria vesca subsp. vesca]
MDP0000225491	1080	3	317	0.509709	54.2535	6.7339	Up	8.17e-91	5.55e-89	K13081|1|4e-129|459|pop:POPTR_835080|leucoanthocyanidin reductase [EC:1.17.1.3]	-	-	-	gi|462404534|gb|EMJ09998.1|/1.4634e-139/hypothetical protein PRUPE_ppa024512mg [Prunus persica]
MDP0000154734	702	3	312	0.784168	82.1504	6.71096	Up	2.54e-89	1.69e-87	K13423|1|3e-19|93.6|aly:ARALYDRAFT_481938|WRKY transcription factor 25;K13424|3|3e-19|93.6|pop:POPTR_663578|WRKY transcription factor 33	-	-	-	-
MDP0000309068	1221	7	719	1.05198	108.844	6.69301	Up	4.37e-204	6.33e-202	-	-	-	-	gi|470128916|ref|XP_004300379.1|/1.24687e-145/PREDICTED: uncharacterized protein LOC101300825 [Fragaria vesca subsp. vesca]
MDP0000672486	987	2	204	0.371824	38.2037	6.68295	Up	9.97e-59	4.39e-57	K14491|1|9e-22|102|osa:4331008|two-component response regulator ARR-B family	-	-	GO:0048511//rhythmic process	gi|462401224|gb|EMJ06781.1|/1.02447e-104/hypothetical protein PRUPE_ppa008837mg [Prunus persica]
MDP0000168536	612	1	102	0.299829	30.8064	6.68295	Up	7.13e-30	1.72e-28	K15718|1|7e-55|211|pop:POPTR_782901|linoleate 9S-lipoxygenase [EC:1.13.11.58]	-	GO:0046914//transition metal ion binding;GO:0016702//oxidoreductase activity, acting on single donors with incorporation of molecular oxygen, incorporation of two atoms of oxygen	GO:0006633//fatty acid biosynthetic process	gi|462403816|gb|EMJ09373.1|/5.05018e-69/hypothetical protein PRUPE_ppa001016mg [Prunus persica]
MDP0000136847	1662	1	98	0.110406	10.899	6.62523	Up	1.11e-28	2.6e-27	K08248|1|9e-160|561|vvi:100254058|mandelonitrile lyase [EC:4.1.2.10]	GO:0044444//cytoplasmic part;GO:0043231//intracellular membrane-bounded organelle	GO:0005488//binding;GO:0016829//lyase activity	-	gi|462423583|gb|EMJ27846.1|/0/hypothetical protein PRUPE_ppa022070mg [Prunus persica]
MDP0000177114	2718	1	95	0.0675112	6.4605	6.58038	Up	8.74e-28	1.99e-26	K03327|1|4e-146|517|gmx:100801718|multidrug resistance protein, MATE family	GO:0031090//organelle membrane	GO:0015291//secondary active transmembrane transporter activity	-	gi|470105596|ref|XP_004289168.1|/2.62103e-174/PREDICTED: uncharacterized GPI-anchored protein At1g61900-like [Fragaria vesca subsp. vesca]
MDP0000250047	1530	1	90	0.119932	10.8728	6.50237	Up	2.7e-26	5.92e-25	K13691|1|4e-165|579|pop:POPTR_807713|pathogen-inducible salicylic acid glucosyltransferase [EC:2.4.1.-]	-	GO:0016758//transferase activity, transferring hexosyl groups	-	gi|462395230|gb|EMJ01029.1|/0/hypothetical protein PRUPE_ppa005475mg [Prunus persica]
MDP0000204873	2829	1	89	0.0648623	5.81499	6.48625	Up	5.37e-26	1.17e-24	K13416|1|3e-66|251|ath:AT4G33430|brassinosteroid insensitive 1-associated receptor kinase 1 [EC:2.7.10.1 2.7.11.1]	-	GO:0004674//protein serine/threonine kinase activity	GO:0009987//cellular process;GO:0008152//metabolic process	gi|462409604|gb|EMJ14938.1|/0/hypothetical protein PRUPE_ppa000808mg [Prunus persica]
MDP0000520035	2019	6	531	0.545306	48.6128	6.47813	Up	1.08e-149	1.17e-147	K15718|1|0.0|857|gmx:100815550|linoleate 9S-lipoxygenase [EC:1.13.11.58]	-	GO:0046914//transition metal ion binding;GO:0016702//oxidoreductase activity, acting on single donors with incorporation of molecular oxygen, incorporation of two atoms of oxygen	GO:0006633//fatty acid biosynthetic process	gi|462403744|gb|EMJ09301.1|/0/hypothetical protein PRUPE_ppa001216mg [Prunus persica]
MDP0000312765	1122	12	1060	1.96252	174.624	6.47541	Up	1.98e-297	4.5e-295	K08241|1|2e-49|194|rcu:RCOM_1595240|jasmonate O-methyltransferase [EC:2.1.1.141]	-	GO:0016740//transferase activity	-	gi|224093774|ref|XP_002309986.1|/5.03576e-106/predicted protein [Populus trichocarpa]
MDP0000877084	345	1	88	0.531871	47.1472	6.46995	Up	1.07e-25	2.29e-24	-	-	-	-	-
MDP0000126274	1584	14	1185	1.6218	138.279	6.41384	Up	0	0	K00423|1|6e-54|210|rcu:RCOM_0657480|L-ascorbate oxidase [EC:1.10.3.3]	-	GO:0046872//metal ion binding;GO:0016682//oxidoreductase activity, acting on diphenols and related substances as donors, oxygen as acceptor	GO:0008152//metabolic process	gi|462400648|gb|EMJ06205.1|/0/hypothetical protein PRUPE_ppa003587mg [Prunus persica]
MDP0000185333	1014	2	160	0.361924	29.1658	6.33245	Up	1.28e-45	4.46e-44	K04125|1|2e-146|516|pop:POPTR_550316|gibberellin 2-oxidase [EC:1.14.11.13]	-	GO:0003824//catalytic activity;GO:0046914//transition metal ion binding	GO:0008152//metabolic process	gi|255040359|gb|ACT99992.1|/2.49339e-178/gibberellin 2-oxidase [Malus x domestica]
MDP0000510251	1242	1	76	0.147742	11.3106	6.25845	Up	3.96e-22	7.44e-21	K01188|1|2e-111|400|sbi:SORBI_06g019840|beta-glucosidase [EC:3.2.1.21]	-	-	-	gi|462416589|gb|EMJ21326.1|/2.11151e-140/hypothetical protein PRUPE_ppa020817mg, partial [Prunus persica]
MDP0000780011	948	5	365	0.967802	71.1667	6.20035	Up	6.43e-102	4.87e-100	K13030|1|3e-64|243|sbi:SORBI_01g001220|cyanohydrin beta-glucosyltransferase [EC:2.4.1.85];K13691|2|7e-46|182|vvi:100242294|pathogen-inducible salicylic acid glucosyltransferase [EC:2.4.1.-];K13228|3|8e-45|179|zma:100274317|UDP-glucosyltransferase BX9 [EC:2.4.1.202];K13692|4|1e-43|174|rcu:RCOM_1154190|UDP-glucose:(indol-3-yl)acetate beta-D-glucosyltransferase [EC:2.4.1.121]	-	GO:0035251//UDP-glucosyltransferase activity	-	gi|470136299|ref|XP_004303932.1|/8.12013e-136/PREDICTED: UDP-glycosyltransferase 85A1-like [Fragaria vesca subsp. vesca]
MDP0000319502	1245	3	217	0.442157	32.2168	6.18711	Up	4.87e-61	2.22e-59	-	-	-	-	gi|462400053|gb|EMJ05721.1|/2.20799e-113/hypothetical protein PRUPE_ppa018203mg [Prunus persica]
MDP0000195437	1629	3	207	0.337929	23.4877	6.11905	Up	4.5e-58	1.96e-56	-	-	-	-	gi|470143931|ref|XP_004307620.1|/1.94971e-131/PREDICTED: uncharacterized protein LOC101295757 [Fragaria vesca subsp. vesca]
MDP0000836051	654	3	206	0.841722	58.2213	6.11206	Up	8.9e-58	3.86e-56	-	-	-	-	gi|470147136|ref|XP_004309172.1|/3.88098e-73/PREDICTED: uncharacterized protein LOC101302889 [Fragaria vesca subsp. vesca]
MDP0000887107	984	4	258	0.745916	48.4637	6.02175	Up	1.05e-71	5.57e-70	K09422|1|3e-72|270|vvi:100244605|myb proto-oncogene protein, plant	-	-	-	gi|462400077|gb|EMJ05745.1|/1.2777e-131/hypothetical protein PRUPE_ppa017136mg [Prunus persica]
MDP0000125303	1317	9	563	1.25395	79.0159	5.97759	Up	1.49e-154	1.68e-152	K15718|1|0.0|645|vvi:100252850|linoleate 9S-lipoxygenase [EC:1.13.11.58]	-	-	-	-
MDP0000149146	2844	2	125	0.12904	8.12405	5.97631	Up	3.08e-35	8.54e-34	K00423|1|5e-55|214|smo:SELMODRAFT_104957|L-ascorbate oxidase [EC:1.10.3.3]	GO:0005576//extracellular region	GO:0046914//transition metal ion binding;GO:0016682//oxidoreductase activity, acting on diphenols and related substances as donors, oxygen as acceptor	GO:0009808//lignin metabolic process	gi|462400648|gb|EMJ06205.1|/0/hypothetical protein PRUPE_ppa003587mg [Prunus persica]
MDP0000126570	1560	1	61	0.117625	7.22765	5.94126	Up	1.11e-17	1.75e-16	-	-	-	-	gi|462421018|gb|EMJ25281.1|/1.31302e-169/hypothetical protein PRUPE_ppa015483mg [Prunus persica]
MDP0000155543	420	1	60	0.436894	26.4055	5.91741	Up	2.19e-17	3.42e-16	K09286|1|7e-17|84.0|vvi:100254616|EREBP-like factor;K14516|3|3e-16|82.0|vvi:100246426|ethylene-responsive transcription factor 1	GO:0043231//intracellular membrane-bounded organelle	GO:0001071//nucleic acid binding transcription factor activity	GO:0006351//transcription, DNA-dependent;GO:0000160//two-component signal transduction system (phosphorelay)	gi|462420707|gb|EMJ24970.1|/9.33164e-28/hypothetical protein PRUPE_ppa013137mg [Prunus persica]
MDP0000123248	1512	6	352	0.728156	43.0312	5.88499	Up	1.39e-96	1e-94	K01762|1|0.0|694|pop:POPTR_830388|1-aminocyclopropane-1-carboxylate synthase [EC:4.4.1.14]	-	GO:0016740//transferase activity;GO:0048037//cofactor binding;GO:0016846//carbon-sulfur lyase activity	GO:0008652//cellular amino acid biosynthetic process;GO:0003006//developmental process involved in reproduction;GO:0009692	gi|4996109|dbj|BAA78333.1|/0/1-aminocyclopropane-1-carboxylic acid synthase [Pyrus pyrifolia]
MDP0000156664	630	1	58	0.291262	17.0169	5.8685	Up	8.56e-17	1.3e-15	K01188|1|2e-58|223|sbi:SORBI_06g019840|beta-glucosidase [EC:3.2.1.21]	-	-	-	gi|16757966|gb|AAA93234.2|/8.89125e-80/amygdalin hydrolase isoform AH I precursor [Prunus serotina]
MDP0000443502	312	1	56	0.588126	33.1761	5.81788	Up	3.34e-16	4.95e-15	K00517|1|6e-13|70.5|ath:AT3G26170|[EC:1.14.-.-];K05280|2|1e-12|69.7|mtr:MTR_3g025230|flavonoid 3'-monooxygenase [EC:1.14.13.21];K13029|3|2e-12|68.9|sbi:SORBI_01g001180|4-hydroxyphenylacetaldehyde oxime monooxygenase [EC:1.14.13.68]	-	-	-	-
MDP0000699845	1710	109	6092	11.6965	658.5	5.81504	Up	0	0	K00422|1|6e-138|489|vvi:100256583|polyphenol oxidase [EC:1.10.3.1]	GO:0009534//chloroplast thylakoid	GO:0043169//cation binding;GO:0016682//oxidoreductase activity, acting on diphenols and related substances as donors, oxygen as acceptor	GO:0008152//metabolic process	gi|1172584|sp|P43309.1|PPO_MALDO/0/RecName: Full=Polyphenol oxidase, chloroplastic; Short=PPO; AltName: Full=Catechol oxidase; Flags: Precursor
MDP0000351107	471	1	52	0.389587	20.4068	5.71096	Up	5.05e-15	7.04e-14	-	-	-	-	-
MDP0000265644	951	10	519	1.9295	100.874	5.70818	Up	3.98e-140	4.03e-138	K06892|1|9e-19|92.4|pop:POPTR_550478|;K04124|3|3e-14|77.4|vvi:100265167|gibberellin 3-beta-dioxygenase [EC:1.14.11.15];K05282|4|2e-13|74.7|aly:ARALYDRAFT_492287|gibberellin 20-oxidase [EC:1.14.11.12];K05278|5|3e-13|73.9|mtr:MTR_5g059130|flavonol synthase [EC:1.14.11.23]	-	-	-	-
MDP0000552625	1113	26	1321	4.2865	219.381	5.6775	Up	0	0	K05279|1|2e-103|374|rcu:RCOM_0596300|flavonol 3-O-methyltransferase [EC:2.1.1.76];K13066|3|1e-101|367|pop:POPTR_824484|caffeic acid 3-O-methyltransferase [EC:2.1.1.68]	-	GO:0005515//protein binding;GO:0008168//methyltransferase activity	GO:0006730//one-carbon metabolic process	gi|462414597|gb|EMJ19334.1|/2.44619e-137/hypothetical protein PRUPE_ppa007229mg [Prunus persica]
MDP0000490846	912	1	43	0.201201	8.71497	5.43679	Up	2.23e-12	2.7e-11	-	-	GO:0003824//catalytic activity	-	gi|462394833|gb|EMJ00632.1|/2.8019e-130/hypothetical protein PRUPE_ppa026591mg [Prunus persica]
MDP0000836165	1695	11	458	1.19083	49.9445	5.39029	Up	7.2e-121	6.35e-119	K01051|1|0.0|724|gmx:100800971|pectinesterase [EC:3.1.1.11]	GO:0030312//external encapsulating structure	GO:0030234//enzyme regulator activity;GO:0004091//carboxylesterase activity	GO:0071555//cell wall organization	gi|119507465|dbj|BAF42040.1|/0/pectin methylesterase 3 [Pyrus communis]
MDP0000910523	1218	40	1659	6.02612	251.763	5.38469	Up	0	0	K09838|1|6e-16|83.6|ath:AT5G67030|zeaxanthin epoxidase [EC:1.14.13.90]	-	GO:0016709//oxidoreductase activity, acting on paired donors, with incorporation or reduction of molecular oxygen, NAD(P)H as one donor, and incorporation of one atom of oxygen	GO:0008152//metabolic process	gi|462408126|gb|EMJ13460.1|/5.52546e-178/hypothetical protein PRUPE_ppa006635mg [Prunus persica]
MDP0000158753	1617	2	81	0.226958	9.25907	5.35037	Up	2.76e-22	5.2e-21	K14638|1|8e-94|342|gmx:100816253|solute carrier family 15 (peptide/histidine transporter), member 3/4	-	-	-	gi|462416660|gb|EMJ21397.1|/0/hypothetical protein PRUPE_ppa003058mg [Prunus persica]
MDP0000306394	624	1	40	0.294063	11.8486	5.33245	Up	1.69e-11	1.94e-10	-	GO:0031224//intrinsic to membrane	GO:0005275//amine transmembrane transporter activity	GO:0009628//response to abiotic stimulus;GO:0006865//amino acid transport	gi|462412358|gb|EMJ17407.1|/8.21491e-46/hypothetical protein PRUPE_ppa016172mg [Prunus persica]
MDP0000554950	939	2	80	0.390831	15.7477	5.33245	Up	5.4e-22	1.01e-20	K13258|1|2e-69|260|gmx:547489|2-hydroxyisoflavanone dehydratase [EC:4.2.1.105];K14493|2|2e-24|111|ppp:PHYPADRAFT_118478|gibberellin receptor GID1 [EC:3.-.-.-]	-	-	-	gi|462395843|gb|EMJ01642.1|/2.49055e-129/hypothetical protein PRUPE_ppa008902mg [Prunus persica]
MDP0000210022	732	1	39	0.250677	9.84795	5.29592	Up	3.31e-11	3.73e-10	K15382|1|5e-83|305|rcu:RCOM_0138900|solute carrier family 50 (sugar transporter)	GO:0016021//integral to membrane	GO:0015144//carbohydrate transmembrane transporter activity	GO:0006810//transport	gi|462395990|gb|EMJ01789.1|/2.02889e-87/hypothetical protein PRUPE_ppa010181mg [Prunus persica]
MDP0000150382	1899	28	1088	2.70557	105.9	5.29063	Up	1.23e-282	2.71e-280	K13691|1|8e-159|558|vvi:100242294|pathogen-inducible salicylic acid glucosyltransferase [EC:2.4.1.-]	-	-	-	-
MDP0000856971	600	4	154	1.2233	47.4418	5.27731	Up	4.15e-41	1.33e-39	K13030|1|2e-26|117|sbi:SORBI_01g001220|cyanohydrin beta-glucosyltransferase [EC:2.4.1.85];K13493|2|6e-11|65.5|ath:AT5G05860|cytokinin-N-glucosyltransferase [EC:2.4.1.-];K13068|3|2e-09|60.5|aly:ARALYDRAFT_479675|sinapate 1-glucosyltransferase [EC:2.4.1.120];K13691|5|2e-08|57.0|rcu:RCOM_0101360|pathogen-inducible salicylic acid glucosyltransferase [EC:2.4.1.-]	-	GO:0016757//transferase activity, transferring glycosyl groups	-	gi|462413069|gb|EMJ18118.1|/1.76719e-71/hypothetical protein PRUPE_ppa018486mg, partial [Prunus persica]
MDP0000914171	714	2	77	0.513993	19.9336	5.27731	Up	4.06e-21	7.35e-20	-	-	-	-	-
MDP0000287919	1167	85	3251	13.3651	514.918	5.2678	Up	0	0	K00660|1|4e-135|479|vvi:100263443|chalcone synthase [EC:2.3.1.74]	-	GO:0016747//transferase activity, transferring acyl groups other than amino-acyl groups	GO:0009058//biosynthetic process	gi|421953226|gb|AFX71922.1|/0/BIS3 biphenyl synthase [Malus x domestica]
MDP0000470916	888	1	37	0.206639	7.7016	5.21997	Up	1.27e-10	1.37e-09	-	-	-	-	gi|462398472|gb|EMJ04140.1|/5.01702e-36/hypothetical protein PRUPE_ppa016302mg [Prunus persica]
MDP0000205617	1185	1	37	0.154848	5.77132	5.21997	Up	1.27e-10	1.37e-09	K14181|1|1e-121|434|vvi:100256880|valencene synthase [EC:4.2.3.73];K12929|2|3e-88|323|rcu:RCOM_1574190|casbene synthase [EC:4.2.3.8];K14184|5|2e-78|290|aly:ARALYDRAFT_348000|alpha-humulene/beta-caryophyllene synthase [EC:4.2.3.- 4.2.3.57]	-	-	-	gi|470116307|ref|XP_004294324.1|/9.41237e-159/PREDICTED: (-)-alpha-pinene synthase-like [Fragaria vesca subsp. vesca]
MDP0000208899	1173	16	591	2.50292	93.1283	5.21754	Up	3.22e-153	3.59e-151	K00660|1|1e-140|498|vvi:100263443|chalcone synthase [EC:2.3.1.74]	-	-	-	-
MDP0000804928	408	3	110	1.34923	49.8339	5.20692	Up	1.6e-29	3.85e-28	-	-	-	-	gi|462409034|gb|EMJ14368.1|/2.57758e-30/hypothetical protein PRUPE_ppa026968mg [Prunus persica]
MDP0000204536	2226	1	35	0.0824328	2.90626	5.1398	Up	4.87e-10	5.02e-09	K03549|1|0.0|804|pop:POPTR_208054|KUP system potassium uptake protein	-	-	-	-
MDP0000788170	717	96	3289	24.5684	847.885	5.10899	Up	0	0	-	-	-	-	-
MDP0000241358	642	6	200	1.71491	57.582	5.06941	Up	4.99e-52	1.96e-50	K13464|1|2e-33|140|rcu:RCOM_0684970|jasmonate ZIM domain-containing protein	-	-	-	gi|462412108|gb|EMJ17157.1|/8.60187e-62/hypothetical protein PRUPE_ppa011370mg [Prunus persica]
MDP0000144280	543	1	33	0.337929	11.2333	5.05492	Up	1.86e-09	1.83e-08	-	-	-	-	gi|462421482|gb|EMJ25745.1|/7.05008e-39/hypothetical protein PRUPE_ppa024604mg [Prunus persica]
MDP0000182115	2697	1	33	0.0680368	2.26165	5.05492	Up	1.86e-09	1.83e-08	K04733|1|3e-31|135|smo:SELMODRAFT_159261|interleukin-1 receptor-associated kinase 4 [EC:2.7.11.1]	-	GO:0005488//binding;GO:0016301//kinase activity	-	gi|470118540|ref|XP_004295385.1|/0/PREDICTED: uncharacterized protein LOC101312912 [Fragaria vesca subsp. vesca]
MDP0000203897	699	4	130	1.05004	34.3762	5.03289	Up	3.94e-34	1.06e-32	K13691|1|7e-76|281|vvi:100242294|pathogen-inducible salicylic acid glucosyltransferase [EC:2.4.1.-]	-	GO:0035251//UDP-glucosyltransferase activity	GO:0009072//aromatic amino acid family metabolic process;GO:0032787//monocarboxylic acid metabolic process	gi|462399407|gb|EMJ05075.1|/1.5113e-89/hypothetical protein PRUPE_ppa005294mg [Prunus persica]
MDP0000523487	582	9	290	2.83756	92.1016	5.02051	Up	1.74e-74	9.51e-73	K01859|1|5e-39|158|vvi:100233078|chalcone isomerase [EC:5.5.1.6]	-	GO:0016872//intramolecular lyase activity	GO:0009699//phenylpropanoid biosynthetic process;GO:0006575//cellular modified amino acid metabolic process	gi|310751874|gb|ADP09377.1|/1.41582e-54/chalcone isomerase [Pyrus pyrifolia]
MDP0000182000	1638	1	32	0.112024	3.61101	5.01052	Up	3.62e-09	3.48e-08	K09755|1|0.0|665|rcu:RCOM_0193830|ferulate-5-hydroxylase [EC:1.14.-.-]	-	GO:0016709//oxidoreductase activity, acting on paired donors, with incorporation or reduction of molecular oxygen, NAD(P)H as one donor, and incorporation of one atom of oxygen;GO:0005506//iron ion binding	GO:0008152//metabolic process	gi|462408222|gb|EMJ13556.1|/0/hypothetical protein PRUPE_ppa014572mg [Prunus persica]
MDP0000183012	1176	4	126	0.624134	19.8041	4.9878	Up	5.67e-33	1.48e-31	-	-	-	-	-
MDP0000180084	282	1	31	0.650693	20.3191	4.96472	Up	7.07e-09	6.6e-08	-	-	-	-	-
MDP0000165364	765	13	398	3.11822	96.1643	4.94671	Up	6.23e-101	4.68e-99	-	-	-	GO:0000902//cell morphogenesis;GO:0009827//plant-type cell wall modification	gi|462405239|gb|EMJ10703.1|/2.03566e-101/hypothetical protein PRUPE_ppa010376mg [Prunus persica]
MDP0000859733	1425	6	183	0.772612	23.7371	4.94126	Up	4.15e-47	1.48e-45	K09843|1|0.0|758|pop:POPTR_783291|(+)-abscisic acid 8'-hydroxylase [EC:1.14.13.93]	-	GO:0016709//oxidoreductase activity, acting on paired donors, with incorporation or reduction of molecular oxygen, NAD(P)H as one donor, and incorporation of one atom of oxygen;GO:0005506//iron ion binding	GO:0006952//defense response;GO:0009687//abscisic acid metabolic process;GO:0009416//response to light stimulus;GO:0003006//developmental process involved in reproduction	gi|462406312|gb|EMJ11776.1|/0/hypothetical protein PRUPE_ppa005059mg [Prunus persica]
MDP0000769652	576	4	121	1.27427	38.8289	4.92938	Up	1.58e-31	3.96e-30	-	-	-	-	gi|470129860|ref|XP_004300826.1|/3.50566e-58/PREDICTED: uncharacterized protein LOC101295050 [Fragaria vesca subsp. vesca]
MDP0000503940	1089	7	207	1.17949	35.1346	4.89665	Up	7.2e-53	2.88e-51	K05277|1|5e-62|236|pop:POPTR_646527|leucoanthocyanidin dioxygenase [EC:1.14.11.19];K06892|5|3e-60|230|pop:POPTR_550478|	-	GO:0046914//transition metal ion binding;GO:0016706//oxidoreductase activity, acting on paired donors, with incorporation or reduction of molecular oxygen, 2-oxoglutarate as one donor, and incorporation of one atom each of oxygen into both donors;GO:0016701//oxidoreductase activity, acting on single donors with incorporation of molecular oxygen	GO:0008152//metabolic process	gi|462401087|gb|EMJ06644.1|/1.04994e-177/hypothetical protein PRUPE_ppa007856mg [Prunus persica]
MDP0000128562	369	2	59	0.994555	29.5541	4.89316	Up	6.85e-16	1e-14	-	-	-	GO:0006950//response to stress	gi|60280863|gb|AAX18324.1|/9.50939e-65/major allergen Mal d 1.03G [Malus x domestica]
MDP0000815270	2520	3	88	0.218447	6.45467	4.88499	Up	3.83e-23	7.49e-22	K13254|1|7e-63|240|osa:4339999|spastin [EC:3.6.4.3]	-	-	-	-
MDP0000276022	1428	1	29	0.128498	3.75372	4.8685	Up	2.68e-08	2.38e-07	-	-	GO:0016787//hydrolase activity	-	gi|462397563|gb|EMJ03231.1|/0/hypothetical protein PRUPE_ppa005157mg [Prunus persica]
MDP0000134151	1122	1	29	0.163543	4.77746	4.8685	Up	2.68e-08	2.38e-07	K12356|1|7e-80|226|pop:POPTR_563103|coniferyl-alcohol glucosyltransferase [EC:2.4.1.111]	-	-	-	-
MDP0000265874	573	17	489	5.44402	157.742	4.85675	Up	1.82e-122	1.63e-120	-	-	-	-	gi|382948203|gb|AFG33216.1|/5.70035e-61/dehydrin 6 [Malus x domestica]
MDP0000171438	720	3	86	0.764564	22.0779	4.85182	Up	1.44e-22	2.76e-21	K01051|1|2e-07|53.9|smo:SELMODRAFT_76951|pectinesterase [EC:3.1.1.11]	-	GO:0003824//catalytic activity	GO:0009755//hormone-mediated signaling pathway	gi|13430203|gb|AAK25768.1|AF336307_1/2.20577e-30/auxin-repressed protein like-protein [Malus x domestica]
MDP0000248148	1440	6	172	0.764564	22.0779	4.85182	Up	6.16e-44	2.08e-42	K12356|1|9e-142|501|pop:POPTR_563103|coniferyl-alcohol glucosyltransferase [EC:2.4.1.111]	-	GO:0016758//transferase activity, transferring hexosyl groups	-	gi|462399410|gb|EMJ05078.1|/0/hypothetical protein PRUPE_ppa005112mg [Prunus persica]
MDP0000815065	1122	12	342	1.96252	56.3411	4.84341	Up	5.84e-86	3.75e-84	K12130|1|9e-70|262|rcu:RCOM_0969830|pseudo-response regulator 5	-	-	-	-
MDP0000939841	1143	6	170	0.96323	27.4913	4.83495	Up	2.32e-43	7.74e-42	K06892|1|4e-52|203|pop:POPTR_550478|;K05933|2|6e-40|163|gmx:100790622|aminocyclopropanecarboxylate oxidase [EC:1.14.17.4];K05278|5|2e-39|161|mtr:MTR_5g059130|flavonol synthase [EC:1.14.11.23]	-	GO:0016706//oxidoreductase activity, acting on paired donors, with incorporation or reduction of molecular oxygen, 2-oxoglutarate as one donor, and incorporation of one atom each of oxygen into both donors	GO:0008152//metabolic process	gi|462396731|gb|EMJ02530.1|/6.22761e-160/hypothetical protein PRUPE_ppa007619mg [Prunus persica]
MDP0000371737	1326	31	877	4.28986	122.25	4.83276	Up	8.17e-218	1.36e-215	K13065|1|3e-177|619|rcu:RCOM_1442250|shikimate O-hydroxycinnamoyltransferase [EC:2.3.1.133]	-	GO:0050737	-	gi|381141804|gb|AFF57839.1|/0/hydroxycinnamoyl-coenzyme A shikimate/quinate hydroxycinnamoyltransferase 1 [Pyrus x bretschneideri]
MDP0000385168	708	7	196	1.81422	51.1699	4.81788	Up	1.06e-49	3.97e-48	K00660|1|1e-78|290|vvi:100263443|chalcone synthase [EC:2.3.1.74]	-	GO:0016747//transferase activity, transferring acyl groups other than amino-acyl groups	GO:0008152//metabolic process	gi|372125569|gb|AEX88418.1|/2.90625e-112/biphenyl synthase 4 [Malus x domestica]
MDP0000430442	198	1	28	0.926744	26.1388	4.81788	Up	5.21e-08	4.5e-07	K00517|1|2e-07|52.0|osa:4348172|[EC:1.14.-.-];K05280|2|4e-07|51.2|zma:100279887|flavonoid 3'-monooxygenase [EC:1.14.13.21]	-	GO:0004497//monooxygenase activity;GO:0005506//iron ion binding	-	gi|462424427|gb|EMJ28690.1|/4.65254e-19/hypothetical protein PRUPE_ppa004517mg [Prunus persica]
MDP0000124776	2037	3	83	0.270243	7.53146	4.8006	Up	1.06e-21	1.95e-20	K01193|1|0.0|945|pop:POPTR_817289|beta-fructofuranosidase [EC:3.2.1.26]	-	-	-	-
MDP0000744397	1425	2	55	0.257537	7.13411	4.79188	Up	9.75e-15	1.34e-13	-	-	-	-	gi|462413789|gb|EMJ18838.1|/1.10788e-103/hypothetical protein PRUPE_ppa002429mg [Prunus persica]
MDP0000168735	723	5	137	1.26899	35.0247	4.78662	Up	5.31e-35	1.46e-33	K00660|1|2e-57|220|vvi:100263443|chalcone synthase [EC:2.3.1.74]	-	GO:0016747//transferase activity, transferring acyl groups other than amino-acyl groups	GO:0009058//biosynthetic process	gi|372125565|gb|AEX88416.1|/8.56613e-99/biphenyl synthase 2 [Malus x domestica]
MDP0000145953	765	5	137	1.19932	33.1018	4.78662	Up	5.31e-35	1.46e-33	K13426|1|5e-51|199|vvi:100251862|WRKY transcription factor 29	-	-	GO:0009743//response to carbohydrate stimulus	gi|462406849|gb|EMJ12313.1|/3.37101e-88/hypothetical protein PRUPE_ppa025013mg [Prunus persica]
MDP0000593536	789	1	27	0.232567	6.32527	4.76541	Up	1.01e-07	8.52e-07	K06892|1|5e-43|172|pop:POPTR_550478|;K05278|2|3e-34|143|mtr:MTR_5g059130|flavonol synthase [EC:1.14.11.23]	-	GO:0016491//oxidoreductase activity	-	gi|462396731|gb|EMJ02530.1|/5.63985e-126/hypothetical protein PRUPE_ppa007619mg [Prunus persica]
MDP0000261468	969	1	27	0.189366	5.1503	4.76541	Up	1.01e-07	8.52e-07	K07393|1|1e-156|550|vvi:100268002|putative glutathione S-transferase	GO:0009536//plastid	GO:0003824//catalytic activity	GO:0010038//response to metal ion	gi|462407451|gb|EMJ12785.1|/4.53397e-166/hypothetical protein PRUPE_ppa008612mg [Prunus persica]
MDP0000389181	156	1	27	1.17625	31.9913	4.76541	Up	1.01e-07	8.52e-07	-	GO:0009532//plastid stroma;GO:0016020//membrane;GO:0042579//microbody	GO:0005488//binding;GO:0016491//oxidoreductase activity	GO:0006952//defense response;GO:0006970//response to osmotic stress	gi|5002232|gb|AAD37373.1|AF145234_1/1.15688e-08/NADPH:quinone oxidoreductase [Arabidopsis thaliana]
MDP0000852436	327	5	133	2.80574	75.1789	4.74388	Up	7.48e-34	2e-32	K13348|1|3e-17|84.7|vcn:VOLCADRAFT_107206|protein Mpv17;K13347|3|2e-06|48.5|vvi:100243066|peroxisomal membrane protein 2	GO:0031224//intrinsic to membrane	-	-	gi|462420331|gb|EMJ24594.1|/4.50944e-35/hypothetical protein PRUPE_ppa011230mg [Prunus persica]
MDP0000142164	1950	1	26	0.0941002	2.46451	4.71096	Up	1.96e-07	1.6e-06	-	-	-	-	gi|462402306|gb|EMJ07863.1|/0/hypothetical protein PRUPE_ppa022765mg [Prunus persica]
MDP0000199152	1428	133	3351	17.0903	433.749	4.66561	Up	0	0	K12742|1|6e-96|349|pop:POPTR_1111628|isoprene synthase [EC:4.2.3.27];K14181|2|2e-81|301|vvi:100256880|valencene synthase [EC:4.2.3.73];K12467|3|1e-75|282|ath:AT2G24210|myrcene/ocimene synthase [EC:4.2.3.15];K07385|4|3e-75|280|ath:AT3G25830|1,8-cineole synthase [EC:4.2.3.-]	GO:0044424//intracellular part	GO:0046872//metal ion binding;GO:0003824//catalytic activity	-	gi|60418690|gb|AAX19772.1|/0/alpha-farnesene synthase [Malus x domestica]
MDP0000174149	1026	1	25	0.178845	4.50386	4.65438	Up	3.81e-07	3.01e-06	K13422|1|4e-16|84.0|bdi:100836477|transcription factor MYC2	GO:0043231//intracellular membrane-bounded organelle	-	-	gi|462395751|gb|EMJ01550.1|/9.11896e-144/hypothetical protein PRUPE_ppa008130mg [Prunus persica]
MDP0000305189	1551	4	100	0.473231	11.9174	4.65438	Up	1.72e-25	3.68e-24	K01802|1|5e-06|51.2|ota:Ot01g03920|peptidylprolyl isomerase [EC:5.2.1.8]	GO:0009534//chloroplast thylakoid	GO:0070011//peptidase activity, acting on L-amino acid peptides	GO:0019538//protein metabolic process;GO:0007165//signal transduction	gi|462399175|gb|EMJ04843.1|/0/hypothetical protein PRUPE_ppa004244mg [Prunus persica]
MDP0000248822	1248	1	25	0.147032	3.70269	4.65438	Up	3.81e-07	3.01e-06	-	-	GO:0003824//catalytic activity	GO:0044238//primary metabolic process	gi|462424125|gb|EMJ28388.1|/0/hypothetical protein PRUPE_ppa019532mg [Prunus persica]
MDP0000641583	1059	20	487	3.46545	85.0012	4.61637	Up	1.66e-118	1.45e-116	K00660|1|6e-100|362|vvi:100232843|chalcone synthase [EC:2.3.1.74]	-	GO:0016747//transferase activity, transferring acyl groups other than amino-acyl groups	GO:0008152//metabolic process	gi|259491239|gb|ACW82504.1|/3.58506e-167/biphenyl synthase 2 [Sorbus aucuparia]
MDP0000152278	408	23	556	10.3441	251.888	4.6059	Up	6.74e-135	6.58e-133	K12742|1|2e-09|59.3|pop:POPTR_1111628|isoprene synthase [EC:4.2.3.27];K12467|2|3e-08|55.5|ath:AT3G25810|myrcene/ocimene synthase [EC:4.2.3.15];K07385|3|6e-07|50.8|ath:AT3G25830|1,8-cineole synthase [EC:4.2.3.-]	-	-	-	-
MDP0000146709	1740	21	507	2.2146	53.8581	4.60405	Up	4.08e-123	3.68e-121	K00681|1|0.0|761|pop:POPTR_760175|gamma-glutamyltranspeptidase [EC:2.3.2.2]	GO:0005618//cell wall;GO:0009536//plastid;GO:0042579//microbody;GO:0005576//extracellular region	GO:0016755;GO:0047635	GO:0006749//glutathione metabolic process;GO:0043094;GO:0006950//response to stress	gi|470132700|ref|XP_004302214.1|/0/PREDICTED: gamma-glutamyltranspeptidase 1-like [Fragaria vesca subsp. vesca]
MDP0000309530	2202	2	48	0.166662	4.02917	4.59548	Up	9.92e-13	1.22e-11	-	-	-	-	gi|462399318|gb|EMJ04986.1|/0/hypothetical protein PRUPE_ppa001792mg [Prunus persica]
MDP0000396630	1371	5	119	0.669203	16.0436	4.58341	Up	7.55e-30	1.82e-28	K13691|1|2e-52|204|gmx:100787483|pathogen-inducible salicylic acid glucosyltransferase [EC:2.4.1.-];K13030|4|1e-51|202|sbi:SORBI_01g001220|cyanohydrin beta-glucosyltransferase [EC:2.4.1.85]	-	-	-	-
MDP0000506825	1425	4	95	0.515075	12.3226	4.58038	Up	4.61e-24	9.32e-23	K13692|1|1e-119|428|ath:AT1G05530|UDP-glucose:(indol-3-yl)acetate beta-D-glucosyltransferase [EC:2.4.1.121];K12338|4|3e-112|403|ath:AT4G14090|anthocyanin 5-O-glucosyltransferase [EC:2.4.1.-]	-	GO:0016757//transferase activity, transferring glycosyl groups	-	gi|60280217|gb|AAX16493.1|/0/UDP-glucose:flavonoid 7-O-glucosyltransferase [Malus x domestica]
MDP0000792088	681	17	399	4.58065	108.297	4.5633	Up	1.07e-96	7.76e-95	K13424|1|6e-19|92.4|zma:100281558|WRKY transcription factor 33	-	-	-	gi|302399123|gb|ADL36856.1|/1.78029e-71/WRKY domain class transcription factor [Malus x domestica]
MDP0000411073	729	5	115	1.25854	29.1583	4.53408	Up	1.04e-28	2.43e-27	K10999|1|9e-29|125|sbi:SORBI_09g005280|cellulose synthase A [EC:2.4.1.12]	GO:0031224//intrinsic to membrane	GO:0016759//cellulose synthase activity	GO:0045229//external encapsulating structure organization;GO:0009250//glucan biosynthetic process	gi|462423930|gb|EMJ28193.1|/1.94916e-82/hypothetical protein PRUPE_ppa001867mg [Prunus persica]
MDP0000159166	315	1	22	0.582525	12.9093	4.46995	Up	2.75e-06	1.98e-05	-	-	-	-	gi|462398366|gb|EMJ04034.1|/1.94049e-09/hypothetical protein PRUPE_ppa014511mg [Prunus persica]
MDP0000159000	1215	2	44	0.30205	6.69374	4.46995	Up	1.37e-11	1.58e-10	K06892|1|6e-37|153|pop:POPTR_550478|;K05278|2|2e-32|138|mtr:MTR_5g059130|flavonol synthase [EC:1.14.11.23]	-	GO:0016706//oxidoreductase activity, acting on paired donors, with incorporation or reduction of molecular oxygen, 2-oxoglutarate as one donor, and incorporation of one atom each of oxygen into both donors	GO:0008152//metabolic process	gi|470127344|ref|XP_004299632.1|/7.58046e-111/PREDICTED: probable 2-oxoglutarate/Fe(II)-dependent dioxygenase-like [Fragaria vesca subsp. vesca]
MDP0000215667	660	1	22	0.278023	6.16128	4.46995	Up	2.75e-06	1.98e-05	-	-	GO:0016798//hydrolase activity, acting on glycosyl bonds	-	gi|462415873|gb|EMJ20610.1|/4.46049e-08/hypothetical protein PRUPE_ppa021891mg, partial [Prunus persica]
MDP0000256865	1011	4	88	0.725995	16.0888	4.46995	Up	4.52e-22	8.46e-21	K06892|1|1e-151|533|pop:POPTR_550478|;K00475|3|1e-50|198|gmx:732548|naringenin 3-dioxygenase [EC:1.14.11.9]	-	GO:0046914//transition metal ion binding;GO:0016706//oxidoreductase activity, acting on paired donors, with incorporation or reduction of molecular oxygen, 2-oxoglutarate as one donor, and incorporation of one atom each of oxygen into both donors	GO:0008152//metabolic process	gi|462406928|gb|EMJ12392.1|/9.75893e-175/hypothetical protein PRUPE_ppa008100mg [Prunus persica]
MDP0000280265	1044	23	504	4.04252	89.2323	4.46424	Up	4.07e-120	3.57e-118	K01183|1|4e-97|352|sbi:SORBI_02g009370|chitinase [EC:3.2.1.14]	-	-	-	-
MDP0000533178	1902	104	2220	10.0334	215.742	4.42643	Up	0	0	K13065|1|2e-27|122|ath:AT5G48930|shikimate O-hydroxycinnamoyltransferase [EC:2.3.1.133]	-	GO:0016747//transferase activity, transferring acyl groups other than amino-acyl groups	-	gi|462400790|gb|EMJ06347.1|/0/hypothetical protein PRUPE_ppa005318mg [Prunus persica]
MDP0000294294	1935	1	21	0.0948296	2.006	4.40284	Up	5.3e-06	3.66e-05	K04733|1|6e-59|227|smo:SELMODRAFT_230241|interleukin-1 receptor-associated kinase 4 [EC:2.7.11.1];K00924|2|2e-58|225|ath:AT3G59420|[EC:2.7.1.-]	-	-	-	-
MDP0000170739	933	1	21	0.196672	4.16035	4.40284	Up	5.3e-06	3.66e-05	-	-	-	-	gi|302398667|gb|ADL36628.1|/8.86659e-87/C2H2L domain class transcription factor [Malus x domestica]
MDP0000153419	672	1	21	0.273059	5.7762	4.40284	Up	5.3e-06	3.67e-05	-	-	-	-	gi|470139782|ref|XP_004305625.1|/1.43205e-33/PREDICTED: uncharacterized protein LOC101314686 [Fragaria vesca subsp. vesca]
MDP0000172457	1281	1	21	0.143244	3.03014	4.40284	Up	5.3e-06	3.67e-05	K00423|1|6e-32|136|rcu:RCOM_0657480|L-ascorbate oxidase [EC:1.10.3.3]	-	GO:0046872//metal ion binding;GO:0016682//oxidoreductase activity, acting on diphenols and related substances as donors, oxygen as acceptor	GO:0008152//metabolic process	gi|462395591|gb|EMJ01390.1|/5.22644e-134/hypothetical protein PRUPE_ppa016123mg [Prunus persica]
MDP0000176595	1389	1	21	0.132106	2.79453	4.40284	Up	5.3e-06	3.67e-05	K13030|1|4e-84|310|sbi:SORBI_01g001220|cyanohydrin beta-glucosyltransferase [EC:2.4.1.85];K13493|2|8e-47|186|ath:AT5G05860|cytokinin-N-glucosyltransferase [EC:2.4.1.-];K13228|3|8e-41|166|zma:100274317|UDP-glucosyltransferase BX9 [EC:2.4.1.202];K13691|5|9e-40|162|rcu:RCOM_0101360|pathogen-inducible salicylic acid glucosyltransferase [EC:2.4.1.-]	-	GO:0016757//transferase activity, transferring glycosyl groups	-	gi|470140298|ref|XP_004305878.1|/6.18416e-176/PREDICTED: UDP-glycosyltransferase 85A2-like [Fragaria vesca subsp. vesca]
MDP0000344130	498	4	84	1.47386	31.1776	4.40284	Up	6.15e-21	1.11e-19	-	-	-	-	-
MDP0000246186	903	18	374	3.65771	76.5554	4.38749	Up	1.49e-88	9.82e-87	K13030|1|3e-56|216|sbi:SORBI_01g001220|cyanohydrin beta-glucosyltransferase [EC:2.4.1.85];K13228|2|7e-45|179|zma:100274317|UDP-glucosyltransferase BX9 [EC:2.4.1.202];K13692|3|1e-43|174|vvi:100252177|UDP-glucose:(indol-3-yl)acetate beta-D-glucosyltransferase [EC:2.4.1.121]	-	GO:0035251//UDP-glucosyltransferase activity	-	gi|470136299|ref|XP_004303932.1|/3.02418e-122/PREDICTED: UDP-glycosyltransferase 85A1-like [Fragaria vesca subsp. vesca]
MDP0000338497	225	3	62	2.4466	50.9332	4.37975	Up	1.04e-15	1.51e-14	-	-	-	-	-
MDP0000225313	2400	5	103	0.382282	7.93265	4.37509	Up	2.63e-25	5.59e-24	K03549|1|0.0|1083|rcu:RCOM_0618610|KUP system potassium uptake protein	GO:0044464//cell part	GO:0046873//metal ion transmembrane transporter activity	GO:0030001//metal ion transport;GO:0034220//ion transmembrane transport	gi|462395712|gb|EMJ01511.1|/0/hypothetical protein PRUPE_ppa001648mg [Prunus persica]
MDP0000295540	480	12	247	4.58738	95.1147	4.37393	Up	7.37e-59	3.26e-57	-	-	-	GO:0006950//response to stress	gi|41323966|gb|AAS00049.1|/2.77458e-85/Mal d 1-like [Malus x domestica]
MDP0000871402	1590	7	144	0.807841	16.7401	4.37309	Up	7.18e-35	1.97e-33	K04733|1|2e-61|234|smo:SELMODRAFT_159261|interleukin-1 receptor-associated kinase 4 [EC:2.7.11.1];K05658|3|6e-52|203|vvi:100262734|ATP-binding cassette, subfamily B (MDR/TAP), member 1;K13430|5|1e-49|196|pop:POPTR_548061|serine/threonine-protein kinase PBS1 [EC:2.7.11.1]	-	-	-	gi|462423231|gb|EMJ27494.1|/0/hypothetical protein PRUPE_ppa020418mg, partial [Prunus persica]
MDP0000234215	777	8	164	1.88927	39.0135	4.36807	Up	1.67e-39	5.13e-38	K12130|1|1e-84|310|rcu:RCOM_0969830|pseudo-response regulator 5	GO:0043231//intracellular membrane-bounded organelle	GO:0003676//nucleic acid binding	GO:0006913//nucleocytoplasmic transport;GO:0048511//rhythmic process;GO:0050794//regulation of cellular process;GO:0009639//response to red or far red light	gi|462416682|gb|EMJ21419.1|/5.68393e-115/hypothetical protein PRUPE_ppa002188mg [Prunus persica]
MDP0000875111	450	10	205	4.07767	84.2041	4.36807	Up	4.81e-49	1.79e-47	-	-	-	-	gi|462420419|gb|EMJ24682.1|/5.38234e-55/hypothetical protein PRUPE_ppa011688mg [Prunus persica]
MDP0000864575	999	4	81	0.734716	14.9869	4.35037	Up	4.33e-20	7.56e-19	K13258|1|9e-81|298|gmx:547489|2-hydroxyisoflavanone dehydratase [EC:4.2.1.105];K14493|2|6e-30|129|vvi:100245285|gibberellin receptor GID1 [EC:3.-.-.-]	-	-	-	gi|462419580|gb|EMJ23843.1|/3.12327e-125/hypothetical protein PRUPE_ppa008552mg [Prunus persica]
MDP0000624875	1299	12	241	1.69511	34.2926	4.33845	Up	3.62e-57	1.56e-55	K11000|1|1e-122|437|mtr:MTR_7g005950|callose synthase [EC:2.4.1.-]	GO:0043234//protein complex;GO:0016020//membrane	GO:0035251//UDP-glucosyltransferase activity	GO:0006074//(1->3)-beta-D-glucan metabolic process	gi|334187647|ref|NP_001154712.2|/3.43967e-149/callose synthase [Arabidopsis thaliana]
MDP0000297151	2016	2	40	0.182039	3.66743	4.33245	Up	1.87e-10	1.99e-09	K13354|1|6e-65|247|smo:SELMODRAFT_160785|solute carrier family 25 (peroxisomal adenine nucleotide transporter), member 17;K00133|2|4e-22|105|ota:Ot01g02440|aspartate-semialdehyde dehydrogenase [EC:1.2.1.11]	GO:0044464//cell part	-	-	gi|462401338|gb|EMJ06895.1|/3.29404e-139/hypothetical protein PRUPE_ppa009732mg [Prunus persica]
MDP0000316943	1092	1	20	0.168036	3.38532	4.33245	Up	1.02e-05	6.8e-05	K04124|1|4e-136|482|pop:POPTR_756811|gibberellin 3-beta-dioxygenase [EC:1.14.11.15]	-	GO:0003824//catalytic activity	GO:0008152//metabolic process	gi|462411706|gb|EMJ16755.1|/1.3431e-148/hypothetical protein PRUPE_ppa007336mg [Prunus persica]
MDP0000147216	1596	3	60	0.344916	6.94881	4.33245	Up	3.84e-15	5.39e-14	K03327|1|0.0|729|vvi:100250616|multidrug resistance protein, MATE family	GO:0000325//plant-type vacuole	GO:0015078//hydrogen ion transmembrane transporter activity;GO:0015291//secondary active transmembrane transporter activity	GO:0015893//drug transport;GO:0009813//flavonoid biosynthetic process;GO:0003006//developmental process involved in reproduction	gi|462411403|gb|EMJ16452.1|/0/hypothetical protein PRUPE_ppa004445mg [Prunus persica]
MDP0000206106	2766	2	40	0.132679	2.67301	4.33245	Up	1.87e-10	1.99e-09	K04733|1|2e-59|229|smo:SELMODRAFT_159261|interleukin-1 receptor-associated kinase 4 [EC:2.7.11.1];K13416|3|2e-53|209|rcu:RCOM_1534760|brassinosteroid insensitive 1-associated receptor kinase 1 [EC:2.7.10.1 2.7.11.1];K00924|4|3e-53|208|aly:ARALYDRAFT_313416|[EC:2.7.1.-];K13417|5|7e-53|207|aly:ARALYDRAFT_899604|somatic embryogenesis receptor kinase 4 [EC:2.7.10.1 2.7.11.1]	-	GO:0004672//protein kinase activity	-	gi|462420937|gb|EMJ25200.1|/0/hypothetical protein PRUPE_ppa014914mg [Prunus persica]
MDP0000576922	1449	22	439	2.78599	56	4.32917	Up	8.6e-103	6.57e-101	K06892|1|2e-52|204|pop:POPTR_550478|;K05933|2|7e-40|163|pop:POPTR_643574|aminocyclopropanecarboxylate oxidase [EC:1.14.17.4];K05278|5|3e-39|161|mtr:MTR_5g059130|flavonol synthase [EC:1.14.11.23]	-	GO:0016706//oxidoreductase activity, acting on paired donors, with incorporation or reduction of molecular oxygen, 2-oxoglutarate as one donor, and incorporation of one atom each of oxygen into both donors	GO:0008152//metabolic process	gi|462396731|gb|EMJ02530.1|/1.5038e-164/hypothetical protein PRUPE_ppa007619mg [Prunus persica]
MDP0000177875	6321	108	2130	3.13518	62.2854	4.31227	Up	0	0	K11000|1|0.0|1828|vvi:100265625|callose synthase [EC:2.4.1.-]	GO:0043234//protein complex;GO:0044444//cytoplasmic part;GO:0016020//membrane	GO:0035251//UDP-glucosyltransferase activity	GO:0006074//(1->3)-beta-D-glucan metabolic process	gi|462417036|gb|EMJ21773.1|/0/hypothetical protein PRUPE_ppa000074mg [Prunus persica]
MDP0000273436	1593	16	315	1.84302	36.55	4.30973	Up	5.8e-74	3.15e-72	-	GO:0009532//plastid stroma;GO:0016020//membrane;GO:0042579//microbody	GO:0016646//oxidoreductase activity, acting on the CH-NH group of donors, NAD or NADP as acceptor;GO:0046914//transition metal ion binding;GO:0016655//oxidoreductase activity, acting on NAD(P)H, quinone or similar compound as acceptor	GO:0006952//defense response;GO:0006970//response to osmotic stress;GO:0008152//metabolic process	gi|462414908|gb|EMJ19645.1|/9.57109e-67/hypothetical protein PRUPE_ppa011741mg [Prunus persica]
MDP0000248951	1824	2	39	0.201201	3.95214	4.29592	Up	3.58e-10	3.73e-09	K08248|1|6e-159|559|vvi:100254058|mandelonitrile lyase [EC:4.1.2.10]	GO:0044444//cytoplasmic part;GO:0043231//intracellular membrane-bounded organelle	GO:0005488//binding;GO:0016829//lyase activity	-	gi|462423583|gb|EMJ27846.1|/0/hypothetical protein PRUPE_ppa022070mg [Prunus persica]
MDP0000254055	291	3	58	1.8917	36.8406	4.28354	Up	1.41e-14	1.91e-13	-	-	-	-	gi|462409034|gb|EMJ14368.1|/1.01116e-26/hypothetical protein PRUPE_ppa026968mg [Prunus persica]
MDP0000136671	858	4	77	0.855456	16.5881	4.27731	Up	5.81e-19	9.71e-18	-	-	-	-	gi|462404237|gb|EMJ09794.1|/6.50861e-118/hypothetical protein PRUPE_ppa022668mg [Prunus persica]
MDP0000764903	1251	27	514	3.96033	75.9448	4.26126	Up	7.7e-119	6.73e-117	K14664|1|3e-148|523|pop:POPTR_711792|IAA-amino acid hydrolase [EC:3.5.1.-]	GO:0016020//membrane;GO:0043231//intracellular membrane-bounded organelle	GO:0010178//IAA-amino acid conjugate hydrolase activity;GO:0070011//peptidase activity, acting on L-amino acid peptides	GO:0006950//response to stress	gi|462411535|gb|EMJ16584.1|/3.48435e-175/hypothetical protein PRUPE_ppa005752mg [Prunus persica]
MDP0000496202	1107	1	19	0.165759	3.17247	4.25845	Up	1.96e-05	0.000126053	-	-	-	-	gi|462400974|gb|EMJ06531.1|/6.60723e-135/hypothetical protein PRUPE_ppa007003mg [Prunus persica]
MDP0000449304	915	1	19	0.200541	3.83817	4.25845	Up	1.96e-05	0.00012601	K05337|1|4e-23|106|olu:OSTLU_7956|ferredoxin;K09517|4|1e-08|58.9|sbi:SORBI_03g013590|DnaJ homolog subfamily B member 11;K03686|5|2e-08|57.8|cre:CHLREDRAFT_55286|molecular chaperone DnaJ	GO:0043231//intracellular membrane-bounded organelle	GO:0005515//protein binding	-	gi|470141273|ref|XP_004306359.1|/1.96478e-107/PREDICTED: uncharacterized protein LOC101298739 [Fragaria vesca subsp. vesca]
MDP0000513751	165	1	19	1.11209	21.2844	4.25845	Up	1.96e-05	0.000126031	-	-	-	-	-
MDP0000318256	2142	7	131	0.599658	11.3043	4.23659	Up	3.27e-31	8.16e-30	K08248|1|2e-161|567|vvi:100254058|mandelonitrile lyase [EC:4.1.2.10]	GO:0043231//intracellular membrane-bounded organelle;GO:0044444//cytoplasmic part	GO:0005488//binding;GO:0016491//oxidoreductase activity;GO:0016829//lyase activity	GO:0008152//metabolic process	gi|462423583|gb|EMJ27846.1|/0/hypothetical protein PRUPE_ppa022070mg [Prunus persica]
MDP0000951190	1044	2	37	0.351524	6.55079	4.21997	Up	1.31e-09	1.3e-08	-	-	-	-	gi|462421659|gb|EMJ25922.1|/4.45584e-146/hypothetical protein PRUPE_ppa024959mg [Prunus persica]
MDP0000194766	507	2	37	0.723847	13.4892	4.21997	Up	1.31e-09	1.3e-08	K01955|1|4e-39|158|vvi:100262205|carbamoyl-phosphate synthase large subunit [EC:6.3.5.5];K13944|2|2e-31|133|pop:POPTR_559669|LOB domain-containing protein 16	-	-	-	-
MDP0000649942	1182	9	166	1.39717	25.9587	4.21564	Up	4.49e-39	1.37e-37	K05356|1|1e-09|62.4|sbi:SORBI_0011s005450|all-trans-nonaprenyl-diphosphate synthase [EC:2.5.1.84 2.5.1.85]	-	GO:0046914//transition metal ion binding	-	gi|147810137|emb|CAN73532.1|/9.50865e-111/hypothetical protein VITISV_012827 [Vitis vinifera]
MDP0000705053	522	18	327	6.32743	115.79	4.19374	Up	2.39e-75	1.34e-73	-	-	-	-	gi|462405428|gb|EMJ10892.1|/1.73872e-52/hypothetical protein PRUPE_ppa012413mg [Prunus persica]
MDP0000206473	216	18	325	15.2913	278.113	4.18489	Up	8.66e-75	4.79e-73	-	-	-	-	gi|462412581|gb|EMJ17630.1|/9.2265e-12/hypothetical protein PRUPE_ppa022164mg [Prunus persica]
MDP0000873893	1806	1	18	0.101603	1.84224	4.18045	Up	3.75e-05	0.0002318	K14487|1|0.0|1020|vvi:100250741|auxin responsive GH3 gene family	-	-	-	gi|462395163|gb|EMJ00962.1|/0/hypothetical protein PRUPE_ppa003134mg [Prunus persica]
MDP0000342145	228	2	35	1.60961	28.3743	4.1398	Up	4.77e-09	4.52e-08	-	-	-	-	-
MDP0000284325	2397	9	156	0.688969	12.0295	4.126	Up	2.79e-36	7.91e-35	-	-	-	-	gi|462413195|gb|EMJ18244.1|/1.17981e-130/hypothetical protein PRUPE_ppa001474mg [Prunus persica]
MDP0000128161	1617	7	121	0.794352	13.8314	4.12203	Up	2.04e-28	4.74e-27	-	GO:0044464//cell part	GO:0016740//transferase activity	-	gi|470134425|ref|XP_004303053.1|/0/PREDICTED: probable glycosyltransferase At5g03795-like [Fragaria vesca subsp. vesca]
MDP0000286359	1812	17	291	1.72153	29.6843	4.10793	Up	2.86e-66	1.42e-64	K05391|1|1e-66|252|pop:POPTR_807853|cyclic nucleotide gated channel, other eukaryote	-	-	-	gi|462415487|gb|EMJ20224.1|/9.64551e-135/hypothetical protein PRUPE_ppa004399mg [Prunus persica]
MDP0000119838	558	18	306	5.9192	101.363	4.09798	Up	1.71e-69	8.78e-68	K13030|1|1e-24|110|sbi:SORBI_01g001220|cyanohydrin beta-glucosyltransferase [EC:2.4.1.85];K13493|2|9e-11|64.7|ath:AT5G05860|cytokinin-N-glucosyltransferase [EC:2.4.1.-];K13068|4|7e-08|55.1|aly:ARALYDRAFT_479675|sinapate 1-glucosyltransferase [EC:2.4.1.120];K13691|5|7e-08|55.1|rcu:RCOM_0101360|pathogen-inducible salicylic acid glucosyltransferase [EC:2.4.1.-]	-	GO:0016757//transferase activity, transferring glycosyl groups	-	gi|462413069|gb|EMJ18118.1|/2.19109e-70/hypothetical protein PRUPE_ppa018486mg, partial [Prunus persica]
MDP0000295689	1044	1	17	0.175762	3.00982	4.09798	Up	7.17e-05	0.000424721	K00517|1|3e-50|197|osa:4348172|[EC:1.14.-.-];K16084|3|5e-34|143|osa:4329723|cytochrome P450, family 76, subfamily M, polypeptide 7 (ent-cassa-12,15-diene 11-hydroxylase) [EC:1.14.13.145];K05280|5|2e-29|127|sbi:SORBI_04g024710|flavonoid 3'-monooxygenase [EC:1.14.13.21]	-	-	-	-
MDP0000144313	2823	1	17	0.0650001	1.11309	4.09798	Up	7.17e-05	0.000424655	-	-	-	-	-
MDP0000272225	909	1	17	0.201865	3.45682	4.09798	Up	7.17e-05	0.000424788	K10999|1|1e-22|105|mtr:MTR_2g035780|cellulose synthase A [EC:2.4.1.12]	-	-	-	-
MDP0000230456	975	2	34	0.376401	6.44565	4.09798	Up	9.08e-09	8.39e-08	-	GO:0043231//intracellular membrane-bounded organelle	GO:0003677//DNA binding;GO:0001071//nucleic acid binding transcription factor activity	GO:0006351//transcription, DNA-dependent	gi|302398879|gb|ADL36734.1|/1.47326e-164/HSF domain class transcription factor [Malus x domestica]
MDP0000124500	2433	1	17	0.0754194	1.29151	4.09798	Up	7.17e-05	0.000424589	K00924|1|7e-63|240|osa:4333525|[EC:2.7.1.-]	-	-	-	gi|462417071|gb|EMJ21808.1|/0/hypothetical protein PRUPE_ppa001538mg [Prunus persica]
MDP0000452572	813	13	221	2.93412	50.2451	4.09798	Up	1.37e-50	5.22e-49	-	-	-	GO:0006950//response to stress	gi|462401687|gb|EMJ07244.1|/1.38149e-66/hypothetical protein PRUPE_ppa012585mg [Prunus persica]
MDP0000170906	2295	3	51	0.239863	4.10752	4.09798	Up	1.29e-12	1.58e-11	K00924|1|1e-51|203|aly:ARALYDRAFT_313416|[EC:2.7.1.-];K04733|2|3e-51|202|smo:SELMODRAFT_230241|interleukin-1 receptor-associated kinase 4 [EC:2.7.11.1]	-	GO:0005488//binding;GO:0004672//protein kinase activity	-	gi|225456209|ref|XP_002282887.1|/0/PREDICTED: wall-associated receptor kinase 2-like isoform 3 [Vitis vinifera]
MDP0000542728	2277	7	117	0.564105	9.49762	4.07353	Up	2.65e-27	5.96e-26	K11000|1|6e-149|526|ath:AT1G05570|callose synthase [EC:2.4.1.-]	GO:0043234//protein complex;GO:0044444//cytoplasmic part;GO:0016020//membrane	GO:0035251//UDP-glucosyltransferase activity	GO:0006074//(1->3)-beta-D-glucan metabolic process	gi|218191881|gb|EEC74308.1|/0/hypothetical protein OsI_09576 [Oryza sativa Indica Group]
MDP0000256650	1848	42	702	4.17035	70.2146	4.07353	Up	9.61e-157	1.09e-154	K08193|1|7e-101|332|olu:OSTLU_2927|MFS transporter, ACS family, solute carrier family 17 (sodium-dependent inorganic phosphate cotransporter), other	-	-	-	-
MDP0000698024	693	3	50	0.794352	13.3361	4.06941	Up	2.45e-12	2.95e-11	-	-	-	-	gi|382948195|gb|AFG33212.1|/6.05426e-75/dehydrin 2 [Malus x domestica]
MDP0000127858	948	2	33	0.387121	6.43425	4.05492	Up	1.73e-08	1.56e-07	-	-	-	-	gi|462415171|gb|EMJ19908.1|/5.68896e-97/hypothetical protein PRUPE_ppa008924mg [Prunus persica]
MDP0000132456	1446	2	33	0.253797	4.2183	4.05492	Up	1.73e-08	1.56e-07	K01723|1|5e-162|569|gmx:100810890|hydroperoxide dehydratase [EC:4.2.1.92]	-	GO:0016491//oxidoreductase activity;GO:0005506//iron ion binding	-	gi|33300600|emb|CAE18065.1|/0/cytochrome P450 [Prunus dulcis]
MDP0000227289	1449	4	66	0.506543	8.41914	4.05492	Up	6.94e-16	1.01e-14	-	-	GO:0004553//hydrolase activity, hydrolyzing O-glycosyl compounds	GO:0009555//pollen development	gi|462411396|gb|EMJ16445.1|/0/hypothetical protein PRUPE_ppa014642mg [Prunus persica]
MDP0000266281	1902	2	33	0.19295	3.20697	4.05492	Up	1.73e-08	1.56e-07	-	-	-	-	-
MDP0000281110	3513	23	377	1.20136	19.8361	4.04538	Up	1.71e-84	1.07e-82	K12124|1|0.0|1816|pop:POPTR_818606|GIGANTEA	GO:0031981//nuclear lumen	GO:0005488//binding	GO:0000302//response to reactive oxygen species;GO:0048582;GO:0009266//response to temperature stimulus;GO:0007623//circadian rhythm;GO:0006351//transcription, DNA-dependent;GO:0009639//response to red or far red light	gi|470108349|ref|XP_004290483.1|/0/PREDICTED: protein GIGANTEA-like [Fragaria vesca subsp. vesca]
MDP0000349802	93	3	49	5.9192	97.388	4.04027	Up	4.65e-12	5.51e-11	-	-	-	-	-
MDP0000728753	993	35	571	6.46761	106.287	4.03858	Up	5.18e-127	4.77e-125	K13420|1|2e-28|124|ath:AT5G46330|LRR receptor-like serine/threonine-protein kinase FLS2 [EC:2.7.11.1]	GO:0005576//extracellular region;GO:0030312//external encapsulating structure	-	-	gi|1679733|gb|AAB19212.1|/0/polygalacturonase-inhibiting protein [Malus x domestica]
MDP0000287302	678	44	716	11.9083	195.198	4.03491	Up	9.6e-159	1.11e-156	-	-	-	GO:0006952//defense response;GO:0001906//cell killing	gi|462405300|gb|EMJ10764.1|/2.59902e-115/hypothetical protein PRUPE_ppa011053mg [Prunus persica]
MDP0000803096	1155	15	242	2.38306	38.728	4.02249	Up	1.51e-54	6.22e-53	-	-	-	-	gi|462401019|gb|EMJ06576.1|/1.73281e-109/hypothetical protein PRUPE_ppa007308mg [Prunus persica]
MDP0000320703	1620	1	16	0.113269	1.82556	4.01052	Up	0.000136675	0.000774116	K15271|1|9e-74|276|rcu:RCOM_1095670|ATP-dependent DNA helicase HFM1/MER3 [EC:3.6.4.12];K15078|4|8e-70|263|vvi:100250139|structure-specific endonuclease subunit SLX1 [EC:3.6.1.-]	-	-	-	gi|470120505|ref|XP_004296342.1|/0/PREDICTED: pentatricopeptide repeat-containing protein At5g59600-like [Fragaria vesca subsp. vesca]
MDP0000867326	1065	6	96	1.03378	16.6615	4.01052	Up	2.15e-22	4.08e-21	K05666|1|3e-72|270|olu:OSTLU_35503|ATP-binding cassette, subfamily C (CFTR/MRP), member 2;K05658|2|1e-34|145|rcu:RCOM_0634950|ATP-binding cassette, subfamily B (MDR/TAP), member 1	GO:0031224//intrinsic to membrane	GO:0017111//nucleoside-triphosphatase activity;GO:0015405;GO:0032559	GO:0006810//transport;GO:0009207	gi|462424023|gb|EMJ28286.1|/1.46834e-168/hypothetical protein PRUPE_ppa000215mg [Prunus persica]
MDP0000136653	1518	1	16	0.12088	1.94823	4.01052	Up	0.000136675	0.000773885	K10999|1|2e-40|165|zma:542685|cellulose synthase A [EC:2.4.1.12]	GO:0016020//membrane	GO:0016757//transferase activity, transferring glycosyl groups	GO:0009987//cellular process	gi|147785659|emb|CAN70913.1|/3.12553e-160/hypothetical protein VITISV_002996 [Vitis vinifera]
MDP0000200682	1701	1	16	0.107875	1.73863	4.01052	Up	0.000136675	0.000774001	K03002|1|2e-170|597|rcu:RCOM_1264750|DNA-directed RNA polymerase I subunit RPA2 [EC:2.7.7.6]	-	GO:0034062//RNA polymerase activity	-	gi|255578257|ref|XP_002529996.1|/3.25567e-169/DNA-directed RNA polymerase I subunit, putative [Ricinus communis]
MDP0000171530	4227	157	2499	6.81542	109.276	4.00304	Up	0	0	K12124|1|0.0|1608|pop:POPTR_818606|GIGANTEA	-	-	-	gi|462395088|gb|EMJ00887.1|/0/hypothetical protein PRUPE_ppa000556mg [Prunus persica]
MDP0000563788	1221	23	366	3.4565	55.4061	4.00266	Up	1.89e-81	1.15e-79	-	-	-	-	gi|470135665|ref|XP_004303631.1|/1.68519e-142/PREDICTED: glucan endo-1,3-beta-glucosidase, basic isoform-like [Fragaria vesca subsp. vesca]
MDP0000158576	1254	11	174	1.60961	25.6474	3.99403	Up	2.04e-39	6.26e-38	K15102|1|4e-122|436|vvi:100253246|solute carrier family 25 (mitochondrial phosphate transporter), member 3	GO:0019866//organelle inner membrane	GO:0005488//binding	GO:0051234//establishment of localization	gi|462405050|gb|EMJ10514.1|/1.2157e-135/hypothetical protein PRUPE_ppa007918mg [Prunus persica]
MDP0000261679	1833	62	978	6.20661	98.6208	3.99002	Up	1.91e-214	3.07e-212	K08150|1|9e-54|209|vvi:100268023|MFS transporter, SP family, solute carrier family 2 (myo-inositol transporter), member 13	GO:0031224//intrinsic to membrane	GO:0016628//oxidoreductase activity, acting on the CH-CH group of donors, NAD or NADP as acceptor;GO:0005356	GO:0008152//metabolic process;GO:0071702	gi|462418750|gb|EMJ23013.1|/0/hypothetical protein PRUPE_ppa004132mg [Prunus persica]
MDP0000755280	1101	8	126	1.3333	21.1532	3.9878	Up	7.02e-29	1.65e-27	K08241|1|1e-45|181|rcu:RCOM_1595240|jasmonate O-methyltransferase [EC:2.1.1.141]	-	-	-	gi|462407026|gb|EMJ12490.1|/2.42305e-113/hypothetical protein PRUPE_ppa002513mg [Prunus persica]
MDP0000770800	1113	6	94	0.989193	15.6108	3.98015	Up	7.69e-22	1.43e-20	K05279|1|2e-100|364|pop:POPTR_834247|flavonol 3-O-methyltransferase [EC:2.1.1.76];K13066|3|2e-97|354|pop:POPTR_824484|caffeic acid 3-O-methyltransferase [EC:2.1.1.68]	-	GO:0008168//methyltransferase activity	-	gi|284437809|gb|ADB85561.1|/1.81413e-132/O-methyltransferase-like protein [Prunus mume]
MDP0000185640	2304	15	235	1.19463	18.8529	3.98015	Up	1.3e-52	5.16e-51	-	GO:0030054//cell junction	GO:0003779//actin binding	GO:0007015//actin filament organization;GO:0009826//unidimensional cell growth	gi|462421592|gb|EMJ25855.1|/0/hypothetical protein PRUPE_ppa026144mg [Prunus persica]
MDP0000453272	1701	107	1665	11.5426	180.926	3.97036	Up	0	0	K12127|1|0.0|669|vvi:100258790|pseudo-response regulator 1	-	-	-	-
MDP0000782642	738	597	9289	148.437	2326.51	3.97024	Up	0	0	-	-	GO:0008422//beta-glucosidase activity;GO:0019865//immunoglobulin binding	-	gi|302321437|gb|ADL16641.1|/3.5976e-124/thaumatin-like protein [Fragaria chiloensis]
MDP0000846849	213	2	31	1.72296	26.9014	3.96472	Up	6.22e-08	5.32e-07	-	-	GO:0004866//endopeptidase inhibitor activity	GO:0006950//response to stress	gi|462418063|gb|EMJ22564.1|/1.0185e-26/hypothetical protein PRUPE_ppa024500mg [Prunus persica]
MDP0000197297	2340	42	643	3.29351	50.7911	3.94688	Up	1.95e-140	1.98e-138	K04733|1|2e-64|246|smo:SELMODRAFT_159261|interleukin-1 receptor-associated kinase 4 [EC:2.7.11.1];K13418|2|2e-64|245|rcu:RCOM_0186340|somatic embryogenesis receptor kinase 1 [EC:2.7.10.1 2.7.11.1]	-	-	-	-
MDP0000207192	378	11	166	5.33981	81.1724	3.92613	Up	3.28e-37	9.52e-36	K13348|1|6e-21|97.1|vcn:VOLCADRAFT_107206|protein Mpv17	-	-	-	-
MDP0000246116	663	11	165	3.04442	46.0005	3.91741	Up	6.18e-37	1.78e-35	-	-	-	-	gi|462423669|gb|EMJ27932.1|/1.26079e-26/hypothetical protein PRUPE_ppa019203mg [Prunus persica]
MDP0000909160	519	5	75	1.76778	26.7107	3.91741	Up	1.75e-17	2.73e-16	K09338|1|4e-23|105|aly:ARALYDRAFT_477377|homeobox-leucine zipper protein	GO:0043231//intracellular membrane-bounded organelle	GO:0003677//DNA binding;GO:0001071//nucleic acid binding transcription factor activity	GO:0006351//transcription, DNA-dependent;GO:0009642//response to light intensity	gi|462408369|gb|EMJ13703.1|/8.44116e-68/hypothetical protein PRUPE_ppa017711mg [Prunus persica]
MDP0000322668	2928	18	265	1.12805	16.7289	3.89044	Up	3.63e-58	1.58e-56	K00517|1|7e-104|377|osa:4348172|[EC:1.14.-.-];K05280|3|1e-84|313|osa:4348304|flavonoid 3'-monooxygenase [EC:1.14.13.21];K16084|4|1e-84|313|osa:4329723|cytochrome P450, family 76, subfamily M, polypeptide 7 (ent-cassa-12,15-diene 11-hydroxylase) [EC:1.14.13.145]	-	-	-	-
MDP0000293001	1344	29	426	3.95935	58.5872	3.88725	Up	1.58e-92	1.1e-90	K13493|1|1e-112|405|ath:AT5G05870|cytokinin-N-glucosyltransferase [EC:2.4.1.-];K13228|3|2e-89|327|zma:100274317|UDP-glucosyltransferase BX9 [EC:2.4.1.202];K13227|4|1e-78|292|zma:100277344|UDP-glucosyltransferase BX8 [EC:2.4.1.202];K13030|5|2e-59|228|sbi:SORBI_01g001220|cyanohydrin beta-glucosyltransferase [EC:2.4.1.85]	-	GO:0016758//transferase activity, transferring hexosyl groups	-	gi|462414442|gb|EMJ19179.1|/0/hypothetical protein PRUPE_ppa005447mg [Prunus persica]
MDP0000302905	1185	31	452	4.8003	70.5038	3.8765	Up	7.11e-98	5.18e-96	K00660|1|3e-142|503|vvi:100263443|chalcone synthase [EC:2.3.1.74]	-	GO:0016747//transferase activity, transferring acyl groups other than amino-acyl groups	GO:0009058//biosynthetic process	gi|372125569|gb|AEX88418.1|/0/biphenyl synthase 4 [Malus x domestica]
MDP0000793247	1131	16	232	2.59587	37.9156	3.8685	Up	6.85e-51	2.63e-49	K13691|1|5e-131|429|rcu:RCOM_0101360|pathogen-inducible salicylic acid glucosyltransferase [EC:2.4.1.-]	-	GO:0016758//transferase activity, transferring hexosyl groups	-	gi|462395230|gb|EMJ01029.1|/1.53942e-167/hypothetical protein PRUPE_ppa005475mg [Prunus persica]
MDP0000456277	1113	11	158	1.81352	26.2394	3.85487	Up	5.15e-35	1.42e-33	K05279|1|1e-100|364|pop:POPTR_834247|flavonol 3-O-methyltransferase [EC:2.1.1.76];K13066|3|8e-97|352|pop:POPTR_824484|caffeic acid 3-O-methyltransferase [EC:2.1.1.68]	-	GO:0008168//methyltransferase activity	-	gi|284437809|gb|ADB85561.1|/1.81413e-132/O-methyltransferase-like protein [Prunus mume]
MDP0000458882	1695	5	71	0.541284	7.74249	3.83834	Up	2.19e-16	3.28e-15	K00666|1|2e-140|497|sbi:SORBI_10g012080|fatty-acyl-CoA synthase [EC:6.2.1.-];K10526|2|2e-41|169|pop:POPTR_801594|OPC-8:0 CoA ligase 1 [EC:6.2.1.-]	-	GO:0016405//CoA-ligase activity	-	gi|462418221|gb|EMJ22670.1|/0/hypothetical protein PRUPE_ppa003617mg [Prunus persica]
MDP0000918923	906	7	99	1.41773	20.1976	3.83252	Up	2.46e-22	4.64e-21	-	-	-	-	gi|462419119|gb|EMJ23382.1|/1.36e-52/hypothetical protein PRUPE_ppa009637mg [Prunus persica]
MDP0000288886	1431	14	198	1.7952	25.5751	3.83252	Up	2.43e-43	8.11e-42	K13030|1|4e-67|253|sbi:SORBI_01g001220|cyanohydrin beta-glucosyltransferase [EC:2.4.1.85];K13493|2|2e-59|228|ath:AT5G05860|cytokinin-N-glucosyltransferase [EC:2.4.1.-];K13068|4|5e-50|197|ath:AT3G21560|sinapate 1-glucosyltransferase [EC:2.4.1.120]	-	-	-	gi|462402812|gb|EMJ08369.1|/0/hypothetical protein PRUPE_ppa022102mg [Prunus persica]
MDP0000145050	903	35	492	7.11222	100.709	3.82375	Up	2.75e-105	2.15e-103	K09422|1|4e-67|253|vvi:100233135|myb proto-oncogene protein, plant	-	-	-	gi|462394624|gb|EMJ00423.1|/6.41098e-95/hypothetical protein PRUPE_ppa021921mg [Prunus persica]
MDP0000227454	3060	6	84	0.359795	5.07399	3.81788	Up	4.33e-19	7.29e-18	K00924|1|0.0|980|aly:ARALYDRAFT_489442|[EC:2.7.1.-]	GO:0016020//membrane	GO:0016491//oxidoreductase activity;GO:0004674//protein serine/threonine kinase activity;GO:0000166//nucleotide binding	GO:0008152//metabolic process	gi|462422287|gb|EMJ26550.1|/0/hypothetical protein PRUPE_ppa000941mg [Prunus persica]
MDP0000191256	843	3	42	0.653008	9.20903	3.81788	Up	3.99e-10	4.15e-09	K10999|1|2e-23|107|gmx:100781996|cellulose synthase A [EC:2.4.1.12]	-	-	-	gi|462410513|gb|EMJ15847.1|/3.39218e-71/hypothetical protein PRUPE_ppa001935mg [Prunus persica]
MDP0000188994	1248	2	28	0.294063	4.14701	3.81788	Up	4.19e-07	3.3e-06	K09838|1|1e-12|72.8|ppp:PHYPADRAFT_186228|zeaxanthin epoxidase [EC:1.14.13.90]	-	-	-	gi|462395278|gb|EMJ01077.1|/1.56228e-167/hypothetical protein PRUPE_ppa006383mg [Prunus persica]
MDP0000274300	1056	2	28	0.347529	4.90102	3.81788	Up	4.19e-07	3.3e-06	K09422|1|6e-97|352|pop:POPTR_564352|myb proto-oncogene protein, plant	-	-	-	gi|462424036|gb|EMJ28299.1|/2.18558e-132/hypothetical protein PRUPE_ppa025672mg [Prunus persica]
MDP0000128413	1845	3	42	0.298366	4.2077	3.81788	Up	3.99e-10	4.15e-09	K13420|1|3e-47|188|aly:ARALYDRAFT_356368|LRR receptor-like serine/threonine-protein kinase FLS2 [EC:2.7.11.1]	-	-	-	-
MDP0000276730	1023	29	401	5.20172	72.4538	3.8	Up	1.08e-85	6.88e-84	K00799|1|3e-68|256|vvi:100242434|glutathione S-transferase [EC:2.5.1.18]	-	GO:0003824//catalytic activity	-	gi|470127187|ref|XP_004299557.1|/2.87449e-81/PREDICTED: probable glutathione S-transferase-like [Fragaria vesca subsp. vesca]
MDP0000472943	1662	19	261	2.09772	29.027	3.7905	Up	3.37e-56	1.43e-54	-	-	-	GO:0009628//response to abiotic stimulus	gi|462395175|gb|EMJ00974.1|/0/hypothetical protein PRUPE_ppa003698mg [Prunus persica]
MDP0000686666	1176	64	879	9.98614	138.157	3.79024	Up	1.63e-185	2.2e-183	K00660|1|0.0|703|pop:POPTR_554829|chalcone synthase [EC:2.3.1.74]	-	GO:0016747//transferase activity, transferring acyl groups other than amino-acyl groups	GO:0008152//metabolic process	gi|60280215|gb|AAX16492.1|/0/chalcone synthase [Malus x domestica]
MDP0000766844	660	5	68	1.39012	19.044	3.77606	Up	1.45e-15	2.09e-14	K05275|1|5e-17|85.9|zma:100272747|pyridoxine 4-dehydrogenase [EC:1.1.1.65]	-	GO:0003824//catalytic activity	GO:0008152//metabolic process	gi|462419341|gb|EMJ23604.1|/2.27869e-78/hypothetical protein PRUPE_ppa008144mg [Prunus persica]
MDP0000522770	288	2	27	1.27427	17.3286	3.76541	Up	7.89e-07	6.01e-06	K13030|1|1e-11|65.9|sbi:SORBI_01g001220|cyanohydrin beta-glucosyltransferase [EC:2.4.1.85]	-	GO:0016758//transferase activity, transferring hexosyl groups	-	gi|470136296|ref|XP_004303931.1|/1.0839e-28/PREDICTED: UDP-glycosyltransferase 85A1-like [Fragaria vesca subsp. vesca]
MDP0000922120	2022	22	295	1.99649	26.967	3.75566	Up	7.1e-63	3.32e-61	K13862|1|2e-16|86.3|ota:Ot04g03190|solute carrier family 4 (sodium borate transporter), member 11	GO:0016020//membrane	GO:0015562//efflux transmembrane transporter activity;GO:0008509//anion transmembrane transporter activity	GO:0006820//anion transport;GO:0010036//response to boron-containing substance	gi|462412906|gb|EMJ17955.1|/0/hypothetical protein PRUPE_ppa024840mg, partial [Prunus persica]
MDP0000322202	561	5	67	1.63543	22.0752	3.75468	Up	2.72e-15	3.84e-14	-	-	-	-	gi|462399845|gb|EMJ05513.1|/1.15762e-18/hypothetical protein PRUPE_ppb021781mg [Prunus persica]
MDP0000886138	798	118	1581	27.1334	366.202	3.7545	Up	0	0	-	GO:0043231//intracellular membrane-bounded organelle	GO:0016741	GO:0006730//one-carbon metabolic process;GO:0010038//response to metal ion	gi|462397996|gb|EMJ03664.1|/1.51575e-126/hypothetical protein PRUPE_ppa010137mg [Prunus persica]
MDP0000130822	1974	3	40	0.278868	3.74546	3.74749	Up	1.41e-09	1.4e-08	K01537|1|0.0|652|ath:AT3G63380|Ca2+-transporting ATPase [EC:3.6.3.8]	-	GO:0005488//binding;GO:0016820//hydrolase activity, acting on acid anhydrides, catalyzing transmembrane movement of substances;GO:0015075//ion transmembrane transporter activity	GO:0006812//cation transport	gi|462395095|gb|EMJ00894.1|/0/hypothetical protein PRUPE_ppa000727mg [Prunus persica]
MDP0000289339	3474	118	1561	6.23271	83.0549	3.73613	Up	0	0	K10999|1|7e-106|384|ath:AT2G25540|cellulose synthase A [EC:2.4.1.12]	-	GO:0016740//transferase activity	-	gi|462413312|gb|EMJ18361.1|/0/hypothetical protein PRUPE_ppa001889mg [Prunus persica]
MDP0000218810	1062	25	326	4.31957	56.7395	3.71539	Up	9.71e-69	4.95e-67	K06892|1|3e-52|203|pop:POPTR_550478|;K05278|2|1e-47|188|gmx:100816829|flavonol synthase [EC:1.14.11.23]	-	GO:0016706//oxidoreductase activity, acting on paired donors, with incorporation or reduction of molecular oxygen, 2-oxoglutarate as one donor, and incorporation of one atom each of oxygen into both donors	GO:0008152//metabolic process	gi|470128801|ref|XP_004300323.1|/0/PREDICTED: protein SRG1-like [Fragaria vesca subsp. vesca]
MDP0000242979	1374	76	989	10.1497	133.046	3.71242	Up	4.28e-205	6.27e-203	K09286|1|6e-17|87.0|ath:AT1G43160|EREBP-like factor	-	-	-	gi|325534103|gb|ADZ28106.1|/5.74162e-150/ethylene response factor 3 [Malus x domestica]
MDP0000191423	1056	5	65	0.868823	11.3774	3.71096	Up	9.52e-15	1.31e-13	K01834|1|3e-153|539|vvi:100245371|2,3-bisphosphoglycerate-dependent phosphoglycerate mutase [EC:5.4.2.1]	GO:0009536//plastid	GO:0004619//phosphoglycerate mutase activity	GO:0006007//glucose catabolic process	gi|462419296|gb|EMJ23559.1|/1.82887e-171/hypothetical protein PRUPE_ppa008103mg [Prunus persica]
MDP0000127134	762	5	65	1.20404	15.7671	3.71096	Up	9.52e-15	1.31e-13	K14516|1|3e-56|216|rcu:RCOM_1007740|ethylene-responsive transcription factor 1	GO:0043231//intracellular membrane-bounded organelle	GO:0003676//nucleic acid binding;GO:0001071//nucleic acid binding transcription factor activity	GO:0000160//two-component signal transduction system (phosphorelay);GO:0006351//transcription, DNA-dependent;GO:0006950//response to stress	gi|292668935|gb|ADE41122.1|/4.0898e-86/AP2 domain class transcription factor [Malus x domestica]
MDP0000135820	1605	3	39	0.342982	4.4914	3.71096	Up	2.64e-09	2.56e-08	K12356|1|1e-108|389|pop:POPTR_563103|coniferyl-alcohol glucosyltransferase [EC:2.4.1.111]	-	GO:0016757//transferase activity, transferring glycosyl groups	-	gi|462399410|gb|EMJ05078.1|/1.04184e-153/hypothetical protein PRUPE_ppa005112mg [Prunus persica]
MDP0000345066	192	7	91	6.68993	87.6057	3.71096	Up	3.72e-20	6.51e-19	-	-	-	-	-
MDP0000639167	1839	6	78	0.59868	7.8398	3.71096	Up	1.87e-17	2.92e-16	K01051|1|0.0|753|vvi:100255703|pectinesterase [EC:3.1.1.11]	GO:0030312//external encapsulating structure	GO:0030234//enzyme regulator activity;GO:0004091//carboxylesterase activity	GO:0071555//cell wall organization	gi|462417123|gb|EMJ21860.1|/0/hypothetical protein PRUPE_ppa004413mg [Prunus persica]
MDP0000752561	228	3	39	2.41441	31.6171	3.71096	Up	2.64e-09	2.56e-08	K13691|1|2e-22|102|pop:POPTR_807713|pathogen-inducible salicylic acid glucosyltransferase [EC:2.4.1.-]	-	GO:0035251//UDP-glucosyltransferase activity	-	gi|462417896|gb|EMJ22475.1|/3.03168e-26/hypothetical protein PRUPE_ppa012496mg [Prunus persica]
MDP0000196375	717	2	26	0.511842	6.70265	3.71096	Up	1.48e-06	1.1e-05	K15638|1|6e-45|178|aly:ARALYDRAFT_494050|cytochrome P450, family 72, subfamily C, polypeptide 1;K15639|3|3e-30|130|aly:ARALYDRAFT_901457|cytochrome P450, family 734, subfamily A, polypeptide 1 (PHYB activation tagged suppressor 1) [EC:1.14.-.-];K10717|5|7e-15|79.0|gmx:100812567|cytokinin trans-hydroxylase	-	-	-	gi|462409787|gb|EMJ15121.1|/2.02359e-68/hypothetical protein PRUPE_ppa004271mg [Prunus persica]
MDP0000302731	1047	4	52	0.701033	9.18013	3.71096	Up	4.94e-12	5.85e-11	K01834|1|2e-152|536|rcu:RCOM_1034140|2,3-bisphosphoglycerate-dependent phosphoglycerate mutase [EC:5.4.2.1]	GO:0009536//plastid	GO:0016791//phosphatase activity;GO:0004619//phosphoglycerate mutase activity	GO:0006007//glucose catabolic process	gi|462419296|gb|EMJ23559.1|/5.80519e-170/hypothetical protein PRUPE_ppa008103mg [Prunus persica]
MDP0000294360	1071	27	346	4.62593	59.7144	3.69026	Up	1.8e-72	9.61e-71	K05283|1|1e-12|72.4|aly:ARALYDRAFT_354960|phosphatidylinositol glycan, class W [EC:2.3.-.-];K11982|2|6e-11|66.6|sbi:SORBI_03g011120|E3 ubiquitin-protein ligase RNF115/126 [EC:6.3.2.19];K15692|3|1e-08|59.3|ppp:PHYPADRAFT_16563|E3 ubiquitin-protein ligase RNF13 [EC:6.3.2.19]	-	-	-	-
MDP0000244872	1224	3	38	0.449743	5.73845	3.67349	Up	4.93e-09	4.68e-08	K00943|1|5e-21|100|ota:Ot07g01210|dTMP kinase [EC:2.7.4.9];K15450|3|2e-10|65.1|ota:Ot09g02370|tRNA wybutosine-synthesizing protein 3 [EC:2.1.1.-]	-	GO:0016491//oxidoreductase activity	-	gi|462403465|gb|EMJ09022.1|/0/hypothetical protein PRUPE_ppa023530mg [Prunus persica]
MDP0000732635	1278	11	138	1.57938	19.9591	3.65961	Up	1.42e-29	3.41e-28	-	-	-	-	gi|462419125|gb|EMJ23388.1|/6.66621e-89/hypothetical protein PRUPE_ppa010053mg [Prunus persica]
MDP0000235313	690	24	301	6.38245	80.6324	3.65918	Up	8.08e-63	3.77e-61	K14516|1|6e-58|221|rcu:RCOM_1007740|ethylene-responsive transcription factor 1	GO:0043231//intracellular membrane-bounded organelle	GO:0003676//nucleic acid binding;GO:0001071//nucleic acid binding transcription factor activity	GO:0000160//two-component signal transduction system (phosphorelay);GO:0006351//transcription, DNA-dependent;GO:0006950//response to stress	gi|292668935|gb|ADE41122.1|/6.83223e-87/AP2 domain class transcription factor [Malus x domestica]
MDP0000139367	2034	12	150	1.08257	13.6311	3.65438	Up	5.41e-32	1.38e-30	K08835|1|4e-136|483|ppp:PHYPADRAFT_119152|oxidative-stress responsive protein 1 [EC:2.7.11.1];K08282|3|1e-103|375|olu:OSTLU_2417|non-specific serine/threonine protein kinase [EC:2.7.11.1];K08839|5|4e-46|184|olu:OSTLU_35807|serine/threonine kinase 25 [EC:2.7.11.22]	GO:0016020//membrane	GO:0004672//protein kinase activity;GO:0000166//nucleotide binding	-	gi|462424243|gb|EMJ28506.1|/0/hypothetical protein PRUPE_ppa016685mg [Prunus persica]
MDP0000811844	558	2	25	0.657689	8.28129	3.65438	Up	2.78e-06	2e-05	-	-	-	-	gi|462401577|gb|EMJ07134.1|/6.44946e-30/hypothetical protein PRUPE_ppa011717mg [Prunus persica]
MDP0000682953	1401	2	25	0.261949	3.29833	3.65438	Up	2.78e-06	2e-05	K01859|1|2e-95|348|vvi:100233078|chalcone isomerase [EC:5.5.1.6]	-	GO:0016872//intramolecular lyase activity	GO:0009699//phenylpropanoid biosynthetic process;GO:0006575//cellular modified amino acid metabolic process	gi|294464155|gb|ADE77594.1|/3.2515e-132/unknown [Picea sitchensis]
MDP0000917325	1104	28	349	4.65387	58.4317	3.65025	Up	1.89e-72	1.01e-70	K11517|1|6e-177|618|aly:ARALYDRAFT_333142|(S)-2-hydroxy-acid oxidase [EC:1.1.3.15]	GO:0005840//ribosome;GO:0009532//plastid stroma;GO:0005576//extracellular region;GO:0042579//microbody	GO:0003973//(S)-2-hydroxy-acid oxidase activity;GO:0000166//nucleotide binding	GO:0008152//metabolic process	gi|462407331|gb|EMJ12665.1|/0/hypothetical protein PRUPE_ppa007462mg [Prunus persica]
MDP0000849544	3888	55	682	2.59574	32.4228	3.64279	Up	8.39e-140	8.44e-138	K05658|1|0.0|1841|vvi:100267452|ATP-binding cassette, subfamily B (MDR/TAP), member 1	-	-	-	-
MDP0000502952	1407	6	74	0.782496	9.72142	3.63501	Up	2.26e-16	3.38e-15	-	-	-	-	-
MDP0000525995	519	3	37	1.06067	13.1773	3.63501	Up	9.22e-09	8.51e-08	-	-	-	-	gi|462417330|gb|EMJ22067.1|/1.51088e-16/hypothetical protein PRUPE_ppa017638mg [Prunus persica]
MDP0000231179	1626	30	362	3.38552	41.151	3.60348	Up	2.63e-74	1.44e-72	K06901|1|0.0|824|pop:POPTR_596945|putative MFS transporter, AGZA family, xanthine/uracil permease	-	-	-	-
MDP0000273006	4524	95	1146	3.85324	46.8225	3.60306	Up	1.3e-231	2.3e-229	K05666|1|3e-154|545|olu:OSTLU_35503|ATP-binding cassette, subfamily C (CFTR/MRP), member 2;K05658|2|4e-51|202|bdi:100833702|ATP-binding cassette, subfamily B (MDR/TAP), member 1	GO:0031224//intrinsic to membrane	GO:0017111//nucleoside-triphosphatase activity;GO:0016491//oxidoreductase activity;GO:0015405;GO:0032559	GO:0006810//transport;GO:0009207	gi|462424023|gb|EMJ28286.1|/0/hypothetical protein PRUPE_ppa000215mg [Prunus persica]
MDP0000266144	2202	11	132	0.916643	11.0802	3.59548	Up	5.84e-28	1.34e-26	-	-	GO:0003824//catalytic activity	GO:0044238//primary metabolic process	gi|462419646|gb|EMJ23909.1|/0/hypothetical protein PRUPE_ppa006466mg [Prunus persica]
MDP0000180902	957	27	324	5.17698	62.5785	3.59548	Up	1.51e-66	7.53e-65	K06892|1|1e-22|105|pop:POPTR_550478|;K04124|2|1e-19|95.5|vvi:100265167|gibberellin 3-beta-dioxygenase [EC:1.14.11.15];K05282|5|2e-17|88.2|aly:ARALYDRAFT_492287|gibberellin 20-oxidase [EC:1.14.11.12]	-	GO:0016491//oxidoreductase activity	-	gi|470141988|ref|XP_004306704.1|/1.14022e-137/PREDICTED: gibberellin 3-beta-dioxygenase 3-like [Fragaria vesca subsp. vesca]
MDP0000638087	927	2	24	0.395891	4.78546	3.59548	Up	5.19e-06	3.6e-05	K09755|1|1e-65|248|rcu:RCOM_0193830|ferulate-5-hydroxylase [EC:1.14.-.-];K00517|3|5e-49|192|aly:ARALYDRAFT_320824|[EC:1.14.-.-];K11868|5|1e-48|191|ath:AT2G30770|cytochrome P450, family 71, subfamily A, polypeptide 13 (indoleacetaldoxime dehydratase) [EC:4.99.1.6]	-	-	-	-
MDP0000613541	2625	2	24	0.139806	1.68995	3.59548	Up	5.19e-06	3.59e-05	K04733|1|3e-57|222|aly:ARALYDRAFT_916421|interleukin-1 receptor-associated kinase 4 [EC:2.7.11.1];K13416|4|2e-50|199|ath:AT4G33430|brassinosteroid insensitive 1-associated receptor kinase 1 [EC:2.7.10.1 2.7.11.1]	-	GO:0005488//binding;GO:0004672//protein kinase activity	GO:0009987//cellular process	gi|470147794|ref|XP_004309464.1|/0/PREDICTED: G-type lectin S-receptor-like serine/threonine-protein kinase RLK1-like [Fragaria vesca subsp. vesca]
MDP0000257423	666	4	48	1.10207	13.3217	3.59548	Up	5.98e-11	6.61e-10	-	-	-	-	gi|462414911|gb|EMJ19648.1|/5.45939e-70/hypothetical protein PRUPE_ppa011762mg [Prunus persica]
MDP0000229843	1161	287	3423	45.3602	544.963	3.58666	Up	0	0	K06892|1|1e-32|139|pop:POPTR_550478|;K05277|2|1e-27|122|pop:POPTR_646527|leucoanthocyanidin dioxygenase [EC:1.14.11.19]	-	-	-	gi|462394464|gb|EMJ00263.1|/1.19537e-150/hypothetical protein PRUPE_ppa018675mg [Prunus persica]
MDP0000183600	531	5	59	1.72783	20.5376	3.57124	Up	3.98e-13	5.02e-12	K00799|1|9e-42|167|vvi:100251558|glutathione S-transferase [EC:2.5.1.18]	-	GO:0016846//carbon-sulfur lyase activity	-	gi|462395830|gb|EMJ01629.1|/1.00342e-50/hypothetical protein PRUPE_ppa011142mg [Prunus persica]
MDP0000322416	642	6	70	1.71491	20.1537	3.55484	Up	2.69e-15	3.81e-14	-	-	-	-	gi|462404202|gb|EMJ09759.1|/2.04739e-63/hypothetical protein PRUPE_ppa024169mg [Prunus persica]
MDP0000284931	1986	35	406	3.2338	37.7867	3.54657	Up	4.67e-82	2.87e-80	K05681|1|2e-33|142|cme:CMS467C|ATP-binding cassette, subfamily G (WHITE), member 2;K12843|2|5e-31|134|vvi:100248403|U4/U6 small nuclear ribonucleoprotein PRP3;K05643|4|3e-14|79.0|olu:OSTLU_42103|ATP-binding cassette, subfamily A (ABC1), member 3	-	GO:0017111//nucleoside-triphosphatase activity	-	gi|462412760|gb|EMJ17809.1|/9.757e-128/hypothetical protein PRUPE_ppa026987mg [Prunus persica]
MDP0000288439	2886	11	127	0.699393	8.13391	3.53977	Up	1.28e-26	2.81e-25	K15403|1|4e-98|358|osa:4345513|fatty acid omega-hydroxy dehydrogenase [EC:1.1.-.-]	-	GO:0016832//aldehyde-lyase activity	-	gi|462419807|gb|EMJ24070.1|/0/hypothetical protein PRUPE_ppa004308mg [Prunus persica]
MDP0000897962	3294	12	138	0.668471	7.74368	3.53408	Up	9.01e-29	2.11e-27	K13415|1|2e-125|449|ath:AT4G39400|protein brassinosteroid insensitive 1 [EC:2.7.10.1 2.7.11.1]	GO:0043231//intracellular membrane-bounded organelle;GO:0016020//membrane;GO:0031410//cytoplasmic vesicle	GO:0004672//protein kinase activity;GO:0016787//hydrolase activity;GO:0032559	GO:0006464//cellular protein modification process;GO:0007167//enzyme linked receptor protein signaling pathway	gi|462404589|gb|EMJ10053.1|/0/hypothetical protein PRUPE_ppa025793mg [Prunus persica]
MDP0000782323	1230	42	477	6.26569	71.6812	3.51605	Up	1.99e-95	1.42e-93	K12135|1|2e-15|82.0|ath:AT5G15840|zinc finger protein CONSTANS	-	-	-	-
MDP0000295542	480	42	476	16.0558	183.298	3.51302	Up	3.67e-95	2.61e-93	-	-	-	GO:0006950//response to stress	gi|60280841|gb|AAX18313.1|/8.92553e-84/major allergen Mal d 1.03A [Malus x domestica]
MDP0000248673	1152	3	34	0.477852	5.4553	3.51302	Up	5.94e-08	5.1e-07	K11592|1|4e-39|160|ath:AT1G01040|endoribonuclease Dicer [EC:3.1.26.-]	-	-	-	-
MDP0000123888	573	5	56	1.60118	18.0645	3.49595	Up	2.53e-12	3.05e-11	K13424|1|1e-24|110|sbi:SORBI_09g023270|WRKY transcription factor 33	-	-	-	-
MDP0000195614	480	31	342	11.8507	131.697	3.47418	Up	3.55e-68	1.79e-66	-	-	-	GO:0006950//response to stress	gi|60280847|gb|AAX18316.1|/6.18113e-85/major allergen Mal d 1.03C [Malus x domestica]
MDP0000153077	1389	2	22	0.264212	2.92761	3.46995	Up	1.8e-05	0.000116274	K00924|1|2e-24|111|osa:4337593|[EC:2.7.1.-];K05658|2|4e-21|100|vvi:100262734|ATP-binding cassette, subfamily B (MDR/TAP), member 1	-	-	-	gi|462399332|gb|EMJ05000.1|/1.28421e-72/hypothetical protein PRUPE_ppb021710mg [Prunus persica]
MDP0000257119	711	7	77	1.80656	20.0177	3.46995	Up	2.16e-16	3.22e-15	K00660|1|2e-77|286|vvi:100263443|chalcone synthase [EC:2.3.1.74]	-	GO:0016747//transferase activity, transferring acyl groups other than amino-acyl groups	GO:0008152//metabolic process	gi|372125565|gb|AEX88416.1|/7.18717e-127/biphenyl synthase 2 [Malus x domestica]
MDP0000142416	2085	3	33	0.264022	2.9255	3.46995	Up	1.1e-07	9.21e-07	K05658|1|2e-53|208|vvi:100262734|ATP-binding cassette, subfamily B (MDR/TAP), member 1;K04733|2|2e-52|206|smo:SELMODRAFT_159261|interleukin-1 receptor-associated kinase 4 [EC:2.7.11.1];K13430|4|3e-52|204|ath:AT5G13160|serine/threonine-protein kinase PBS1 [EC:2.7.11.1]	-	-	-	-
MDP0000659260	897	25	275	5.11414	56.6673	3.46995	Up	4.59e-55	1.91e-53	K09422|1|5e-77|285|vvi:100259502|myb proto-oncogene protein, plant	-	-	-	gi|71041084|gb|AAZ20430.1|/4.91858e-164/MYB7 [Malus x domestica]
MDP0000243726	1086	2	22	0.337929	3.74442	3.46995	Up	1.8e-05	0.000116294	-	-	-	GO:0044248//cellular catabolic process;GO:0006950//response to stress;GO:0010260//organ senescence	gi|462400924|gb|EMJ06481.1|/5.10805e-116/hypothetical protein PRUPE_ppa006580mg [Prunus persica]
MDP0000362286	387	8	87	3.79319	41.5528	3.45346	Up	2.74e-18	4.42e-17	-	-	GO:0003824//catalytic activity	-	gi|439879|gb|AAA71994.1|/7.89597e-56/unknown [Malus x domestica]
MDP0000615948	714	154	1666	39.5774	431.29	3.44591	Up	0	0	K09338|1|8e-24|108|ath:AT3G61890|homeobox-leucine zipper protein	-	-	-	gi|302398861|gb|ADL36725.1|/1.0908e-98/HD domain class transcription factor [Malus x domestica]
MDP0000295494	1410	10	107	1.30139	14.0267	3.43006	Up	4.51e-22	8.44e-21	-	-	-	-	gi|462424640|gb|EMJ28903.1|/6.76461e-53/hypothetical protein PRUPE_ppa007801mg [Prunus persica]
MDP0000223057	1035	3	32	0.531871	5.71481	3.42556	Up	2.03e-07	1.66e-06	-	GO:0044464//cell part	GO:0016741	GO:0006730//one-carbon metabolic process	gi|225424554|ref|XP_002282020.1|/7.19453e-88/PREDICTED: uncharacterized protein LOC100261196 [Vitis vinifera]
MDP0000276765	1053	3	32	0.522779	5.61712	3.42556	Up	2.03e-07	1.66e-06	-	-	GO:0003676//nucleic acid binding	-	gi|206572099|gb|ACI13682.1|/0/NAC domain protein [Malus x domestica]
MDP0000796594	240	7	74	5.35195	56.9918	3.41262	Up	1.35e-15	1.94e-14	-	-	-	-	gi|462422896|gb|EMJ27159.1|/8.7521e-10/hypothetical protein PRUPE_ppa012497mg [Prunus persica]
MDP0000280685	1482	2	21	0.247632	2.61917	3.40284	Up	3.33e-05	0.000207503	K15015|1|4e-12|71.2|vvi:100242701|solute carrier family 32 (vesicular inhibitory amino acid transporter);K14994|2|2e-10|65.9|ota:Ot03g05700|solute carrier family 38 (sodium-coupled neutral amino acid transporter), member 7/8	-	-	-	-
MDP0000158644	2478	2	21	0.1481	1.56643	3.40284	Up	3.33e-05	0.000207537	K04733|1|3e-61|235|smo:SELMODRAFT_230241|interleukin-1 receptor-associated kinase 4 [EC:2.7.11.1];K13430|4|4e-60|231|pop:POPTR_413452|serine/threonine-protein kinase PBS1 [EC:2.7.11.1];K05658|5|1e-59|229|vvi:100262734|ATP-binding cassette, subfamily B (MDR/TAP), member 1	-	GO:0004672//protein kinase activity	-	gi|462410423|gb|EMJ15757.1|/0/hypothetical protein PRUPE_ppa000742mg [Prunus persica]
MDP0000176374	1599	166	1728	19.0495	199.75	3.39037	Up	0	0	K13832|1|0.0|781|vvi:100243536|3-dehydroquinate dehydratase / shikimate dehydrogenase [EC:4.2.1.10 1.1.1.25]	GO:0044424//intracellular part	GO:0016616//oxidoreductase activity, acting on the CH-OH group of donors, NAD or NADP as acceptor;GO:0016836//hydro-lyase activity;GO:0000166//nucleotide binding	GO:0008652//cellular amino acid biosynthetic process	gi|462403009|gb|EMJ08566.1|/0/hypothetical protein PRUPE_ppa004574mg [Prunus persica]
MDP0000454027	1737	28	290	2.9579	30.8596	3.38308	Up	9.78e-57	4.18e-55	K14664|1|0.0|666|pop:POPTR_818531|IAA-amino acid hydrolase [EC:3.5.1.-]	GO:0044464//cell part	GO:0016811//hydrolase activity, acting on carbon-nitrogen (but not peptide) bonds, in linear amides;GO:0070011//peptidase activity, acting on L-amino acid peptides	GO:0042445//hormone metabolic process;GO:0002831	gi|470109179|ref|XP_004290879.1|/0/PREDICTED: IAA-amino acid hydrolase ILR1-like 6-like [Fragaria vesca subsp. vesca]
MDP0000257135	3462	45	466	2.38512	24.88	3.38285	Up	3.32e-90	2.23e-88	K14509|1|0.0|951|pop:POPTR_830447|ethylene receptor [EC:2.7.13.-]	GO:0044464//cell part	GO:0004871//signal transducer activity;GO:0004673//protein histidine kinase activity;GO:0032559	GO:0006468//protein phosphorylation;GO:0007165//signal transduction	gi|110082318|dbj|BAE97296.1|/0/ethylene receptor [Malus x domestica]
MDP0000214930	1068	7	72	1.20268	12.461	3.37309	Up	4.55e-15	6.36e-14	K00016|1|7e-170|594|rcu:RCOM_0540790|L-lactate dehydrogenase [EC:1.1.1.27]	GO:0044424//intracellular part	GO:0004457//lactate dehydrogenase activity	GO:0006007//glucose catabolic process	gi|462424587|gb|EMJ28850.1|/1.16581e-173/hypothetical protein PRUPE_ppa016522mg [Prunus persica]
MDP0000236072	2457	12	123	0.896192	9.2532	3.36807	Up	8.54e-25	1.78e-23	-	-	-	-	-
MDP0000509613	612	141	1435	42.2759	433.404	3.3578	Up	2.39e-272	5.07e-270	K03809|1|2e-96|349|rcu:RCOM_0906830|Trp repressor binding protein	GO:0031410//cytoplasmic vesicle	GO:0003824//catalytic activity;GO:0000166//nucleotide binding	-	gi|5031275|gb|AAD38143.1|AF139496_1/1.8416e-95/unknown [Prunus armeniaca]
MDP0000128861	750	12	122	2.93593	30.067	3.3563	Up	1.56e-24	3.22e-23	K04713|1|1e-81|300|vvi:100253403|C4-hydroxylase [EC:1.14.-.-]	GO:0043231//intracellular membrane-bounded organelle	GO:0016491//oxidoreductase activity	GO:0030148//sphingolipid biosynthetic process;GO:0009639//response to red or far red light	gi|462400396|gb|EMJ06064.1|/3.96587e-86/hypothetical protein PRUPE_ppa019099mg [Prunus persica]
MDP0000124048	2145	6	61	0.513274	5.25648	3.3563	Up	6.66e-13	8.3e-12	-	-	-	-	gi|470117605|ref|XP_004294944.1|/2.2121e-165/PREDICTED: uncharacterized protein LOC101312235 [Fragaria vesca subsp. vesca]
MDP0000191667	1803	48	485	4.88507	49.7208	3.3474	Up	6.06e-93	4.23e-91	K01703|1|3e-146|517|pop:POPTR_821804|3-isopropylmalate/(R)-2-methylmalate dehydratase large subunit [EC:4.2.1.33 4.2.1.35]	-	GO:0051536//iron-sulfur cluster binding;GO:0016836//hydro-lyase activity	GO:0006520//cellular amino acid metabolic process	gi|470120920|ref|XP_004296535.1|/7.55898e-148/PREDICTED: 3-isopropylmalate dehydratase-like [Fragaria vesca subsp. vesca]
MDP0000137705	1014	60	603	10.8577	109.919	3.33964	Up	6.53e-115	5.56e-113	K04125|1|2e-150|530|pop:POPTR_550316|gibberellin 2-oxidase [EC:1.14.11.13]	-	-	-	-
MDP0000255223	669	7	70	1.91998	19.3403	3.33245	Up	1.53e-14	2.08e-13	K14484|1|6e-50|195|ath:AT1G51950|auxin-responsive protein IAA	GO:0043231//intracellular membrane-bounded organelle	GO:0005515//protein binding	GO:0009755//hormone-mediated signaling pathway	gi|302398571|gb|ADL36580.1|/9.38183e-78/ARF domain class transcription factor [Malus x domestica]
MDP0000797782	1254	5	50	0.73164	7.36995	3.33245	Up	9.88e-11	1.08e-09	-	-	-	GO:0009628//response to abiotic stimulus	gi|462395175|gb|EMJ00974.1|/1.52013e-170/hypothetical protein PRUPE_ppa003698mg [Prunus persica]
MDP0000242465	1407	21	210	2.73874	27.5878	3.33245	Up	5.85e-41	1.86e-39	K15015|1|2e-73|275|aly:ARALYDRAFT_486994|solute carrier family 32 (vesicular inhibitory amino acid transporter)	GO:0016020//membrane	-	-	gi|462423822|gb|EMJ28085.1|/0/hypothetical protein PRUPE_ppa016615mg [Prunus persica]
MDP0000272499	1296	444	4436	62.8641	632.672	3.33115	Up	0	0	K15400|1|2e-34|145|ath:AT5G41040|omega-hydroxypalmitate O-feruloyl transferase [EC:2.3.1.188]	-	-	-	gi|470148982|ref|XP_004310025.1|/0/PREDICTED: vinorine synthase-like [Fragaria vesca subsp. vesca]
MDP0000879669	417	15	149	6.60055	66.0454	3.3228	Up	2.1e-29	5.02e-28	-	-	-	-	-
MDP0000293143	591	28	278	8.69352	86.946	3.32211	Up	1.37e-53	5.53e-52	-	-	-	GO:0006950//response to stress	gi|60280847|gb|AAX18316.1|/4.39026e-83/major allergen Mal d 1.03C [Malus x domestica]
MDP0000488361	1236	248	2460	36.8178	367.882	3.32077	Up	0	0	K00430|1|2e-137|487|rcu:RCOM_0578390|peroxidase [EC:1.11.1.7]	-	GO:0005506//iron ion binding;GO:0003824//catalytic activity;GO:0016209//antioxidant activity	GO:0008152//metabolic process;GO:0006950//response to stress	gi|428135610|gb|AFY97684.1|/2.3022e-163/peroxidase 1 [Pyrus pyrifolia]
MDP0000518155	2631	27	267	1.88308	18.7578	3.31633	Up	1.89e-51	7.33e-50	K01240|1|7e-10|64.7|smo:SELMODRAFT_180819|uridine nucleosidase [EC:3.2.2.3];K01239|4|3e-07|56.2|olu:OSTLU_28809|purine nucleosidase [EC:3.2.2.1]	-	-	-	gi|462422436|gb|EMJ26699.1|/0/hypothetical protein PRUPE_ppa001181mg [Prunus persica]
MDP0000270038	1278	9	89	1.29222	12.8722	3.31633	Up	4.5e-18	7.2e-17	-	-	-	-	-
MDP0000153029	1188	12	118	1.85349	18.3594	3.3082	Up	1.75e-23	3.47e-22	-	GO:0009536//plastid	GO:0008169//C-methyltransferase activity	GO:0006783//heme biosynthetic process;GO:0006730//one-carbon metabolic process	gi|462414613|gb|EMJ19350.1|/6.32234e-163/hypothetical protein PRUPE_ppa007378mg [Prunus persica]
MDP0000309676	3006	35	344	2.13651	21.1525	3.3075	Up	1.1e-65	5.41e-64	K00924|1|0.0|851|ath:AT5G25930|[EC:2.7.1.-]	-	GO:0004672//protein kinase activity	-	gi|462400338|gb|EMJ06006.1|/0/hypothetical protein PRUPE_ppa019571mg [Prunus persica]
MDP0000220523	1899	11	108	1.0629	10.5121	3.30598	Up	1.35e-21	2.49e-20	K12116|1|0.0|1004|rcu:RCOM_0053590|flavin-binding kelch repeat F-box protein 1	-	GO:0005488//binding;GO:0060089	GO:0009416//response to light stimulus;GO:0019941//modification-dependent protein catabolic process;GO:0009908//flower development;GO:0048511//rhythmic process;GO:0023052//signaling;GO:0006351//transcription, DNA-dependent	gi|462418925|gb|EMJ23188.1|/0/hypothetical protein PRUPE_ppa002863mg [Prunus persica]
MDP0000768248	1938	5	49	0.473414	4.67342	3.3033	Up	1.81e-10	1.94e-09	K14844|1|0.0|732|vvi:100255113|pumilio homology domain family member 6	GO:0031981//nuclear lumen	GO:0003676//nucleic acid binding	-	gi|462422062|gb|EMJ26325.1|/0/hypothetical protein PRUPE_ppa002599mg [Prunus persica]
MDP0000691789	1818	91	882	9.18486	89.6741	3.28736	Up	6.76e-165	8.2e-163	K01904|1|0.0|845|vvi:100245991|4-coumarate--CoA ligase [EC:6.2.1.12]	-	GO:0016405//CoA-ligase activity;GO:0016703;GO:0032559	GO:0006725//cellular aromatic compound metabolic process	gi|382929317|gb|AFG30056.1|/0/4-coumarate: CoA ligase [Malus hybrid cultivar]
MDP0000171851	786	57	552	13.3069	129.81	3.28616	Up	8.23e-104	6.33e-102	K08233|1|4e-76|282|ath:AT2G23610|polyneuridine-aldehyde esterase [EC:3.1.1.78]	-	GO:0016787//hydrolase activity	-	gi|462397973|gb|EMJ03641.1|/7.83209e-120/hypothetical protein PRUPE_ppa009951mg [Prunus persica]
MDP0000320017	849	85	817	18.3711	177.872	3.27532	Up	2.32e-152	2.56e-150	K08235|1|1e-130|464|vvi:100241119|xyloglucan:xyloglucosyl transferase [EC:2.4.1.207];K14504|2|1e-130|464|vvi:100256520|xyloglucan:xyloglucosyl transferase TCH4 [EC:2.4.1.207]	GO:0005576//extracellular region;GO:0030312//external encapsulating structure	GO:0016798//hydrolase activity, acting on glycosyl bonds;GO:0016758//transferase activity, transferring hexosyl groups	GO:0044042//glucan metabolic process	gi|22947852|gb|AAN07898.1|/2.65325e-156/xyloglucan endotransglycosylase [Malus x domestica]
MDP0000135162	438	10	96	4.18939	40.5125	3.27356	Up	3.5e-19	5.92e-18	K13030|1|1e-15|80.1|sbi:SORBI_01g001220|cyanohydrin beta-glucosyltransferase [EC:2.4.1.85];K13228|2|2e-14|75.9|zma:100274317|UDP-glucosyltransferase BX9 [EC:2.4.1.202];K13692|3|9e-13|70.5|vvi:100252177|UDP-glucose:(indol-3-yl)acetate beta-D-glucosyltransferase [EC:2.4.1.121];K13691|4|1e-11|67.0|pop:POPTR_807713|pathogen-inducible salicylic acid glucosyltransferase [EC:2.4.1.-]	-	GO:0016740//transferase activity	-	gi|470136299|ref|XP_004303932.1|/3.80524e-50/PREDICTED: UDP-glycosyltransferase 85A1-like [Fragaria vesca subsp. vesca]
MDP0000206093	537	54	515	18.452	177.266	3.26406	Up	2.27e-96	1.63e-94	K08339|1|2e-11|67.0|olu:OSTLU_8657|autophagy-related protein 5	-	-	-	gi|470118350|ref|XP_004295294.1|/2.03268e-75/PREDICTED: uncharacterized protein LOC101305153 [Fragaria vesca subsp. vesca]
MDP0000693678	756	2	19	0.485437	4.64541	3.25845	Up	0.000113328	0.000651809	K09422|1|2e-45|180|sbi:SORBI_02g013010|myb proto-oncogene protein, plant	GO:0043231//intracellular membrane-bounded organelle	GO:0003676//nucleic acid binding	-	gi|462417573|gb|EMJ22310.1|/3.7612e-92/hypothetical protein PRUPE_ppa017892mg [Prunus persica]
MDP0000319573	1932	2	19	0.189954	1.81777	3.25845	Up	0.000113328	0.000651611	K07252|1|9e-79|293|pop:POPTR_836209|dolichyldiphosphatase [EC:3.6.1.43]	GO:0044464//cell part	GO:0016787//hydrolase activity	-	gi|462401496|gb|EMJ07053.1|/7.34613e-88/hypothetical protein PRUPE_ppa011124mg [Prunus persica]
MDP0000294847	660	2	19	0.556046	5.3211	3.25845	Up	0.000113328	0.00065171	K00799|1|1e-85|313|gmx:547936|glutathione S-transferase [EC:2.5.1.18]	-	GO:0016846//carbon-sulfur lyase activity;GO:0016765//transferase activity, transferring alkyl or aryl (other than methyl) groups	GO:0009755//hormone-mediated signaling pathway	gi|462410252|gb|EMJ15586.1|/2.4633e-99/hypothetical protein PRUPE_ppb009345mg [Prunus persica]
MDP0000595671	522	4	38	1.40609	13.4557	3.25845	Up	2.73e-08	2.42e-07	-	-	-	-	gi|302398667|gb|ADL36628.1|/3.47105e-85/C2H2L domain class transcription factor [Malus x domestica]
MDP0000229140	1320	259	2450	36.004	343.071	3.25228	Up	0	0	K00924|1|4e-10|64.3|ath:AT5G22850|[EC:2.7.1.-]	-	GO:0004175//endopeptidase activity	GO:0019538//protein metabolic process	gi|462396944|gb|EMJ02743.1|/0/hypothetical protein PRUPE_ppa017430mg, partial [Prunus persica]
MDP0000805474	387	5	47	2.37074	22.4481	3.24318	Up	6.04e-10	6.18e-09	K00799|1|4e-24|107|vvi:100251558|glutathione S-transferase [EC:2.5.1.18]	-	-	-	gi|462395830|gb|EMJ01629.1|/1.10691e-41/hypothetical protein PRUPE_ppa011142mg [Prunus persica]
MDP0000146415	705	3	28	0.780831	7.3411	3.23291	Up	2.32e-06	1.68e-05	K09265|1|5e-15|79.3|ppp:PHYPADRAFT_209690|MADS-box transcription factor, other eukaryote;K09264|2|1e-12|71.6|mtr:MTR_3g113030|MADS-box transcription factor, plant	-	-	-	-
MDP0000694318	966	17	158	3.22921	30.2324	3.22684	Up	2.62e-30	6.39e-29	K13417|1|2e-45|181|aly:ARALYDRAFT_899604|somatic embryogenesis receptor kinase 4 [EC:2.7.10.1 2.7.11.1];K04733|2|3e-45|180|smo:SELMODRAFT_159261|interleukin-1 receptor-associated kinase 4 [EC:2.7.11.1];K00924|3|3e-45|180|osa:4333912|[EC:2.7.1.-];K13416|4|3e-45|180|rcu:RCOM_1534760|brassinosteroid insensitive 1-associated receptor kinase 1 [EC:2.7.10.1 2.7.11.1]	-	GO:0004871//signal transducer activity;GO:0004674//protein serine/threonine kinase activity;GO:0032559	GO:0006464//cellular protein modification process	gi|470125167|ref|XP_004298577.1|/1.61565e-139/PREDICTED: probable receptor-like protein kinase At5g39030-like [Fragaria vesca subsp. vesca]
MDP0000321972	1482	23	213	2.84777	26.5658	3.22167	Up	2.69e-40	8.42e-39	K13367|1|7e-169|592|aly:ARALYDRAFT_486367|non-specific polyamine oxidase [EC:1.5.3.17];K11450|3|1e-49|195|smo:SELMODRAFT_449015|lysine-specific histone demethylase 1 [EC:1.-.-.-]	-	GO:0003824//catalytic activity	GO:0008152//metabolic process	gi|462413377|gb|EMJ18426.1|/0/hypothetical protein PRUPE_ppa005268mg [Prunus persica]
MDP0000480547	768	4	37	0.955705	8.90497	3.21997	Up	4.99e-08	4.31e-07	K13424|1|3e-23|107|aly:ARALYDRAFT_482857|WRKY transcription factor 33	-	-	-	gi|224088782|ref|XP_002308538.1|/9.06304e-41/predicted protein [Populus trichocarpa]
MDP0000854241	609	41	378	12.3535	114.727	3.21521	Up	3.41e-70	1.77e-68	K02355|1|2e-13|73.9|vvi:100257414|elongation factor G;K01051|2|1e-10|64.3|rcu:RCOM_0417480|pectinesterase [EC:3.1.1.11]	-	-	-	gi|462414888|gb|EMJ19625.1|/1.27209e-64/hypothetical protein PRUPE_ppa011607mg [Prunus persica]
MDP0000231432	1257	25	230	3.64947	33.8209	3.21215	Up	2.81e-43	9.34e-42	K15014|1|0.0|639|pop:POPTR_250534|solute carrier family 29 (equilibrative nucleoside transporter), member 1/2/3	GO:0016020//membrane	GO:0015932//nucleobase-containing compound transmembrane transporter activity	GO:0015858//nucleoside transport	gi|462412251|gb|EMJ17300.1|/0/hypothetical protein PRUPE_ppa018615mg [Prunus persica]
MDP0000156351	1329	5	46	0.690351	6.39772	3.21215	Up	1.1e-09	1.1e-08	K10597|1|7e-07|53.5|ota:Ot17g01860|ubiquitin conjugation factor E4 B [EC:6.3.2.19];K09561|2|2e-06|52.0|ath:AT3G07370|STIP1 homology and U-box containing protein 1 [EC:6.3.2.19]	-	GO:0016874//ligase activity	-	gi|462421681|gb|EMJ25944.1|/0/hypothetical protein PRUPE_ppa024359mg [Prunus persica]
MDP0000296700	2091	14	128	1.22857	11.3148	3.20317	Up	1.17e-24	2.43e-23	K04733|1|6e-44|177|smo:SELMODRAFT_230241|interleukin-1 receptor-associated kinase 4 [EC:2.7.11.1];K13430|3|6e-41|167|zma:100283091|serine/threonine-protein kinase PBS1 [EC:2.7.11.1]	-	GO:0016740//transferase activity	-	gi|470101919|ref|XP_004287414.1|/0/PREDICTED: G-type lectin S-receptor-like serine/threonine-protein kinase At1g11330-like [Fragaria vesca subsp. vesca]
MDP0000200450	1464	28	255	3.50947	32.1952	3.19752	Up	1.28e-47	4.62e-46	K13030|1|3e-88|323|sbi:SORBI_01g001220|cyanohydrin beta-glucosyltransferase [EC:2.4.1.85];K13228|2|2e-51|201|zma:100274317|UDP-glucosyltransferase BX9 [EC:2.4.1.202];K13691|3|5e-49|193|rcu:RCOM_0101360|pathogen-inducible salicylic acid glucosyltransferase [EC:2.4.1.-];K13068|4|9e-49|192|aly:ARALYDRAFT_479675|sinapate 1-glucosyltransferase [EC:2.4.1.120]	-	GO:0016758//transferase activity, transferring hexosyl groups	-	gi|470136299|ref|XP_004303932.1|/0/PREDICTED: UDP-glycosyltransferase 85A1-like [Fragaria vesca subsp. vesca]
MDP0000212975	1554	24	218	2.8339	25.9297	3.19374	Up	6.96e-41	2.21e-39	K12355|1|0.0|811|rcu:RCOM_1053300|coniferyl-aldehyde dehydrogenase [EC:1.2.1.68]	-	GO:0016620//oxidoreductase activity, acting on the aldehyde or oxo group of donors, NAD or NADP as acceptor	GO:0008152//metabolic process	gi|462397480|gb|EMJ03148.1|/0/hypothetical protein PRUPE_ppa004555mg [Prunus persica]
MDP0000178196	1269	30	271	4.33795	39.473	3.18578	Up	2.43e-50	9.23e-49	K05283|1|1e-13|75.9|aly:ARALYDRAFT_354960|phosphatidylinositol glycan, class W [EC:2.3.-.-];K15692|2|2e-09|62.4|ppp:PHYPADRAFT_16563|E3 ubiquitin-protein ligase RNF13 [EC:6.3.2.19];K11982|3|3e-09|61.2|ppp:PHYPADRAFT_169900|E3 ubiquitin-protein ligase RNF115/126 [EC:6.3.2.19]	-	-	-	gi|462419630|gb|EMJ23893.1|/5.5123e-160/hypothetical protein PRUPE_ppa006365mg [Prunus persica]
MDP0000261935	1206	3	27	0.456456	4.13817	3.18045	Up	4.24e-06	2.97e-05	-	-	-	-	gi|462423530|gb|EMJ27793.1|/4.31766e-58/hypothetical protein PRUPE_ppa023558mg [Prunus persica]
MDP0000244560	2436	13	117	0.979244	8.87771	3.18045	Up	1.63e-22	3.1e-21	K04733|1|1e-62|239|smo:SELMODRAFT_159261|interleukin-1 receptor-associated kinase 4 [EC:2.7.11.1];K13430|3|1e-59|229|pop:POPTR_548061|serine/threonine-protein kinase PBS1 [EC:2.7.11.1]	-	-	-	-
MDP0000319037	693	3	27	0.794352	7.2015	3.18045	Up	4.24e-06	2.97e-05	K00924|1|1e-22|104|osa:4333912|[EC:2.7.1.-];K05658|2|2e-22|103|vvi:100262734|ATP-binding cassette, subfamily B (MDR/TAP), member 1;K13430|4|4e-22|102|pop:POPTR_413452|serine/threonine-protein kinase PBS1 [EC:2.7.11.1]	-	GO:0004674//protein serine/threonine kinase activity;GO:0000166//nucleotide binding	-	gi|470145855|ref|XP_004308548.1|/2.14832e-80/PREDICTED: probable receptor-like protein kinase At5g39020-like [Fragaria vesca subsp. vesca]
MDP0000311115	294	3	27	1.8724	16.975	3.18045	Up	4.24e-06	2.97e-05	K09561|1|4e-06|47.8|olu:OSTLU_86132|STIP1 homology and U-box containing protein 1 [EC:6.3.2.19]	GO:0043234//protein complex	GO:0004871//signal transducer activity;GO:0004672//protein kinase activity;GO:0019787//small conjugating protein ligase activity;GO:0032559	GO:0050896//response to stimulus;GO:0032446//protein modification by small protein conjugation	gi|470144277|ref|XP_004307786.1|/9.38927e-41/PREDICTED: U-box domain-containing protein 35-like [Fragaria vesca subsp. vesca]
MDP0000388769	2262	257	2307	20.8481	188.516	3.1767	Up	0	0	K10775|1|0.0|1193|rcu:RCOM_1355480|phenylalanine ammonia-lyase [EC:4.3.1.24]	-	-	-	-
MDP0000943290	414	6	53	2.65935	23.6629	3.15348	Up	8.15e-11	8.93e-10	-	-	-	-	-
MDP0000786540	819	6	53	1.34429	11.9615	3.15348	Up	8.15e-11	8.94e-10	-	-	-	-	gi|462406015|gb|EMJ11479.1|/9.96465e-89/hypothetical protein PRUPE_ppa002917mg [Prunus persica]
MDP0000238415	1485	4	35	0.494264	4.35646	3.1398	Up	1.65e-07	1.36e-06	K03083|1|0.0|651|smo:SELMODRAFT_159063|glycogen synthase kinase 3 beta [EC:2.7.11.26];K00924|3|0.0|649|ath:AT4G00720|[EC:2.7.1.-]	-	-	-	-
MDP0000560467	1323	74	647	10.2635	90.3934	3.13869	Up	2.68e-116	2.29e-114	-	-	-	-	gi|470115880|ref|XP_004294119.1|/0/PREDICTED: epidermis-specific secreted glycoprotein EP1-like [Fragaria vesca subsp. vesca]
MDP0000149950	1563	256	2233	30.0543	264.072	3.13529	Up	0	0	K01177|1|5e-140|496|rcu:RCOM_0856140|beta-amylase [EC:3.2.1.2]	-	GO:0016798//hydrolase activity, acting on glycosyl bonds	GO:0005975//carbohydrate metabolic process	gi|462405602|gb|EMJ11066.1|/7.73527e-162/hypothetical protein PRUPE_ppa003812mg [Prunus persica]
MDP0000622590	732	17	148	4.2615	37.3717	3.13251	Up	9.87e-28	2.24e-26	-	-	GO:0003677//DNA binding	GO:0006351//transcription, DNA-dependent;GO:0010038//response to metal ion	gi|302398883|gb|ADL36736.1|/2.08985e-100/HSF domain class transcription factor [Malus x domestica]
MDP0000233440	513	15	130	5.36536	46.8401	3.126	Up	1.75e-24	3.6e-23	-	GO:0044464//cell part	-	GO:0045333//cellular respiration	gi|462416954|gb|EMJ21691.1|/7.71239e-26/hypothetical protein PRUPE_ppa013922mg [Prunus persica]
MDP0000284920	1977	3	26	0.278445	2.43085	3.126	Up	7.72e-06	5.22e-05	K15336|1|2e-17|89.7|vvi:100259391|tRNA (cytosine38-C5)-methyltransferase [EC:2.1.1.204]	-	-	-	-
MDP0000161853	1599	6	51	0.688538	5.89541	3.09798	Up	2.67e-10	2.82e-09	K00517|1|1e-119|428|ath:AT5G24960|[EC:1.14.-.-];K11868|5|7e-117|419|ath:AT2G30770|cytochrome P450, family 71, subfamily A, polypeptide 13 (indoleacetaldoxime dehydratase) [EC:4.99.1.6]	-	GO:0046872//metal ion binding;GO:0016491//oxidoreductase activity	-	gi|470108333|ref|XP_004290475.1|/9.63592e-176/PREDICTED: cytochrome P450 71A4-like [Fragaria vesca subsp. vesca]
MDP0000276506	1587	6	51	0.693744	5.93999	3.09798	Up	2.67e-10	2.82e-09	K14001|1|1e-16|70.9|pop:POPTR_548146|nucleotide exchange factor SIL1	-	-	-	-
MDP0000273608	942	16	136	3.11669	26.6858	3.09798	Up	2.43e-25	5.18e-24	K09338|1|8e-73|271|aly:ARALYDRAFT_908602|homeobox-leucine zipper protein	-	-	-	gi|462397846|gb|EMJ03514.1|/2.50954e-121/hypothetical protein PRUPE_ppa008075mg [Prunus persica]
MDP0000135234	666	31	263	8.54107	72.9917	3.09524	Up	1.32e-47	4.76e-46	K01792|1|3e-98|355|vvi:100243178|glucose-6-phosphate 1-epimerase [EC:5.1.3.15]	-	GO:0005488//binding;GO:0016857//racemase and epimerase activity, acting on carbohydrates and derivatives	GO:0019318//hexose metabolic process	gi|462415174|gb|EMJ19911.1|/1.51727e-112/hypothetical protein PRUPE_ppa008964mg [Prunus persica]
MDP0000507003	924	53	447	10.5252	89.4186	3.08673	Up	1.36e-79	8.08e-78	-	-	-	-	gi|462397817|gb|EMJ03485.1|/1.69085e-106/hypothetical protein PRUPE_ppa009089mg [Prunus persica]
MDP0000121897	366	13	109	6.51759	55.0475	3.07827	Up	1.83e-20	3.24e-19	K00759|1|1e-57|218|gmx:100777103|adenine phosphoribosyltransferase [EC:2.4.2.7]	GO:0005618//cell wall;GO:0016020//membrane;GO:0009536//plastid	GO:0016763//transferase activity, transferring pentosyl groups	GO:0010038//response to metal ion;GO:0043096//purine nucleobase salvage	gi|462422953|gb|EMJ27216.1|/2.05924e-59/hypothetical protein PRUPE_ppa010396mg [Prunus persica]
MDP0000770103	957	392	3279	75.1621	633.318	3.07485	Up	0	0	K00430|1|2e-110|397|gmx:100803637|peroxidase [EC:1.11.1.7]	-	GO:0005506//iron ion binding;GO:0003824//catalytic activity;GO:0016209//antioxidant activity	GO:0008152//metabolic process;GO:0006950//response to stress	gi|462411849|gb|EMJ16898.1|/3.64253e-160/hypothetical protein PRUPE_ppa008808mg [Prunus persica]
MDP0000228140	3636	3	25	0.151399	1.27089	3.06941	Up	1.4e-05	9.2e-05	K04733|1|3e-66|252|smo:SELMODRAFT_159261|interleukin-1 receptor-associated kinase 4 [EC:2.7.11.1];K13416|3|1e-64|246|ath:AT4G33430|brassinosteroid insensitive 1-associated receptor kinase 1 [EC:2.7.10.1 2.7.11.1]	-	GO:0004674//protein serine/threonine kinase activity;GO:0000166//nucleotide binding	GO:0008152//metabolic process	gi|462409543|gb|EMJ14877.1|/0/hypothetical protein PRUPE_ppa000939mg [Prunus persica]
MDP0000249564	1464	12	100	1.50406	12.6256	3.06941	Up	7.77e-19	1.29e-17	K14664|1|0.0|676|vvi:100264396|IAA-amino acid hydrolase [EC:3.5.1.-]	GO:0044464//cell part	GO:0016811//hydrolase activity, acting on carbon-nitrogen (but not peptide) bonds, in linear amides;GO:0070011//peptidase activity, acting on L-amino acid peptides	GO:0042445//hormone metabolic process;GO:0002831	gi|470109179|ref|XP_004290879.1|/0/PREDICTED: IAA-amino acid hydrolase ILR1-like 6-like [Fragaria vesca subsp. vesca]
MDP0000649644	531	3	25	1.0367	8.70237	3.06941	Up	1.4e-05	9.19e-05	-	-	-	-	gi|462420532|gb|EMJ24795.1|/1.95829e-46/hypothetical protein PRUPE_ppa012471mg [Prunus persica]
MDP0000321558	1617	7	58	0.794352	6.62995	3.06115	Up	1.97e-11	2.25e-10	-	-	GO:0016740//transferase activity	-	gi|462397487|gb|EMJ03155.1|/0/hypothetical protein PRUPE_ppa004655mg [Prunus persica]
MDP0000138729	573	95	786	30.4224	253.548	3.05905	Up	1.88e-137	1.85e-135	-	-	-	-	gi|462403578|gb|EMJ09135.1|/1.49315e-77/hypothetical protein PRUPE_ppa017583mg [Prunus persica]
MDP0000293898	1341	356	2943	48.7132	405.652	3.05786	Up	0	0	K01669|1|1e-50|198|ppp:PHYPADRAFT_200971|deoxyribodipyrimidine photo-lyase [EC:4.1.99.3]	-	GO:0003913//DNA photolyase activity	GO:0006259//DNA metabolic process	gi|462395231|gb|EMJ01030.1|/0/hypothetical protein PRUPE_ppa005477mg [Prunus persica]
MDP0000722273	483	4	33	1.51963	12.6287	3.05492	Up	5.41e-07	4.2e-06	K00517|1|3e-34|142|ath:AT3G26290|[EC:1.14.-.-]	GO:0044424//intracellular part	GO:0016709//oxidoreductase activity, acting on paired donors, with incorporation or reduction of molecular oxygen, NAD(P)H as one donor, and incorporation of one atom of oxygen;GO:0005506//iron ion binding;GO:0016462//pyrophosphatase activity	GO:0006793//phosphorus metabolic process	gi|470148920|ref|XP_004309995.1|/5.63371e-46/PREDICTED: cytochrome P450 71B34-like isoform 3 [Fragaria vesca subsp. vesca]
MDP0000318967	1611	4	33	0.455606	3.78626	3.05492	Up	5.41e-07	4.2e-06	-	-	-	-	gi|462419489|gb|EMJ23752.1|/2.48182e-54/hypothetical protein PRUPE_ppa006227mg [Prunus persica]
MDP0000505642	1314	4	33	0.558585	4.64206	3.05492	Up	5.41e-07	4.2e-06	K04733|1|5e-45|180|smo:SELMODRAFT_33807|interleukin-1 receptor-associated kinase 4 [EC:2.7.11.1];K13430|4|7e-42|169|zma:100283091|serine/threonine-protein kinase PBS1 [EC:2.7.11.1]	-	GO:0004871//signal transducer activity;GO:0004713//protein tyrosine kinase activity;GO:0032559	GO:0006464//cellular protein modification process	gi|462417019|gb|EMJ21756.1|/1.90505e-171/hypothetical protein PRUPE_ppa003241mg [Prunus persica]
MDP0000125709	615	4	33	1.19347	9.91816	3.05492	Up	5.41e-07	4.2e-06	-	-	-	-	-
MDP0000637694	726	17	140	4.29672	35.6438	3.05234	Up	1.08e-25	2.33e-24	-	GO:0042579//microbody	GO:0016289//CoA hydrolase activity	-	gi|462405426|gb|EMJ10890.1|/3.79918e-54/hypothetical protein PRUPE_ppa012406mg [Prunus persica]
MDP0000189905	1944	5	41	0.471953	3.89834	3.04614	Up	2.15e-08	1.92e-07	K04733|1|3e-61|234|smo:SELMODRAFT_159261|interleukin-1 receptor-associated kinase 4 [EC:2.7.11.1];K13430|4|5e-58|224|zma:100283091|serine/threonine-protein kinase PBS1 [EC:2.7.11.1]	-	-	-	gi|462409475|gb|EMJ14809.1|/0/hypothetical protein PRUPE_ppa002309mg [Prunus persica]
MDP0000856686	486	17	139	6.41856	52.8653	3.042	Up	1.94e-25	4.15e-24	-	-	-	-	gi|462403551|gb|EMJ09108.1|/3.27615e-33/hypothetical protein PRUPE_ppa019739mg [Prunus persica]
MDP0000830926	1002	199	1623	36.4427	299.394	3.03834	Up	5.56e-280	1.2e-277	K14493|1|3e-39|160|ppp:PHYPADRAFT_118478|gibberellin receptor GID1 [EC:3.-.-.-]	-	GO:0003824//catalytic activity	-	gi|82697955|gb|ABB89012.1|/0/CXE carboxylesterase [Malus pumila]
MDP0000737474	423	16	130	6.94072	56.8061	3.03289	Up	8.15e-24	1.63e-22	-	-	-	-	-
[truncated: 3,689 more rows]

## Sheet: 36 HPI vs 0 HPI
GeneID	Gene_length	0HPI-Expression	36HPI-Expression	0HPI-RPKM	36HPI-RPKM	log2 Foldchange(36HPI/0HPI)	Up-Down-Regulation(36HPI/0HPI)	P-value	FDR	KEGG Orthology	GO Component	GO Function	GO Process	Blast nr
[truncated: 3,838 more rows]

[truncated: 1 more sheets: 72 HPI vs 0 HPI]
