# Supplementary material for: Transcriptomics Analysis of Apple Leaves in Response to Alternaria alternata Apple Pathotype Infection
Source: Front Plant Sci. 2017 Jan 20;8:22. doi: 10.3389/fpls.2017.00022 (PMC5248534; doi:10.3389/fpls.2017.00022)
Supplement: Supplementary file 1 [file DataSheet1.ZIP › Data sheet 1/Supplementary Excel S3. Selected a representative of the differentially expressed genes.xlsx]

## Sheet: Sheet1
GeneID	12HPI vs 0HPI	18HPI vs 0HPI	36HPI vs 0HPI	72HPI vs 0HPI	0HPI_RPKM	12HPI_RPKM	18HPI_RPKM	36HPI_RPKM	72HPI_RPKM	KEGG Orthology	Blast nr	Match Description	Match Score
MDP0000811478	-	-1.19301	-	-2.76961	20.5688	18.0862	8.99656	14.9887	3.01629	-	gi|302399127|gb|ADL36858.1|/4.50581e-59/WRKY domain class transcription factor [Malus x domestica]	WRKY DNA-binding protein 74 AT5G28650.1 ATWRKY74 WRKY74 AT5G28650 AT5G28650.1	1e-17
MDP0000171834	-	-	3.28038	3.4112	0.577029	1.92806	4.94065	5.60649	6.13865	-	gi|302399129|gb|ADL36859.1|/4.21291e-45/WRKY domain class transcription factor [Malus x domestica]	WRKY51, expressed LOC_Os04g21950.1 LOC_Os04g21950 LOC_Os04g21950.1	2e-15
MDP0000161881	-	10.2451	9.12998	10.7668	-	0.983039	12.1359	5.60272	17.4228	K13424|1|1e-20|99.8|vvi:100243352|WRKY transcription factor 33	gi|462423732|gb|EMJ27995.1|/4.04824e-178/hypothetical protein PRUPE_ppa017919mg [Prunus persica]	WRKY DNA-binding protein 61 AT1G18860.1 ATWRKY61 WRKY61 AT1G18860 AT1G18860.1	1e-49
MDP0000142583	-	9.36662	-	10.2819	-	-	6.60137	1.85715	12.4495	K13424|1|3e-22|103|pop:POPTR_663578|WRKY transcription factor 33;K13423|5|5e-22|102|aly:ARALYDRAFT_481938|WRKY transcription factor 25	gi|462413087|gb|EMJ18136.1|/4.41056e-67/hypothetical protein PRUPE_ppa016459mg [Prunus persica]	WRKY49, expressed LOC_Os05g49100.1 LOC_Os05g49100 LOC_Os05g49100.1	8e-13
MDP0000154734	4.88727	6.71096	4.52324	7.48649	0.784168	23.2073	82.1504	18.0318	140.627	K13423|1|3e-19|93.6|aly:ARALYDRAFT_481938|WRKY transcription factor 25;K13424|3|3e-19|93.6|pop:POPTR_663578|WRKY transcription factor 33	-	WRKY DNA-binding protein 71 AT1G29860.1 ATWRKY71 WRKY71 AT1G29860 AT1G29860.1	4e-13
MDP0000676216	-	-	-	1.69792	16.1958	16.9421	25.3393	32.3092	52.5445	K13425|1|4e-29|127|vvi:100256849|WRKY transcription factor 22;K13426|3|4e-26|117|rcu:RCOM_1689100|WRKY transcription factor 29	gi|462412879|gb|EMJ17928.1|/3.5852e-82/hypothetical protein PRUPE_ppa025586mg [Prunus persica]	WRKY37, expressed LOC_Os04g50920.1 LOC_Os04g50920 LOC_Os04g50920.1	5e-14
MDP0000253189	-	2.15491	1.79799	1.6536	5.3309	13.3928	23.7407	18.5374	16.772	K13424|1|2e-22|103|vvi:100243352|WRKY transcription factor 33	-	WRKY10, expressed LOC_Os01g09100.1 LOC_Os01g09100 LOC_Os01g09100.1	2e-13
MDP0000689162	-	-	-	2.07778	2.41441	4.60994	2.83743	5.6692	10.1926	K13424|1|3e-19|94.0|zma:100279301|WRKY transcription factor 33	gi|462419587|gb|EMJ23850.1|/7.64802e-120/hypothetical protein PRUPE_ppa008566mg [Prunus persica]	WRKY5, expressed LOC_Os05g04640.1 LOC_Os05g04640 LOC_Os05g04640.1	2e-17
MDP0000293456	-	-	1.46259	2.03955	13.3079	15.0257	14.5654	36.6768	54.7109	K13424|1|3e-48|191|rcu:RCOM_0664190|WRKY transcription factor 33	gi|462399630|gb|EMJ05298.1|/0/hypothetical protein PRUPE_ppa004042mg [Prunus persica]	WRKY DNA-binding protein 32 AT4G30935.1 ATWRKY32 WRKY32 AT4G30935 AT4G30935.1	1e-52
MDP0000788581	-	-	-	1.86216	7.07352	7.54733	7.54442	17.7882	25.7159	K13424|1|3e-23|105|osa:4338474|WRKY transcription factor 33	gi|462400779|gb|EMJ06336.1|/2.81766e-37/hypothetical protein PRUPE_ppa005152mg [Prunus persica]	WRKY family transcription factor family protein AT2G37260.1 ATWRKY44 DSL1 TTG2 WRKY44 AT2G37260 AT2G37260.1	4e-12
MDP0000169621	-	-	1.45577	1.78028	21.2523	25.856	33.5476	58.2956	72.9998	K13424|1|2e-65|248|rcu:RCOM_0664190|WRKY transcription factor 33	gi|462400779|gb|EMJ06336.1|/0/hypothetical protein PRUPE_ppa005152mg [Prunus persica]	WRKY24, expressed LOC_Os01g61080.1 LOC_Os01g61080 LOC_Os01g61080.1	8e-30
MDP0000294489	1.42109	2.15912	-	-	37.2615	99.7819	166.425	73.3183	32.5289	K13425|1|2e-28|124|aly:ARALYDRAFT_490447|WRKY transcription factor 22;K13426|3|2e-26|117|pop:POPTR_646672|WRKY transcription factor 29	-	WRKY66, expressed LOC_Os02g47060.1 LOC_Os02g47060 LOC_Os02g47060.1	2e-12
MDP0000146390	-	-	-	2.15382	8.0814	7.71507	11.9714	11.855	35.9625	K13424|1|1e-26|119|osa:4338474|WRKY transcription factor 33	-	WRKY49, expressed LOC_Os05g49100.1 LOC_Os05g49100 LOC_Os05g49100.1	6e-13
MDP0000301666	1.24386	1.56935	-	2.13905	75.7282	179.348	224.74	116.499	333.562	K13424|1|7e-23|107|zma:100279301|WRKY transcription factor 33	gi|462409812|gb|EMJ15146.1|/0/hypothetical protein PRUPE_ppa003574mg [Prunus persica]	WRKY family transcription factor AT1G62300.1 ATWRKY6 WRKY6 AT1G62300 AT1G62300.1	1e-101
MDP0000123888	-	3.49595	-	4.45185	1.60118	5.19724	18.0645	3.11146	35.0412	K13424|1|1e-24|110|sbi:SORBI_09g023270|WRKY transcription factor 33	-	WRKY DNA-binding protein 45 AT3G01970.1 ATWRKY45 WRKY45 AT3G01970 AT3G01970.1	4e-15
MDP0000129882	-	2.74749	-		3.12776	6.13785	21.0044	2.87014	7.74639	K13425|1|4e-20|97.1|rcu:RCOM_1616660|WRKY transcription factor 22	gi|462419193|gb|EMJ23456.1|/8.04424e-127/hypothetical protein PRUPE_ppa007930mg [Prunus persica]	WRKY DNA-binding protein 15	3e-39
MDP0000119590	-	2.71096	-	6.07417	0.745916	2.49236	4.88394	3.44252	50.257	K13424|1|4e-26|117|aly:ARALYDRAFT_482857|WRKY transcription factor 33	gi|462410116|gb|EMJ15450.1|/1.85787e-106/hypothetical protein PRUPE_ppa024027mg [Prunus persica]	WRKY3, expressed LOC_Os03g55080.1 LOC_Os03g55080 LOC_Os03g55080.1	5e-18
MDP0000935652	1.20316	2.64962	-	2.03576	16.9903	39.1192	106.614	31.7536	69.6668	K13424|1|8e-24|110|ath:AT2G38470|WRKY transcription factor 33	gi|462409812|gb|EMJ15146.1|/0/hypothetical protein PRUPE_ppa003574mg [Prunus persica]	WRKY family transcription factor AT1G62300.1 ATWRKY6 WRKY6 AT1G62300 AT1G62300.1	7e-76
MDP0000130400	-	2.01052	1.51304	1.74681	6.96542	13.715	28.0656	19.8801	23.377	K13425|1|9e-26|115|pop:POPTR_755334|WRKY transcription factor 22	-	WRKY121, expressed LOC_Os03g53050.1 LOC_Os03g53050 LOC_Os03g53050.1	5e-30
MDP0000315045	-	1.94013	2.16605	1.53346	3.60805	8.36522	13.8456	16.1927	10.4446	K13426|1|7e-15|79.7|vvi:100251862|WRKY transcription factor 29;K13425|4|7e-13|73.2|vvi:100256849|WRKY transcription factor 22;K13424|5|1e-12|72.4|ath:AT2G38470|WRKY transcription factor 33	gi|462405086|gb|EMJ10550.1|/1.76648e-121/hypothetical protein PRUPE_ppa008573mg [Prunus persica]	WRKY69, expressed LOC_Os08g29660.1 LOC_Os08g29660 LOC_Os08g29660.1	8e-12
MDP0000657441	-	1.81022	1.74273	1.99192	4.2895	4.24673	15.0431	14.3555	17.0622	K13424|1|7e-24|109|osa:4327518|WRKY transcription factor 33	gi|462418240|gb|EMJ22689.1|/1.79734e-98/hypothetical protein PRUPE_ppa008731mg [Prunus persica]	WRKY77, expressed LOC_Os01g40260.1 LOC_Os01g40260 LOC_Os01g40260.1	7e-11
MDP0000514115	-	1.19693	-	2.03024	37.2123	55.6362	85.31	36.0521	152.003	K13424|1|0.0|665|vvi:100243352|WRKY transcription factor 33	-	WRKY DNA-binding protein 4 AT1G13960.1 WRKY4 AT1G13960 AT1G13960.1	2e-32
MDP0000273851	-	-	-	1.28269	16.6428	17.6088	20.9291	23.0712	40.4906	K13424|1|2e-17|89.0|pop:POPTR_663578|WRKY transcription factor 33	gi|462423732|gb|EMJ27995.1|/6.69453e-178/hypothetical protein PRUPE_ppa017919mg [Prunus persica]	WRKY73, expressed LOC_Os06g05380.1 LOC_Os06g05380 LOC_Os06g05380.1	3e-47
MDP0000307516	-	-	-	1.21201	68.8336	128.115	122.858	89.2319	159.46	K13424|1|1e-18|92.0|osa:4327518|WRKY transcription factor 33	gi|462419587|gb|EMJ23850.1|/1.51579e-119/hypothetical protein PRUPE_ppa008566mg [Prunus persica]	WRKY DNA-binding protein 40 AT1G80840.1 ATWRKY40 WRKY40 AT1G80840 AT1G80840.1	1e-32
MDP0000131218	-	-	-	1.01889	6.95058	6.27358	9.03824	11.4192	14.0843	K13424|1|5e-49|193|rcu:RCOM_0849600|WRKY transcription factor 33	gi|462399630|gb|EMJ05298.1|/0/hypothetical protein PRUPE_ppa004042mg [Prunus persica]	WRKY35, expressed LOC_Os04g39570.1 LOC_Os04g39570 LOC_Os04g39570.1	1e-14
MDP0000228304	-	1.11985	1.21893	-1.17113	39.5972	61.7706	86.0542	92.172	17.5841	K13425|1|2e-08|58.5|vvi:100256849|WRKY transcription factor 22;K13426|2|3e-06|51.2|pop:POPTR_646672|WRKY transcription factor 29	gi|462416201|gb|EMJ20938.1|/1.40344e-97/hypothetical protein PRUPE_ppa026125mg [Prunus persica]	WRKY45, expressed LOC_Os05g25770.1 LOC_Os05g25770 LOC_Os05g25770.1	1e-10
MDP0000184044	-	1.1162	-	-	7.91474	13.0567	17.1572	13.596	13.6003	K13424|1|5e-79|294|pop:POPTR_663578|WRKY transcription factor 33	gi|462402651|gb|EMJ08208.1|/0/hypothetical protein PRUPE_ppb022557mg, partial [Prunus persica]	WRKY family transcription factor family protein AT2G37260.1 ATWRKY44 DSL1 TTG2 WRKY44 AT2G37260 AT2G37260.1	2e-28
MDP0000792088	2.71598	4.5633	2.58524	5.11133	4.58065	30.0966	108.297	27.4891	158.34	K13424|1|6e-19|92.4|zma:100281558|WRKY transcription factor 33	gi|302399123|gb|ADL36856.1|/1.78029e-71/WRKY domain class transcription factor [Malus x domestica]	WRKY DNA-binding protein 75 AT5G13080.1 ATWRKY75 WRKY75 AT5G13080 AT5G13080.1	7e-26
MDP0000177906	1.70947	2.55136	-	1.98962	47.2985	154.686	277.258	66.8113	187.838	K13424|1|9e-17|85.9|rcu:RCOM_0664190|WRKY transcription factor 33	gi|470134836|ref|XP_004303242.1|/3.60765e-131/PREDICTED: probable WRKY transcription factor 40-like [Fragaria vesca subsp. vesca]	WRKY76, expressed LOC_Os09g25060.1 LOC_Os09g25060 LOC_Os09g25060.1	4e-46
MDP0000185288	-	-	-	2.51074	1.43076	2.73181	4.50386	1.91145	8.15409	K13425|1|2e-23|107|rcu:RCOM_1616660|WRKY transcription factor 22;K13426|5|2e-20|98.2|rcu:RCOM_1689100|WRKY transcription factor 29	gi|302399127|gb|ADL36858.1|/6.31508e-145/WRKY domain class transcription factor [Malus x domestica]	WRKY68, expressed LOC_Os04g51560.1 LOC_Os04g51560 LOC_Os04g51560.1	5e-40
MDP0000708692	1.49753	2.12238	-	2.38524	36.0416	101.767	156.929	61.8242	188.292	K13424|1|3e-150|530|pop:POPTR_577093|WRKY transcription factor 33	gi|302399143|gb|ADL36866.1|/0/WRKY domain class transcription factor [Malus x domestica]	WRKY53, expressed LOC_Os05g27730.1 LOC_Os05g27730 LOC_Os05g27730.1	3e-37
MDP0000935996	1.47364	2.56232	-	2.79499	23.484	65.2203	138.709	31.0108	162.985	K13424|1|0.0|675|vvi:100243352|WRKY transcription factor 33	gi|302399121|gb|ADL36855.1|/0/WRKY domain class transcription factor [Malus x domestica]	WRKY DNA-binding protein 25 AT2G30250.1 ATWRKY25 WRKY25 AT2G30250 AT2G30250.1	8e-33
MDP0000304113	1.41963	2.05347	-	1.71566	20.314	54.3434	84.3241	37.7395	66.7207	K13425|1|7e-27|119|vvi:100256849|WRKY transcription factor 22;K13426|3|2e-25|114|pop:POPTR_646672|WRKY transcription factor 29	gi|302399125|gb|ADL36857.1|/1.22054e-102/WRKY domain class transcription factor [Malus x domestica]	WRKY13, expressed LOC_Os01g54600.1 LOC_Os01g54600 LOC_Os01g54600.1	8e-21
MDP0000794439	1.33846	2.51641	-	2.52025	42.8727	108.417	245.3	81.6452	245.954	K13424|1|9e-17|85.9|sbi:SORBI_09g023270|WRKY transcription factor 33	gi|470134836|ref|XP_004303242.1|/7.76294e-118/PREDICTED: probable WRKY transcription factor 40-like [Fragaria vesca subsp. vesca]	WRKY76, expressed LOC_Os09g25060.1 LOC_Os09g25060 LOC_Os09g25060.1	6e-25
MDP0000133918	-	1.03724	-	-	24.5119	41.334	50.3056	34.945	39.9215	K13425|1|2e-28|124|vvi:100256849|WRKY transcription factor 22	gi|302399125|gb|ADL36857.1|/2.75121e-128/WRKY domain class transcription factor [Malus x domestica]	WRKY13, expressed LOC_Os01g54600.1 LOC_Os01g54600 LOC_Os01g54600.1	2e-22
MDP0000946614	-	-	-	1.50431	6.50693	12.4239	12.6721	14.3304	18.4595	K13425|1|4e-26|116|pop:POPTR_755334|WRKY transcription factor 22	gi|302399129|gb|ADL36859.1|/2.57165e-127/WRKY domain class transcription factor [Malus x domestica]	WRKY121, expressed LOC_Os03g53050.1 LOC_Os03g53050 LOC_Os03g53050.1	1e-31
MDP0000272940	-	-	-	1.43757	71.2691	96.2874	122.499	132.006	193.043	K13425|1|1e-23|108|rcu:RCOM_1616660|WRKY transcription factor 22	gi|302399127|gb|ADL36858.1|/4.0461e-136/WRKY domain class transcription factor [Malus x domestica]	WRKY DNA-binding protein 17 AT2G24570.1 ATWRKY17 WRKY17 AT2G24570 AT2G24570.1	2e-78
MDP0000195385	-	-	-	1.27566	9.23473	12.022	18.1214	13.051	22.3582	K13424|1|1e-138|491|rcu:RCOM_0849600|WRKY transcription factor 33	gi|302399143|gb|ADL36866.1|/0/WRKY domain class transcription factor [Malus x domestica]	WRKY53, expressed LOC_Os05g27730.1 LOC_Os05g27730 LOC_Os05g27730.1	5e-73
MDP0000230456	3.45664	4.09798	-	-	0.376401	4.13239	6.44565	0.91429	2.47884	-	gi|302398879|gb|ADL36734.1|/1.47326e-164/HSF domain class transcription factor [Malus x domestica]	HSF-type DNA-binding domain containing protein, expressed LOC_Os06g35960.1 LOC_Os06g35960 LOC_Os06g35960.1	3e-47
MDP0000622590	-	3.13251	-	2.82624	4.2615	7.89735	37.3717	11.4474	30.2236	-	gi|302398883|gb|ADL36736.1|/2.08985e-100/HSF domain class transcription factor [Malus x domestica]	heat shock factor 4 AT4G36990.1 AT-HSFB1 ATHSF4 HSF4 HSFB1 AT4G36990 AT4G36990.1	7e-25
MDP0000527802	-	2.48259	2.34411	3.25451	6.42752	14.2517	35.9234	32.6355	61.3409	-	gi|302398877|gb|ADL36733.1|/3.13701e-139/HSF domain class transcription factor [Malus x domestica]	winged-helix DNA-binding transcription factor family protein AT4G11660.1 AT-HSFB2B HSFB2B AT4G11660 AT4G11660.1	6e-14
MDP0000578396	-	2.3033	-	3.17269	2.62511	4.51101	12.9572	5.10119	23.6714	-	gi|302398877|gb|ADL36733.1|/9.47418e-66/HSF domain class transcription factor [Malus x domestica]	heat shock transcription factor B3 AT2G41690.1 AT-HSFB3 HSFB3 AT2G41690 AT2G41690.1	3e-18
MDP0000202716	-	1.99602	1.14749	1.89859	12.5338	15.3161	49.9973	27.7659	46.7323	-	gi|302398883|gb|ADL36736.1|/1.54269e-111/HSF domain class transcription factor [Malus x domestica]	HSF-type DNA-binding domain containing protein, expressed LOC_Os03g63750.1 LOC_Os03g63750 LOC_Os03g63750.1	2e-22
MDP0000145050	2.52489	3.82375	1.5016	3.29899	7.11222	40.933	100.709	20.1387	70.0006	K09422|1|4e-67|253|vvi:100233135|myb proto-oncogene protein, plant	gi|462394624|gb|EMJ00423.1|/6.41098e-95/hypothetical protein PRUPE_ppa021921mg [Prunus persica]	myb domain protein 6 AT4G09460.1 AtMYB6 MYB6 AT4G09460 AT4G09460.1	1e-13
MDP0000149535	-	-	-	-2.22094	32.4073	33.4468	26.9096	35.0332	6.95141	K09422|1|1e-103|374|rcu:RCOM_1472910|myb proto-oncogene protein, plant	-	MYB family transcription factor, putative, expressed LOC_Os07g43580.1 LOC_Os07g43580 LOC_Os07g43580.1	2e-22
MDP0000167107	-	2.49991	2.97226	-	2.71381	5.18159	15.3506	21.297	3.38409	K09422|1|7e-84|308|vvi:100242243|myb proto-oncogene protein, plant	gi|82604209|gb|ABB84756.1|/2.96828e-174/MYB8 [Malus x domestica]	MYB family transcription factor, putative, expressed LOC_Os01g03720.1 LOC_Os01g03720 LOC_Os01g03720.1	1e-19
MDP0000168728	-	1.6626	1.70569	-	3.85726	7.10179	12.2115	12.5818	5.86213	K09422|1|1e-61|234|vvi:100254518|myb proto-oncogene protein, plant	gi|462418768|gb|EMJ23031.1|/1.74405e-92/hypothetical protein PRUPE_ppa020190mg [Prunus persica]	MYB family transcription factor, putative, expressed LOC_Os09g36730.1 LOC_Os09g36730 LOC_Os09g36730.1	4e-18
MDP0000387366	-	-	2.70261	3.42488	7.94352	1.51669	7.2015	51.7108	85.3109	K09422|1|2e-12|68.6|pop:POPTR_772352|myb proto-oncogene protein, plant	gi|255577725|ref|XP_002529738.1|/5.33485e-23/triptychon and cpc, putative [Ricinus communis]	POPTR_0017s06470 MYB174 eugene3.00640055 Potri.017G037000 Potri.017G037000.	-91.89
MDP0000463846	-	-		1.18337	169.351	199.812	321.927	253.315	384.608	K09422|1|9e-73|271|vvi:100233128|myb proto-oncogene protein, plant	gi|302398949|gb|ADL36769.1|/9.06003e-143/MYB domain class transcription factor [Malus x domestica]	myb-like DNA-binding domain containing protein, putative, expressed LOC_Os05g28320.1 LOC_Os05g28320 LOC_Os05g28320.1	3e-54
MDP0000653903	-	-1.66636	-	-1.44649	35.8148	25.1862	11.2833	28.6404	13.1409	K09422|1|2e-88|324|pop:POPTR_581592|myb proto-oncogene protein, plant	gi|302398947|gb|ADL36768.1|/0/MYB domain class transcription factor [Malus x domestica]	myb domain protein 86 AT5G26660.1 ATMYB86 MYB86 AT5G26660 AT5G26660.1	3e-18
MDP0000950559	-	-	-	-1.08864	43.2456	41.0572	24.0675	29.7144	20.3343	K09422|1|4e-106|382|rcu:RCOM_0491270|myb proto-oncogene protein, plant	gi|302398923|gb|ADL36756.1|/8.24992e-135/MYB domain class transcription factor [Malus x domestica]	MYB family transcription factor, putative, expressed LOC_Os09g36730.1 LOC_Os09g36730 LOC_Os09g36730.1	2e-54
MDP0000437717	-	-	-1.23058	-2.22904	27.8913	23.5127	31.8744	11.8858	5.94922	K09422|1|7e-72|269|vvi:100244605|myb proto-oncogene protein, plant	gi|71041086|gb|AAZ20431.1|/1.35787e-151/MYB11 [Malus x domestica]	myb-like DNA-binding domain containing protein, putative, expressed LOC_Os03g29614.1 LOC_Os03g29614 LOC_Os03g29614.1	9e-17
MDP0000659260	1.81278	3.46995	1.35899	5.03324	5.11414	17.9669	56.6673	13.1181	167.467	K09422|1|5e-77|285|vvi:100259502|myb proto-oncogene protein, plant	gi|71041084|gb|AAZ20430.1|/4.91858e-164/MYB7 [Malus x domestica]	myb domain protein 116 AT1G25340.1 AtMYB116 MYB116 AT1G25340 AT1G25340.1	1e-28
MDP0000887107	-	6.02175	3.08774		0.745916	2.13631	48.4637	6.34149	1.51149	K09422|1|3e-72|270|vvi:100244605|myb proto-oncogene protein, plant	gi|462400077|gb|EMJ05745.1|/1.2777e-131/hypothetical protein PRUPE_ppa017136mg [Prunus persica]	-	-
MDP0000282792	-	-1.62061	-1.07603		16.5628	16.4346	5.38619	7.85626	8.85301	K09422|1|3e-136|483|vvi:100256209|myb proto-oncogene protein, plant	gi|71041106|gb|AAZ20441.1|/1.45796e-156/MYB91 [Malus x domestica]	-	-
MDP0000126517	-	-	-	2.88132	66.6604	67.2883	71.4805	94.4825	491.169	-	gi|302399017|gb|ADL36803.1|/7.46174e-136/NAC domain class transcription factor [Malus x domestica]	no apical meristem protein, putative, expressed LOC_Os03g02800.1 LOC_Os03g02800 LOC_Os03g02800.1	1e-24
MDP0000132623	1.59146	2.24651	-	2.6937	15.0644	45.3972	71.4855	11.9916	97.462	-	gi|302399005|gb|ADL36797.1|/2.17406e-174/NAC domain class transcription factor [Malus x domestica]	no apical meristem protein, putative, expressed LOC_Os07g37920.1 LOC_Os07g37920 LOC_Os07g37920.1	6e-54
MDP0000173636	-	2.88499	-	3.60385	0.490629	1.24904	3.62428	2.54241	5.96513	-	gi|302399021|gb|ADL36805.1|/0/NAC domain class transcription factor [Malus x domestica]	NAC domain containing protein 2 AT3G15510.1 ANAC056 ATNAC2 NAC2 NARS1 AT3G15510 AT3G15510.1	1e-73
MDP0000180683	-	2.14205	2.02884	3.3974	8.99487	17.4865	39.7024	36.706	94.7793	-	gi|302399019|gb|ADL36804.1|/0/NAC domain class transcription factor [Malus x domestica]	NAC domain transcription factor, putative, expressed LOC_Os11g03300.1 LOC_Os11g03300 LOC_Os11g03300.1	1e-47
MDP0000250487	-1.0934	-	-	1.45185	23.7744	11.142	21.1182	15.1197	65.0368	-	gi|302398993|gb|ADL36791.1|/1.14182e-76/NAC domain class transcription factor [Malus x domestica]	no apical meristem protein, putative, expressed LOC_Os04g35660.1 LOC_Os04g35660 LOC_Os04g35660.1	9e-23
MDP0000262032	1.2896	2.13063	1.15562	3.7551	42.9955	105.107	188.281	95.7853	580.523	-	gi|302399005|gb|ADL36797.1|/3.32539e-138/NAC domain class transcription factor [Malus x domestica]	NAC (No Apical Meristem) domain transcriptional regulator superfamily protein AT4G27410.3 ANAC072 RD26 AT4G27410 AT4G27410.3	2e-84
MDP0000262990	-	-	-	2.71076	2.83981	6.46489	7.92164	3.60818	18.5913	-	gi|302399035|gb|ADL36812.1|/1.3773e-165/NAC domain class transcription factor [Malus x domestica]	NAC domain containing protein 2 AT3G15510.1 ANAC056 ATNAC2 NAC2 NARS1 AT3G15510 AT3G15510.1	8e-35
MDP0000266908	-	-	1.25854	1.26374	8.95983	9.78977	13.4077	21.4366	21.5141	-	gi|302399031|gb|ADL36810.1|/0/NAC domain class transcription factor [Malus x domestica]	Disease resistance protein (TIR-NBS-LRR class) family AT4G12010.1 AT4G12010 AT4G12010.1	2e-19
MDP0000309382	1.63351	1.98572	1.69869	4.45124	10.1942	31.6293	40.375	33.091	223.002	-	gi|302399029|gb|ADL36809.1|/1.10336e-137/NAC domain class transcription factor [Malus x domestica]	NAC domain containing protein 41 AT2G33480.1 ANAC041 NAC041 AT2G33480 AT2G33480.1	2e-17
MDP0000364750	1.91965	1.79479	-	3.54477	16.8516	63.7551	58.4693	26.0759	196.663	-	gi|302399035|gb|ADL36812.1|/5.90841e-27/NAC domain class transcription factor [Malus x domestica]	NAC domain containing protein 25 AT1G61110.1 anac025 NAC025 AT1G61110 AT1G61110.1	6e-37
MDP0000404409	-	1.88815	2.15327	5.02647	12.7877	24.7102	47.3348	56.884	416.783	-	gi|302399019|gb|ADL36804.1|/1.61e-174/NAC domain class transcription factor [Malus x domestica]	NAC (No Apical Meristem) domain transcriptional regulator superfamily protein AT1G52880.1 ANAC018 ATNAM NAM NARS2 AT1G52880 AT1G52880.1	7e-37
MDP0000481448	1.56384	2.83111	1.32619	5.17191	6.74775	19.949	48.0185	16.9192	243.253	-	gi|302398991|gb|ADL36790.1|/2.00613e-156/NAC domain class transcription factor [Malus x domestica]	no apical meristem protein, putative, expressed LOC_Os12g03040.1 LOC_Os12g03040 LOC_Os12g03040.1	2e-45
MDP0000276765	-	3.42556	-	3.98851	0.522779	3.82629	5.61712	3.21694	8.29812	-	gi|206572099|gb|ACI13682.1|/0/NAC domain protein [Malus x domestica]	no apical meristem protein, putative, expressed LOC_Os04g38720.1 LOC_Os04g38720 LOC_Os04g38720.1	1e-61
MDP0000258530	-	1.88285	-	1.97475	51.7292	103.273	190.779	83.0039	203.327	-	gi|242877145|gb|ACS94038.1|/1.41768e-116/NAC family transcription factor 5 [Cicer arietinum]	NAC domain containing protein 38 AT2G24430.1 ANAC038 ANAC039 NAC038 AT2G24430 AT2G24430.1	7e-54
MDP0000291272	-	-2.08901	-	-	4.48644	1.42769	1.0545	2.03424	3.03037	-	gi|470122444|ref|XP_004297251.1|/3.93309e-06/PREDICTED: NAC domain-containing protein 68-like [Fragaria vesca subsp. vesca]	NAC (No Apical Meristem) domain transcriptional regulator superfamily protein AT5G08790.1 anac081 ATAF2 AT5G08790 AT5G08790.1	2e-43
MDP0000551876	1.6597	1.60689	2.50277	3.59235	5.77289	18.2395	17.5839	32.7192	69.6304	K12135|1|1e-14|79.3|ath:AT5G15840|zinc finger protein CONSTANS	gi|302398745|gb|ADL36667.1|/5.17427e-140/COL domain class transcription factor [Malus x domestica]	expressed protein ChrUn.fgenesh.mRNA.3 ChrUn.fgenesh.gene.3 ChrUn.fgenesh.mRNA.3	2e-11
MDP0000782323	-	3.51605	2.45488	2.61525	6.26569	11.2512	71.6812	34.3528	38.3918	K12135|1|2e-15|82.0|ath:AT5G15840|zinc finger protein CONSTANS	-	CCT/B-box zinc finger protein, putative, expressed LOC_Os02g49230.2 LOC_Os02g49230 LOC_Os02g49230.2	5e-57
MDP0000177126	-	2.30062	1.4155	1.11404	16.1735	18.8091	79.6819	43.143	35.0077	K12135|1|8e-16|83.2|ath:AT5G15840|zinc finger protein CONSTANS	-	CCT/B-box zinc finger protein, putative, expressed LOC_Os02g49230.2 LOC_Os02g49230 LOC_Os02g49230.2	1e-50
MDP0000800387	-	2.28354	-	-	1.75594	1.95573	8.54914	5.97132	1.77907	K12135|1|1e-15|80.9|ath:AT5G15840|zinc finger protein CONSTANS	gi|462396246|gb|EMJ02045.1|/1.60628e-73/hypothetical protein PRUPE_ppa026391mg [Prunus persica]	B-box zinc finger family protein, putative, expressed LOC_Os04g45690.1 LOC_Os04g45690 LOC_Os04g45690.1	3e-20
MDP0000185616	-	1.57124	2.21395	1.54245	5.389	6.30228	16.0139	25.002	15.6975	K12135|1|6e-10|63.9|ath:AT5G15840|zinc finger protein CONSTANS	gi|462419069|gb|EMJ23332.1|/4.61853e-168/hypothetical protein PRUPE_ppa005713mg [Prunus persica]	B-box type zinc finger protein with CCT domain AT1G49130.1 AT1G49130 AT1G49130.1	2e-24
MDP0000321380	-	1.3075	2.09127	1.53346	7.33143	8.69889	18.1462	31.2408	21.223	K12135|1|8e-10|63.9|ath:AT5G15840|zinc finger protein CONSTANS	gi|462419069|gb|EMJ23332.1|/1.08806e-167/hypothetical protein PRUPE_ppa005713mg [Prunus persica]	B-box type zinc finger protein with CCT domain AT1G49130.1 AT1G49130 AT1G49130.1	1e-23
MDP0000697407	1.32735	1.25628	1.22149	1.97707	7.08867	17.7885	16.9333	16.5299	27.9075	K12135|1|8e-15|79.3|ath:AT5G15840|zinc finger protein CONSTANS	gi|302398743|gb|ADL36666.1|/1.08202e-150/COL domain class transcription factor [Malus x domestica]	B-box zinc finger family protein, putative, expressed LOC_Os06g05890.1 LOC_Os06g05890 LOC_Os06g05890.1	2e-42
MDP0000664576	-1.36649	-5.98948	-	-1.73319	16.0433	6.22215	0.252511	10.7167	4.82562	K12135|1|7e-13|72.4|aly:ARALYDRAFT_488429|zinc finger protein CONSTANS	gi|302398763|gb|ADL36676.1|/6.69172e-115/COL domain class transcription factor [Malus x domestica]	salt tolerance homolog2 AT1G75540.1 STH2 AT1G75540 AT1G75540.1	5e-11
MDP0000759984	-1.31268	-4.36452	-	-2.35615	37.4665	15.0829	1.81883	31.3591	7.31762	K12135|1|6e-10|62.8|aly:ARALYDRAFT_488429|zinc finger protein CONSTANS	-	B-box 32 AT3G21150.1 BBX32 AT3G21150 AT3G21150.1	9e-35
MDP0000598183	-1.25761	-5.11876	-	-2.23593	180.911	75.6636	5.20671	109.65	38.4046	K12135|1|9e-09|56.6|ath:AT5G15840|zinc finger protein CONSTANS	-	salt tolerance homologue AT2G31380.1 STH AT2G31380 AT2G31380.1	3e-26
MDP0000297093	-1.19468	-3.2031	-	-1.65899	229.564	100.293	24.9273	177.077	72.6938	K12135|1|3e-84|310|aly:ARALYDRAFT_488429|zinc finger protein CONSTANS	gi|302398765|gb|ADL36677.1|/2.81284e-155/COL domain class transcription factor [Malus x domestica]	CONSTANS-like 4 AT5G24930.1 ATCOL4 COL4 AT5G24930 AT5G24930.1	8e-39
MDP0000157816	-1.05643	-5.50255	-1.68015	-4.07915	30.8074	14.8128	0.679553	9.61349	1.82268	K12135|1|2e-09|60.8|aly:ARALYDRAFT_488429|zinc finger protein CONSTANS	gi|302398747|gb|ADL36668.1|/2.66447e-126/COL domain class transcription factor [Malus x domestica]	B-box 32 AT3G21150.1 BBX32 AT3G21150 AT3G21150.1	4e-37
MDP0000713113	-	-2.54348	-1.16907	-1.63006	120.5	116.785	20.6692	53.5875	38.9306	K12135|1|1e-21|102|ath:AT5G15840|zinc finger protein CONSTANS;K12129|4|3e-09|61.6|zma:100280240|pseudo-response regulator 7	gi|302398751|gb|ADL36670.1|/4.34659e-177/COL domain class transcription factor [Malus x domestica]	CONSTANS-like protein involved in circadian rhythms B-box zinc finger protein; contains CONSTANS-type zinc finger, conserved in Ostreococcus and involved in circadian rhythms. Previously annotated as CGLD18 for being conserved in the Green lineage and diatoms, as well as CO for CONSTANS by Serrano et al. Cre06.g278159.t1.1 g6302.t1 Cre13.g596300.t1.1 Cre13.g596300.t1.2 Cre06.g278159 Cre06.g278159…	6e-15
MDP0000294359	-	-1.84714	-	-1.1734	42.6503	29.0384	9.99126	51.6388	9.37941	K09286|1|6e-13|74.7|pop:POPTR_571923|EREBP-like factor;K12135|2|4e-11|68.6|aly:ARALYDRAFT_488429|zinc finger protein CONSTANS	gi|292668905|gb|ADE41107.1|/5.74852e-124/AP2 domain class transcription factor [Malus x domestica]	CONSTANS-like protein involved in circadian rhythms B-box zinc finger protein; contains CONSTANS-type zinc finger, conserved in Ostreococcus and involved in circadian rhythms. Previously annotated as CGLD18 for being conserved in the Green lineage and diatoms, as well as CO for CONSTANS by Serrano et al. Cre06.g278159.t1.1 g6302.t1 Cre13.g596300.t1.1 Cre13.g596300.t1.2 Cre06.g278159 Cre06.g278159…	2e-15
MDP0000271388	-	-1.40891	-	-1.33556	270.112	169.299	101.723	278.265	107.028	K12135|1|2e-11|68.6|aly:ARALYDRAFT_488429|zinc finger protein CONSTANS	gi|462406542|gb|EMJ12006.1|/2.18256e-146/hypothetical protein PRUPE_ppa017267mg [Prunus persica]	B-box type zinc finger protein with CCT domain AT1G73870.1 AT1G73870 AT1G73870.1	3e-40
MDP0000232445	-	-1.31658	-	-1.40652	85.4273	79.8031	34.2978	69.3336	32.225	K12135|1|1e-15|82.0|aly:ARALYDRAFT_488429|zinc finger protein CONSTANS	gi|302398757|gb|ADL36673.1|/5.79253e-80/COL domain class transcription factor [Malus x domestica]	B-box zinc finger family protein, putative, expressed LOC_Os04g41560.2 LOC_Os04g41560 LOC_Os04g41560.2	2e-22
MDP0000909160	-	3.91741	-	3.31167	1.76778	6.41305	26.7107	1.7176	17.5525	K09338|1|4e-23|105|aly:ARALYDRAFT_477377|homeobox-leucine zipper protein	gi|462408369|gb|EMJ13703.1|/8.44116e-68/hypothetical protein PRUPE_ppa017711mg [Prunus persica]	homeobox associated leucine zipper, putative, expressed LOC_Os03g07450.1 LOC_Os03g07450 LOC_Os03g07450.1	8e-21
MDP0000615948	2.00168	3.44591	1.2113	3.80331	39.5774	158.494	431.29	91.6402	552.532	K09338|1|8e-24|108|ath:AT3G61890|homeobox-leucine zipper protein	gi|302398861|gb|ADL36725.1|/1.0908e-98/HD domain class transcription factor [Malus x domestica]	homeobox protein 6 AT2G22430.1 ATHB6 HB6 AT2G22430 AT2G22430.1	3e-25
MDP0000121588	-	-	4.71334	-	0.256996	1.96277	1.55326	6.74192	3.38498	K09338|1|2e-50|196|aly:ARALYDRAFT_908602|homeobox-leucine zipper protein	-	homeobox from Arabidopsis thaliana AT5G06710.1 HAT14 AT5G06710 AT5G06710.1	1e-29
MDP0000273608	1.63351	3.09798	2.92424	3.47832	3.11669	9.6701	26.6858	23.658	34.7354	K09338|1|8e-73|271|aly:ARALYDRAFT_908602|homeobox-leucine zipper protein	gi|462397846|gb|EMJ03514.1|/2.50954e-121/hypothetical protein PRUPE_ppa008075mg [Prunus persica]	homeobox protein 2 AT4G16780.1 ATHB-2 ATHB2 HAT4 HB-2 AT4G16780 AT4G16780.1	2e-16
MDP0000270937	-	-	-	3.77377	0.329731	0.314785	0.664289	0.160185	4.51003	K09338|1|4e-48|190|ath:AT5G06710|homeobox-leucine zipper protein	gi|462414618|gb|EMJ19355.1|/5.745e-70/hypothetical protein PRUPE_ppa007421mg [Prunus persica]	Homeobox-leucine zipper protein family AT4G37790.1 HAT22 AT4G37790 AT4G37790.1	4e-23
MDP0000172744	-	-	-	3.65309	2.4304	2.51359	5.1004	4.32925	30.5751	K09338|1|2e-54|211|aly:ARALYDRAFT_481142|homeobox-leucine zipper protein	gi|462419923|gb|EMJ24186.1|/1.3381e-108/hypothetical protein PRUPE_ppa008984mg [Prunus persica]	homeobox associated leucine zipper, putative, expressed LOC_Os08g36220.1 LOC_Os08g36220 LOC_Os08g36220.1	9e-20
MDP0000222305	-	-	1.36563	3.52875	3.76149	3.27872	4.28324	9.69294	43.4129	K09338|1|1e-46|185|ath:AT5G06710|homeobox-leucine zipper protein	gi|462414618|gb|EMJ19355.1|/5.81535e-70/hypothetical protein PRUPE_ppa007421mg [Prunus persica]	homeobox-leucine zipper protein 4 AT2G44910.1 ATHB-4 ATHB4 HB4 AT2G44910 AT2G44910.1	5e-22
MDP0000736852	-	1.62634	1.36237	2.08309	143.371	165.368	442.626	368.617	607.482	K09338|1|8e-57|219|ath:AT2G22430|homeobox-leucine zipper protein	gi|302398847|gb|ADL36718.1|/6.35159e-125/HD domain class transcription factor [Malus x domestica]	homeobox protein 5 AT5G65310.1 ATHB-5 ATHB5 HB5 AT5G65310 AT5G65310.1	7e-44
MDP0000135540	-	1.30843	1.07901	2.82624	19.5513	30.4806	48.423	41.3039	138.663	K09338|1|8e-62|235|aly:ARALYDRAFT_908602|homeobox-leucine zipper protein	gi|462397846|gb|EMJ03514.1|/1.36584e-115/hypothetical protein PRUPE_ppa008075mg [Prunus persica]	homeobox associated leucine zipper, putative, expressed LOC_Os10g41230.1 LOC_Os10g41230 LOC_Os10g41230.1	1e-14
MDP0000124827	-	-	-	-3.22904	3.87379	1.55713	1.02688	0.594288	0.413141	K09338|1|2e-61|234|ath:AT5G15150|homeobox-leucine zipper protein	gi|462412434|gb|EMJ17483.1|/2.75237e-114/hypothetical protein PRUPE_ppa020465mg [Prunus persica]	homeobox protein 5 AT5G65310.1 ATHB-5 ATHB5 HB5 AT5G65310 AT5G65310.1	2e-34
MDP0000943529	-	-	-	-2.68155	1.86654	1.64486	0.867786	1.95306	0.290944	K09338|1|0.0|1275|osa:4333544|homeobox-leucine zipper protein	gi|462410487|gb|EMJ15821.1|/0/hypothetical protein PRUPE_ppa001343mg [Prunus persica]	START domain containing protein, expressed LOC_Os06g50724.1 LOC_Os06g50724 LOC_Os06g50724.1	5e-33
MDP0000737672	-	-	-	-2.62497	4.59198	6.31271	4.25554	2.14158	0.744398	K09338|1|3e-63|240|aly:ARALYDRAFT_477377|homeobox-leucine zipper protein	-	homeobox associated leucine zipper, putative, expressed LOC_Os08g37580.1 LOC_Os08g37580 LOC_Os08g37580.1	8e-27
MDP0000423596	1.01624	1.15083	-1.20797	-2.43215	72.6071	146.858	161.218	31.43	13.4533	K09338|1|8e-96|348|ath:AT1G69780|homeobox-leucine zipper protein	gi|302398833|gb|ADL36711.1|/2.62147e-165/HD domain class transcription factor [Malus x domestica]	homeobox associated leucine zipper, putative, expressed LOC_Os10g26500.1 LOC_Os10g26500 LOC_Os10g26500.1	1e-39
MDP0000146339	-	-	-	4.8348	2.14614	5.12215	5.76494	6.6032	61.2463	K09338|1|4e-22|102|aly:ARALYDRAFT_477377|homeobox-leucine zipper protein	-	homeobox associated leucine zipper, putative, expressed LOC_Os09g21180.1 LOC_Os09g21180 LOC_Os09g21180.1	5e-21
MDP0000311522	-	-	2.16281	4.35951	2.13475	3.4557	4.11375	9.55911	43.8217	K09338|1|2e-48|192|aly:ARALYDRAFT_486694|homeobox-leucine zipper protein	gi|462415919|gb|EMJ20656.1|/1.91318e-95/hypothetical protein PRUPE_ppa021193mg, partial [Prunus persica]	Skp1 family, dimerisation domain containing protein, expressed LOC_Os09g36830.1 LOC_Os09g36830 LOC_Os09g36830.1	5e-18
MDP0000899816	-	1.014	1.41132	2.12738	162.323	271.001	327.812	431.748	709.225	K09338|1|6e-32|135|ath:AT3G61890|homeobox-leucine zipper protein	gi|302398835|gb|ADL36712.1|/2.18147e-120/HD domain class transcription factor [Malus x domestica]	homeobox associated leucine zipper, putative, expressed LOC_Os09g35910.1 LOC_Os09g35910 LOC_Os09g35910.1	7e-31
MDP0000737128	-	-2.57444	-	-4.37343	8.36787	6.08652	1.40485	2.90369	0.40372	K09338|1|2e-55|214|aly:ARALYDRAFT_325972|homeobox-leucine zipper protein	gi|462412434|gb|EMJ17483.1|/2.69106e-96/hypothetical protein PRUPE_ppa020465mg [Prunus persica]	homeobox associated leucine zipper, putative, expressed LOC_Os08g37580.1 LOC_Os08g37580 LOC_Os08g37580.1	3e-34
MDP0000360672	-	-	-	4.16184	1.45631	5.09776	1.95596	6.13154	26.0672	-	gi|382948197|gb|AFG33213.1|/2.64945e-36/dehydrin 3 [Malus x domestica]	dehydrin xero 1 AT3G50980.1 XERO1 AT3G50980 AT3G50980.1	5e-16
MDP0000360772	-	-	-	3.34081	1.30139	3.72718	3.27728	3.79333	13.1853	-	gi|382948197|gb|AFG33213.1|/2.20857e-13/dehydrin 3 [Malus x domestica]	dehydrin, putative, expressed LOC_Os11g26790.1 LOC_Os11g26790 LOC_Os11g26790.1	3e-13
MDP0000265874	4.00548	4.85675	4.32632	2.71278	5.44402	87.4359	157.742	109.212	35.6902	-	gi|382948203|gb|AFG33216.1|/5.70035e-61/dehydrin 6 [Malus x domestica]	dehydrin, putative, expressed LOC_Os11g26760.1 LOC_Os11g26760 LOC_Os11g26760.1	7e-13
MDP0000689622	-	-	-	11.0124	-	2.7806	1.46697	3.53743	20.657	-	gi|382948197|gb|AFG33213.1|/1.91197e-33/dehydrin 3 [Malus x domestica]	dehydrin, putative, expressed LOC_Os11g26790.1 LOC_Os11g26790 LOC_Os11g26790.1	3e-13
MDP0000868045	-	-	2.71927	9.24047	2.91262	3.39851	3.91192	19.1807	1761.75	-	gi|299033459|gb|ACL01288.2|/5.04951e-38/dehydrin 1 [Eriobotrya japonica]	dehydrin family protein, expressed LOC_Os01g50700.1 LOC_Os01g50700 LOC_Os01g50700.1	7e-12
MDP0000360414	2.04855	-	2.37349	4.37252	2.59663	10.742	8.42816	13.4556	53.7862	-	gi|382948199|gb|AFG33214.1|/1.72164e-62/dehydrin 4 [Malus x domestica]	dehydrin xero 1 AT3G50980.1 XERO1 AT3G50980 AT3G50980.1	8e-16
MDP0000862169	-	-	-	8.91368	-	0.227208	0.239738	0.924962	4.82265	-	gi|382948201|gb|AFG33215.1|/5.86368e-72/dehydrin 5 [Malus x domestica]	dehydrin, putative, expressed LOC_Os11g26790.1 LOC_Os11g26790 LOC_Os11g26790.1	1e-16
MDP0000698024	-	4.06941	4.91265	8.32419	0.794352	3.03338	13.3361	23.9259	254.591	-	gi|382948195|gb|AFG33212.1|/6.05426e-75/dehydrin 2 [Malus x domestica]	Dehydrin family protein AT5G66400.1 ATDI8 RAB18 AT5G66400 AT5G66400.1	8e-11
MDP0000265157	-	-	-	2.09689	10.7238	21.6128	9.20191	18.5233	45.8747	K13993|1|2e-60|229|vvi:100263355|HSP20 family protein	gi|186694325|gb|ACC86142.1|/3.16571e-69/heat shock protein 17.5 [Malus x domestica]	HSP20-like chaperones superfamily protein AT4G10250.1 ATHSP22.0 AT4G10250 AT4G10250.1	2e-34
MDP0000323296	-	-	1.35137	1.91823	35.3467	44.3079	42.1072	90.1885	133.596	K13993|1|8e-61|231|vvi:100263355|HSP20 family protein	gi|186694325|gb|ACC86142.1|/3.6995e-69/heat shock protein 17.5 [Malus x domestica]	HSP20-like chaperones superfamily protein AT5G37670.1 AT5G37670 AT5G37670.1	7e-27
MDP0000791550	-	-	-	1.69597	35.6796	34.8109	26.8569	36.1906	115.6	K13993|1|6e-56|214|vvi:100263355|HSP20 family protein	gi|186694325|gb|ACC86142.1|/4.35135e-61/heat shock protein 17.5 [Malus x domestica]	Heat shock protein 22B Small heat shock protein containing an alpha-crystallin domain, most likely cytosolic; is arranged head-to-head with HSP22A, with which HSP22B shares 70 0dentity; PMID: 16143837 Cre07.g318850.t2.1 Cre07.g318850 Cre07.g318850.t2.1	8e-16
MDP0000247652	-	-	-	1.64894	8.12954	3.69573	4.67945	10.5317	25.4944	K13993|1|3e-51|198|vvi:100263355|HSP20 family protein	gi|186694325|gb|ACC86142.1|/6.81187e-57/heat shock protein 17.5 [Malus x domestica]	Heat shock protein 22B Small heat shock protein containing an alpha-crystallin domain, most likely cytosolic; is arranged head-to-head with HSP22A, with which HSP22B shares 70 0dentity; PMID: 16143837 Cre07.g318850.t2.1 Cre07.g318850 Cre07.g318850.t2.1	7e-16
MDP0000266665	-	2.28553	-	-	3.93092	7.95579	19.1649	5.95816	8.92129	K03283|1|9e-138|480|rcu:RCOM_1248100|heat shock 70kDa protein 1/8	gi|470133735|ref|XP_004302715.1|/1.0954e-137/PREDICTED: probable mediator of RNA polymerase II transcription subunit 37e-like [Fragaria vesca subsp. vesca]	Heat shock protein 70E HSP70E is one of 9 genes encoding HSP70-like proteins in Chlamydomonas; it is more similar to HSP110-like proteins, as is HSP70G; HSP70E is inducible by MgProto and light; PMID: 16143837, 16143841 Cre16.g677000.t1.2 g16575.t1 Cre16.g677000.t1.1 Cre16.g677000 Cre16.g677000.t1.2	1e-39
MDP0000775575	-	-	-	1.57528	19.619	15.9753	20.9251	22.9866	58.4633	K03283|1|2e-50|194|sbi:SORBI_08g018750|heat shock 70kDa protein 1/8	-	Heat shock protein 70C HSP70C is one of 9 genes encoding HSP70-like proteins in Chlamydomonas; HSP70C is localized to mitochondria; it is inducible by heat shock and light; PMID: 2779571, 16143837 Cre09.g393200.t1.2 g9425.t1 Cre09.g393200.t1.1 Cre09.g393200 Cre09.g393200.t1.2	3e-50
MDP0000322220	-	1.71999	-	1.21046	95.5352	169.889	314.726	113.859	221.08	K03283|1|0.0|1135|rcu:RCOM_1248100|heat shock 70kDa protein 1/8	gi|470133735|ref|XP_004302715.1|/0/PREDICTED: probable mediator of RNA polymerase II transcription subunit 37e-like [Fragaria vesca subsp. vesca]	Heat shock protein 70B HSP70B is one of 9 genes encoding HSP70-like proteins in Chlamydomonas; HSP70B is localized to the chloroplast, there mainly to the stroma, but also to thylakoid and low density membranes; HSP70B is inducible by heat shock and light; it interacts with the Cre06.g250100.t1.2 g5601.t1 Cre06.g250100.t1.1 Cre06.g250100 Cre06.g250100.t1.2	1e-148
MDP0000262665	-	1.1613	-	-	20.5042	32.514	45.8595	23.2988	30.2813	K09490|1|1e-29|102|rcu:RCOM_1312280|heat shock 70kDa protein 5	gi|57639078|gb|AAW55475.1|/9.88807e-32/ER-binding protein [Malus pumila]	heat shock protein 70 (Hsp 70) family protein AT5G28540.1 BIP1 AT5G28540 AT5G28540.1	2e-24
MDP0000416706	-	-2.1594	-1.40412	-1.93804	16.4102	9.25735	3.67339	6.20057	4.28256	K03283|1|0.0|1050|ath:AT4G24280|heat shock 70kDa protein 1/8	gi|462409482|gb|EMJ14816.1|/0/hypothetical protein PRUPE_ppa002222mg [Prunus persica]	Heat shock protein 70 (Hsp 70) family protein AT5G42020.1 BIP BIP2 AT5G42020 AT5G42020.1	1e-17
MDP0000298502	-	-	-	-1.88375	63.911	58.4581	53.0382	37.7516	17.3185	K03283|1|0.0|1077|ath:AT4G24280|heat shock 70kDa protein 1/8	gi|462409482|gb|EMJ14816.1|/0/hypothetical protein PRUPE_ppa002222mg [Prunus persica]	heat shock protein 70 (Hsp 70) family protein AT5G28540.1 BIP1 AT5G28540 AT5G28540.1	7e-18
MDP0000676513	-	-	-	-1.68155	20.3232	16.2305	14.5666	14.9996	6.3357	K03283|1|2e-18|91.7|bdi:100824938|heat shock 70kDa protein 1/8	gi|462398388|gb|EMJ04056.1|/8.21884e-40/hypothetical protein PRUPE_ppa015428mg, partial [Prunus persica]	-	-
MDP0000164471	-	-	-	-1.56608	21.6626	18.6532	14.1196	8.6667	7.31603	K03283|1|2e-50|195|ath:AT4G24280|heat shock 70kDa protein 1/8	gi|462409482|gb|EMJ14816.1|/2.39074e-68/hypothetical protein PRUPE_ppa002222mg [Prunus persica]	mitochondrial HSO70 2 AT5G09590.1 HSC70-5 MTHSC70-2 AT5G09590 AT5G09590.1	1e-22
MDP0000687238	-	-	-1.01491	-1.28966	13.3436	8.387	6.76238	6.6032	5.45816	K03283|1|0.0|1048|ath:AT4G24280|heat shock 70kDa protein 1/8	gi|462409482|gb|EMJ14816.1|/0/hypothetical protein PRUPE_ppa002222mg [Prunus persica]	Endoplasmic reticulum associated Hsp70 protein HSP70-like protein containing an ER retention motif, an ER-targeting sequence; it forms a cluster with ER-targeted chaperones HSP90B and BIP2 [PMID: 16143837]; similar to ER-HSP70s from other organisms including BIP proteins in Arabidopsis. Acclimation Cre02.g080700.t1.2 g1475.t1 Cre02.g080700.t1.1 Cre02.g080700 Cre02.g080700.t1.2	7e-66
MDP0000620433	-	-	-	1.51458	5.99658	5.83925	6.04047	5.01067	17.1332	K03283|1|3e-163|573|pop:POPTR_822482|heat shock 70kDa protein 1/8	gi|6969976|gb|AAF34134.1|/1.78946e-163/high molecular weight heat shock protein [Malus x domestica]	Endoplasmic reticulum associated Hsp70 protein HSP70-like protein containing an ER retention motif, an ER-targeting sequence; it forms a cluster with ER-targeted chaperones HSP90B and BIP2 [PMID: 16143837]; similar to ER-HSP70s from other organisms including BIP proteins in Arabidopsis. Acclimation Cre02.g080700.t1.2 g1475.t1 Cre02.g080700.t1.1 Cre02.g080700 Cre02.g080700.t1.2	2e-84
MDP0000711379	-	2.14614	2.37199	-	236.791	248.937	1048.14	1225.76	279.414	K13449|1|8e-55|210|rcu:RCOM_1381930|pathogenesis-related protein 1	gi|8698925|gb|AAF78528.1|AF195237_1/4.03295e-75/pathogenesis-related protein [Pyrus pyrifolia]	Predicted extracellular protein Similar to pathogenesis-related protein 1, extracellular Cre12.g559750.t1.2 g13324.t1 Cre12.g559750.t1.1 Cre12.g559750 Cre12.g559750.t1.2	2e-14
MDP0000295390	-	-3.07694	-10.704	-5.65354	16.6814	6.55745	1.97688	-	0.331396	K13449|1|4e-36|149|rcu:RCOM_1381930|pathogenesis-related protein 1	-	Predicted extracellular protein Similar to pathogenesis-related protein 1, extracellular Cre02.g083100.t1.2 g1528.t1 Cre02.g083100.t1.1 Cre02.g083100 Cre02.g083100.t1.2	2e-11
MDP0000570395	-	2.05468	2.12378	1.13334	246.456	313.103	1023.91	1074.14	540.64	-	gi|399137110|gb|AFP23132.1|/1.4183e-168/beta-1,3-glucanase [Pyrus pyrifolia]	beta-1,3-glucanase 4 AT5G20330.1 BETAG4 AT5G20330 AT5G20330.1	1e-73
MDP0000265527	-	-	-	-1.7537	13.3748	11.5228	12.9798	8.8747	3.96615	-	gi|399137110|gb|AFP23132.1|/1.65604e-157/beta-1,3-glucanase [Pyrus pyrifolia]	beta-1,3-glucanase 4 AT5G20330.1 BETAG4 AT5G20330 AT5G20330.1	2e-72
MDP0000327191	-	-	-	-1.49777	885.908	678.541	1022.04	999.083	313.7	-	gi|256372804|gb|ACU78080.1|/0/beta-1,3-glucanase [Malus hupehensis]	glycosyl hydrolases family 17, putative, expressed LOC_Os05g31140.1 LOC_Os05g31140 LOC_Os05g31140.1	2e-92
MDP0000208213	8.22863	9.25717	-	-	-	2.99962	6.11908	2.03523	-	K00430|1|4e-130|462|pop:POPTR_719600|peroxidase [EC:1.11.1.7]	gi|462397879|gb|EMJ03547.1|/1.69114e-137/hypothetical protein PRUPE_ppa008349mg [Prunus persica]	Peroxidase superfamily protein AT5G64110.1 AT5G64110 AT5G64110.1	1e-12
MDP0000488361	1.58065	3.32077	-	2.14417	36.8178	110.124	367.882	50.0529	162.749	K00430|1|2e-137|487|rcu:RCOM_0578390|peroxidase [EC:1.11.1.7]	gi|428135610|gb|AFY97684.1|/2.3022e-163/peroxidase 1 [Pyrus pyrifolia]	Peroxidase superfamily protein AT5G64120.1 AT5G64120 AT5G64120.1	4e-25
MDP0000770103	1.38445	3.07485	-	-2.15288	75.1621	196.228	633.318	126.868	16.9012	K00430|1|2e-110|397|gmx:100803637|peroxidase [EC:1.11.1.7]	gi|462411849|gb|EMJ16898.1|/3.64253e-160/hypothetical protein PRUPE_ppa008808mg [Prunus persica]	peroxidase 2 AT5G06720.1 ATPA2 PA2 AT5G06720 AT5G06720.1	9e-28
MDP0000208152	-	-	-	-8.29504	3.14091	3.31417	0.666084	1.12433	-	K00430|1|8e-129|458|pop:POPTR_817692|peroxidase [EC:1.11.1.7]	gi|428135665|gb|AFY97686.1|/5.37718e-169/peroxidase 3 [Pyrus pyrifolia]	peroxidase precursor, putative, expressed LOC_Os03g13180.1 LOC_Os03g13180 LOC_Os03g13180.1	3e-63
MDP0000207215	-	-2.68992	-	-4.51163	45.929	26.245	7.11772	24.7799	2.0135	K00430|1|1e-93|342|rcu:RCOM_0688840|peroxidase [EC:1.11.1.7]	gi|449811543|gb|AGF25269.1|/7.10271e-137/peroxidase 2 [Pyrus communis]	Peroxidase superfamily protein AT2G18150.1 AT2G18150 AT2G18150.1	6e-56
MDP0000283650	-	-2.59587	-	-3.90944	98.6577	57.13	16.3191	59.7501	6.56559	K00430|1|3e-105|381|rcu:RCOM_0688840|peroxidase [EC:1.11.1.7]	gi|449811543|gb|AGF25269.1|/1.2139e-150/peroxidase 2 [Pyrus communis]	Gag-Pol-related retrotransposon family protein ATMG00240.1 ATMG00240 ATMG00240.1	1e-12
MDP0000245389	-	-	3.28038	4.92578	0.35874	0.513717	2.89092	3.48556	10.904	K00430|1|2e-129|460|vvi:100256220|peroxidase [EC:1.11.1.7]	-	Peroxidase superfamily protein AT5G06730.1 AT5G06730 AT5G06730.1	7e-31
MDP0000264519	-	-	-	10.8936	-	0.35497	0.561819	0.722539	19.0246	K00430|1|2e-122|437|gmx:100811641|peroxidase [EC:1.11.1.7]	gi|462423537|gb|EMJ27800.1|/8.0424e-134/hypothetical protein PRUPE_ppa023604mg [Prunus persica]	Peroxidase superfamily protein AT1G14550.1 AT1G14550 AT1G14550.1	1e-102
MDP0000672440	-	-	-	6.6771	0.237074	0.226328	0.955237	0.230344	24.26	K00430|1|2e-96|349|gmx:100811641|peroxidase [EC:1.11.1.7]	gi|462423537|gb|EMJ27800.1|/3.1033e-105/hypothetical protein PRUPE_ppa023604mg [Prunus persica]	peroxidase precursor, putative, expressed LOC_Os12g02060.1 LOC_Os12g02060 LOC_Os12g02060.1	3e-94
MDP0000644109	-	-	2.29103	2.29742	4.78683	10.1552	10.1795	23.427	23.5311	K00430|1|2e-08|53.1|pop:POPTR_560610|peroxidase [EC:1.11.1.7]	gi|462397931|gb|EMJ03599.1|/4.31445e-125/hypothetical protein PRUPE_ppa009473mg [Prunus persica]	SPX domain gene 3 AT2G45130.1 ATSPX3 SPX3 AT2G45130 AT2G45130.1	3e-20
MDP0000128576	-	-	-	2.06951	4.55485	6.52257	8.52092	12.0122	19.1187	K00430|1|4e-58|221|pop:POPTR_830144|peroxidase [EC:1.11.1.7]	gi|462396766|gb|EMJ02565.1|/4.33104e-58/hypothetical protein PRUPE_ppa007748mg [Prunus persica]	peroxidase precursor, putative, expressed LOC_Os04g59160.1 LOC_Os04g59160 LOC_Os04g59160.1	6e-13
MDP0000272643	-	-	-2.4128	-4.554	22.8171	19.9523	15.6446	4.28484	0.971334	K00430|1|2e-137|486|pop:POPTR_827034|peroxidase [EC:1.11.1.7]	gi|462397781|gb|EMJ03449.1|/3.19101e-156/hypothetical protein PRUPE_ppa008831mg [Prunus persica]	peroxidase precursor, putative, expressed LOC_Os08g42030.1 LOC_Os08g42030 LOC_Os08g42030.1	5e-30
MDP0000194474	-	-	-1.56365	-3.26652	63.4781	59.701	33.6972	21.4743	6.59636	K00434|1|6e-123|441|gmx:100795192|L-ascorbate peroxidase [EC:1.11.1.11]	gi|462418746|gb|EMJ23009.1|/0/hypothetical protein PRUPE_ppa004094mg [Prunus persica]	O-fucosyltransferase family protein AT1G14020.1 AT1G14020 AT1G14020.1	5e-36
MDP0000124661	-	-	-1.17974	-4.43363	368.764	367.281	196.447	162.783	17.0645	K00430|1|1e-24|108|rcu:RCOM_0904610|peroxidase [EC:1.11.1.7]	gi|402228004|gb|AFQ36035.1|/2.524e-25/peroxidase [Fragaria x ananassa]	Peroxidase superfamily protein AT4G21960.1 PRXR1 AT4G21960 AT4G21960.1	8e-24
MDP0000545323	-	-	-1.04665	-3.99425	1184.53	1294.37	710.197	573.417	74.3284	K00430|1|4e-152|535|pop:POPTR_647567|peroxidase [EC:1.11.1.7]	gi|428135690|gb|AFY97687.1|/1.22868e-169/peroxidase 4 [Pyrus pyrifolia]	peroxidase precursor, putative, expressed LOC_Os01g57730.1 LOC_Os01g57730 LOC_Os01g57730.1	3e-19
MDP0000192235	-	-	-	-3.07872	169.991	171.259	101.621	87.8569	20.1205	K00430|1|6e-146|515|pop:POPTR_647567|peroxidase [EC:1.11.1.7]	gi|428135690|gb|AFY97687.1|/2.0573e-163/peroxidase 4 [Pyrus pyrifolia]	peroxidase precursor, putative, expressed LOC_Os07g49360.1 LOC_Os07g49360 LOC_Os07g49360.1	2e-37
MDP0000598572	-	-	-	-2.38484	83.0799	92.4288	61.4481	45.9223	15.907	K00430|1|4e-136|482|mtr:MTR_7g035030|peroxidase [EC:1.11.1.7]	gi|428135636|gb|AFY97685.1|/4.62668e-168/peroxidase 2 [Pyrus pyrifolia]	Peroxidase superfamily protein AT1G14540.1 AT1G14540 AT1G14540.1	1e-11
MDP0000332308	-	-	-	2.65115	2.16898	9.93915	4.80667	5.90073	13.6249	K12619|1|1e-08|56.6|vvi:100260845|5'-3' exoribonuclease 2 [EC:3.1.13.-]	gi|462422343|gb|EMJ26606.1|/3.21469e-20/hypothetical protein PRUPE_ppa000605mg [Prunus persica]	5'-3' exoribonuclease 3 AT1G75660.1 AtXRN3 XRN3 AT1G75660 AT1G75660.1	2e-53
MDP0000432507	-	-	1.82095	2.39234	3.80122	6.92793	9.39856	13.4302	19.9568	K08852|1|3e-74|275|gmx:100785904|serine/threonine-protein kinase/endoribonuclease IRE1 [EC:2.7.11.1 3.1.26.-]	-	-	-
MDP0000310268	1.6389	2.2357	1.58442	-	80.8253	251.714	380.679	242.385	74.808	K03539|1|1e-14|78.6|bdi:100830772|ribonuclease P/MRP protein subunit RPP1 [EC:3.1.26.5];K12135|3|5e-07|53.1|aly:ARALYDRAFT_488429|zinc finger protein CONSTANS;K12129|4|2e-06|51.2|zma:100280240|pseudo-response regulator 7	gi|462415249|gb|EMJ19986.1|/1.17955e-124/hypothetical protein PRUPE_ppa009719mg [Prunus persica]	CCT motif family protein AT4G27900.1 AT4G27900 AT4G27900.1	5e-25
MDP0000590116	1.18859	1.63317	1.14135	1.3227	71.7436	163.525	222.544	158.257	179.455	K12581|1|7e-77|286|ppp:PHYPADRAFT_185698|CCR4-NOT transcription complex subunit 7/8	gi|462401326|gb|EMJ06883.1|/1.13499e-142/hypothetical protein PRUPE_ppa009650mg [Prunus persica]	CCR4-associated factor Putative CAF1 (POP2), likely catalytic component of the CCR4-NOT core complex, which in the nucleus seems to be a general transcription factor, and in the cytoplasm the major mRNA deadenylase involved in mRNA turnover. Cre03.g157300.t1.2 g3211.t1 Cre03.g157300.t1.1 Cre03.g157300 Cre03.g157300.t1.2	1e-73
MDP0000170514	-	-3.35871	-4.25878	-4.93531	19.7512	12.3679	1.9254	1.03175	0.645532	-	gi|462420283|gb|EMJ24546.1|/3.13057e-152/hypothetical protein PRUPE_ppa009550mg [Prunus persica]	endonuclease 4 AT4G21585.1 ENDO4 AT4G21585 AT4G21585.1	2e-21
MDP0000153707	-	-	-2.45658	-3.39615	12.5066	7.08919	6.29907	2.27842	1.18794	-	gi|462407520|gb|EMJ12854.1|/3.55488e-168/hypothetical protein PRUPE_ppa008969mg [Prunus persica]	endonuclease 2 AT1G68290.1 ENDO 2 AT1G68290 AT1G68290.1	4e-17
MDP0000893502	-1.63724	-3.01923	-2.40833	-4.4259	41.7713	13.4282	5.15229	7.86862	1.94334	-	gi|462420283|gb|EMJ24546.1|/1.03584e-147/hypothetical protein PRUPE_ppa009550mg [Prunus persica]	endonuclease 2 AT1G68290.1 ENDO 2 AT1G68290 AT1G68290.1	4e-28
MDP0000240626	-	-	1.19452	1.32145	4.24758	6.66828	7.32127	9.72138	10.6154	K09287|1|9e-07|53.9|pop:POPTR_779580|RAV-like factor;K08852|2|5e-06|51.6|vcn:VOLCADRAFT_107956|serine/threonine-protein kinase/endoribonuclease IRE1 [EC:2.7.11.1 3.1.26.-]	-	Zinc finger C-x8-C-x5-C-x3-H type family protein AT3G48440.1 AT3G48440 AT3G48440.1	5e-21
MDP0000282921	-	-	-	1.7092	1.60194	2.57205	3.15399	3.32518	5.23803	K03539|1|3e-150|531|vvi:100241609|ribonuclease P/MRP protein subunit RPP1 [EC:3.1.26.5]	gi|462403573|gb|EMJ09130.1|/0/hypothetical protein PRUPE_ppa017992mg, partial [Prunus persica]	Polymerase/histidinol phosphatase-like AT5G59980.2 AT5G59980 AT5G59980.2	4e-58
MDP0000826052	-	-	-3.21147	-4.736	7.24324	3.58551	3.24278	0.781958	0.271803	K01166|1|5e-92|335|ath:AT1G14220|ribonuclease T2 [EC:3.1.27.1]	gi|1526417|dbj|BAA08475.1|/7.17797e-129/ribonuclease [Pyrus pyrifolia]	ribonuclease T2 family domain containing protein, expressed LOC_Os08g33710.1 LOC_Os08g33710 LOC_Os08g33710.1	2e-36
MDP0000269671	-	-	-	1.08117	7.8181	10.098	12.2762	16.5328	16.5412	-	gi|301641358|gb|ADK87340.1|/5.94994e-14/defensin [Pyrus pyrifolia]	bacterial transferase hexapeptide domain containing protein, expressed LOC_Os01g52400.1 LOC_Os01g52400 LOC_Os01g52400.1	7e-12
MDP0000362305	-	-3.51304	-3.56511	-3.50468	18.5105	11.5248	1.62139	1.56392	1.63082	-	gi|384236230|gb|AFH74424.1|/4.8514e-16/defensin [Malus x domestica]	Scorpion toxin-like knottin superfamily protein AT5G63660.1 LCR74 PDF2.5 AT5G63660 AT5G63660.1	3e-15
MDP0000285074	-	-	-	-4.397	1789.61	3177.86	1425.59	2188.62	84.9431	-	gi|14423814|sp|Q9M5X7.1|NLTP_MALDO/2.83593e-61/RecName: Full=Non-specific lipid-transfer protein; Short=LTP; AltName: Allergen=Mal d 3; Flags: Precursor	lipid transfer protein 3 AT5G59320.1 LTP3 AT5G59320 AT5G59320.1	2e-36
MDP0000226575	-	-	-	-4.15104	10.847	11.7936	5.15969	3.80579	0.610553	-	gi|470117994|ref|XP_004295130.1|/5.55646e-44/PREDICTED: non-specific lipid-transfer protein-like protein At2g13820-like [Fragaria vesca subsp. vesca]	LTPL66 - Protease inhibitor/seed storage/LTP family protein precursor, expressed LOC_Os03g20760.1 LOC_Os03g20760 LOC_Os03g20760.1	3e-23
MDP0000782642	1.11663	3.97024	3.80984	-	148.437	321.871	2326.51	2081.7	225.968	-	gi|302321437|gb|ADL16641.1|/3.5976e-124/thaumatin-like protein [Fragaria chiloensis]	thaumatin, putative, expressed LOC_Os10g05660.1 LOC_Os10g05660 LOC_Os10g05660.1	2e-78
MDP0000246775	-	2.86905	4.10887	5.95455	22.3535	36.1143	163.311	385.691	1386.26	-	gi|30316292|sp|Q9FSG7.1|TP1A_MALDO/4.43987e-130/RecName: Full=Thaumatin-like protein 1a; AltName: Full=Mdtl1; AltName: Full=Pathogenesis-related protein 5a; Short=PR-5a; AltName: Allergen=Mal d 2; Flags: Precursor	Pathogenesis-related thaumatin superfamily protein AT1G20030.2 AT1G20030 AT1G20030.2	1e-82
MDP0000552328	-	1.67349	3.10141	5.05304	7.36929	6.56623	23.5069	63.2475	244.649	-	gi|60418844|gb|AAX19849.1|/4.43987e-130/thaumatin-like protein precursor [Malus x domestica]	Pathogenesis-related thaumatin superfamily protein AT1G20030.2 AT1G20030 AT1G20030.2	6e-83
MDP0000218699	-	-	2.98593	5.52302	3.19336	3.75213	7.17579	25.299	146.839	-	gi|60418844|gb|AAX19849.1|/5.79865e-130/thaumatin-like protein precursor [Malus x domestica]	Pathogenesis-related thaumatin superfamily protein AT1G20030.2 AT1G20030 AT1G20030.2	2e-82
MDP0000264173	-	-1.24352	-2.58211	-2.35662	20.1436	10.5167	8.50743	3.3639	3.93299	-	gi|359744032|gb|AEV57472.1|/9.61929e-108/thaumatin-like protein 3, partial [Prunus persica]	thaumatin, putative, expressed LOC_Os09g36560.1 LOC_Os09g36560 LOC_Os09g36560.1	1e-103
MDP0000280265	2.89333	4.46424	5.20142	6.74976	4.04252	30.0352	89.2323	148.743	435.044	K01183|1|4e-97|352|sbi:SORBI_02g009370|chitinase [EC:3.2.1.14]	-	glycosyl hydrolase, putative, expressed LOC_Os01g49320.1 LOC_Os01g49320 LOC_Os01g49320.1	1e-101
MDP0000655939	1.91659	2.77026	1.62831	3.03519	7.39358	27.9129	50.4412	22.8572	60.6091	K01183|1|2e-51|199|vvi:100245803|chitinase [EC:3.2.1.14]	-	CHIT7 - Chitinase family protein precursor, expressed LOC_Os06g51050.1 LOC_Os06g51050 LOC_Os06g51050.1	3e-21
MDP0000314088	1.81239	1.84809	-	-	19.203	67.4456	69.1353	10.5958	14.2918	K01183|1|3e-120|430|gmx:100787511|chitinase [EC:3.2.1.14]	gi|462424432|gb|EMJ28695.1|/1.39819e-147/hypothetical protein PRUPE_ppa007414mg [Prunus persica]	-	-
MDP0000425030	1.03261	2.56949	2.82706	4.08651	11.611	23.7529	68.9228	82.3945	197.257	K01183|1|3e-42|170|sbi:SORBI_02g009370|chitinase [EC:3.2.1.14]	gi|401871191|gb|AFQ23972.1|/1.6451e-63/pathogenesis related protein 8, partial [Malus x domestica]	-	-
MDP0000702868	1.88061	2.6978	1.34864	2.95826	36.0717	132.827	234.038	91.8643	280.345	K01183|1|1e-128|457|pop:POPTR_1116414|chitinase [EC:3.2.1.14]	gi|222139394|gb|ACM45716.1|/7.47206e-161/class IV chitinase [Pyrus pyrifolia]	homolog of carrot EP3-3 chitinase AT3G54420.1 ATCHITIV ATEP3 CHIV EP3 AT3G54420 AT3G54420.1	9e-77
MDP0000417095	1.2174	2.29362	3.22111	3.72805	46.3547	107.787	227.27	432.261	614.254	K01183|1|8e-138|488|gmx:547572|chitinase [EC:3.2.1.14]	gi|312179422|gb|ADQ39593.1|/5.77201e-166/class II chitinase [Malus x domestica]	CHIT5 - Chitinase family protein precursor, expressed LOC_Os05g33140.1 LOC_Os05g33140 LOC_Os05g33140.1	1e-59
MDP0000513880	-2.91937	-	-	1.74471	20.9801	2.77326	13.0053	11.4467	70.3102	K01183|1|1e-123|441|pop:POPTR_717157|chitinase [EC:3.2.1.14]	gi|222139396|gb|ACM45717.1|/0/class V chitinase [Pyrus pyrifolia]	-	-
MDP0000873235	-	1.57028	1.82095	-	37.6777	48.5826	111.889	133.121	64.4499	K01183|1|3e-52|182|pop:POPTR_1116414|chitinase [EC:3.2.1.14]	gi|462420847|gb|EMJ25110.1|/6.86061e-60/hypothetical protein PRUPE_ppa010952mg [Prunus persica]	CHIT16 - Chitinase family protein precursor, expressed LOC_Os03g04060.1 LOC_Os03g04060 LOC_Os03g04060.1	1e-24
MDP0000430546	-	1.2675	1.42477	-	105.649	99.4121	254.344	283.638	173.878	K01183|1|3e-79|292|pop:POPTR_1116414|chitinase [EC:3.2.1.14]	gi|462420845|gb|EMJ25108.1|/7.54931e-103/hypothetical protein PRUPE_ppa010947mg [Prunus persica]	Chitinase family protein AT2G43580.1 AT2G43580 AT2G43580.1	5e-14
MDP0000888042	-	1.08149	2.0188	2.05086	73.275	82.1022	155.066	296.945	303.617	K01183|1|1e-108|390|sbi:SORBI_02g009370|chitinase [EC:3.2.1.14]	-	chitinase A AT5G24090.1 ATCHIA CHIA AT5G24090 AT5G24090.1	1e-110
MDP0000945042	-	-1.93944	-2.32165	-2.93107	26.7303	22.0661	6.96906	5.34707	3.50479	K01183|1|6e-52|202|ath:AT3G12500|chitinase [EC:3.2.1.14]	gi|462424414|gb|EMJ28677.1|/1.28398e-160/hypothetical protein PRUPE_ppa008743mg [Prunus persica]	CHIT12 - Chitinase family protein precursor, expressed LOC_Os08g41100.1 LOC_Os08g41100 LOC_Os08g41100.1	1e-60
MDP0000701077	-	-1.27066	-1.04908	-2.49999	64.349	58.2325	26.6707	31.0984	11.3755	K01183|1|2e-46|184|ath:AT3G12500|chitinase [EC:3.2.1.14]	gi|462424414|gb|EMJ28677.1|/9.3187e-158/hypothetical protein PRUPE_ppa008743mg [Prunus persica]	CHIT13 - Chitinase family protein precursor, expressed LOC_Os09g32080.2 LOC_Os09g32080 LOC_Os09g32080.2	1e-60
MDP0000218549	-	-1.07912	-	-2.18623	15.7662	18.1343	7.46242	9.41264	3.46422	K01183|1|8e-52|202|ath:AT3G12500|chitinase [EC:3.2.1.14]	-	CHIT13 - Chitinase family protein precursor, expressed LOC_Os09g32080.2 LOC_Os09g32080 LOC_Os09g32080.2	1e-60
MDP0000142174	-	1.36169	-	-5.38484	24.1993	36.0178	62.1886	33.88	0.579169	K01183|1|2e-50|197|ath:AT3G12500|chitinase [EC:3.2.1.14]	gi|222139390|gb|ACM45714.1|/0/class II chitinase [Pyrus pyrifolia]	CHIT12 - Chitinase family protein precursor, expressed LOC_Os08g41100.1 LOC_Os08g41100 LOC_Os08g41100.1	3e-58
MDP0000285243	-	-	1.40369	3.8545	6.25115	10.1911	10.1719	16.5392	90.4232	K01183|1|2e-117|421|pop:POPTR_717157|chitinase [EC:3.2.1.14]	gi|462398496|gb|EMJ04164.1|/8.93823e-163/hypothetical protein PRUPE_ppa018340mg [Prunus persica]	Ser/Thr protein phosphatase family protein, putative, expressed LOC_Os06g08390.1 LOC_Os06g08390 LOC_Os06g08390.1	2e-22
MDP0000782085	1.25696	2.10777	2.38814	5.33393	60.3441	144.218	260.097	315.89	2433.93	-	gi|384236234|gb|AFH74426.1|/7.01248e-84/pathogenesis-related protein 4 [Malus x domestica]	WIP5 - Wound-induced protein precursor, expressed LOC_Os11g37970.1 LOC_Os11g37970 LOC_Os11g37970.1	1e-46
MDP0000425030	1.03261	2.56949	2.82706	4.08651	11.611	23.7529	68.9228	82.3945	197.257	K01183|1|3e-42|170|sbi:SORBI_02g009370|chitinase [EC:3.2.1.14]	gi|401871191|gb|AFQ23972.1|/1.6451e-63/pathogenesis related protein 8, partial [Malus x domestica]	glycosyl hydrolase, putative, expressed LOC_Os11g47530.1 LOC_Os11g47530 LOC_Os11g47530.1	5e-44
MDP0000168536	-	6.68295	-	6.46183	0.299829	1.43119	30.8064	2.62186	26.4288	K15718|1|7e-55|211|pop:POPTR_782901|linoleate 9S-lipoxygenase [EC:1.13.11.58]	gi|462403816|gb|EMJ09373.1|/5.05018e-69/hypothetical protein PRUPE_ppa001016mg [Prunus persica]	lipoxygenase, putative, expressed LOC_Os03g52860.1 LOC_Os03g52860 LOC_Os03g52860.1	2e-20
MDP0000520035	2.67004	6.47813	3.41789	6.06692	0.545306	3.47058	48.6128	5.82809	36.5565	K15718|1|0.0|857|gmx:100815550|linoleate 9S-lipoxygenase [EC:1.13.11.58]	gi|462403744|gb|EMJ09301.1|/0/hypothetical protein PRUPE_ppa001216mg [Prunus persica]	lipozygenase protein, putative, expressed LOC_Os03g49350.1 LOC_Os03g49350 LOC_Os03g49350.1	1e-41
MDP0000125303	-	5.97759	3.12838	5.18435	1.25395	4.38942	79.0159	10.9652	45.596	K15718|1|0.0|645|vvi:100252850|linoleate 9S-lipoxygenase [EC:1.13.11.58]	-	lipozygenase protein, putative, expressed LOC_Os12g37350.1 LOC_Os12g37350 LOC_Os12g37350.1	7e-97
MDP0000450991	-	1.87994	-	3.50827	1.83849	1.82266	6.76672	0.89315	20.9197	K15718|1|0.0|1324|vvi:100232917|linoleate 9S-lipoxygenase [EC:1.13.11.58]	gi|462403740|gb|EMJ09297.1|/0/hypothetical protein PRUPE_ppa001293mg [Prunus persica]	-	-
MDP0000423544	-	1.55222	-	2.63894	27.2671	31.0599	79.9655	27.035	169.84	K15718|1|0.0|1365|pop:POPTR_782901|linoleate 9S-lipoxygenase [EC:1.13.11.58]	gi|462403740|gb|EMJ09297.1|/0/hypothetical protein PRUPE_ppa001293mg [Prunus persica]	lipoxygenase, putative, expressed LOC_Os11g36719.1 LOC_Os11g36719 LOC_Os11g36719.1	7e-18
MDP0000264666	-	-	-	1.55381	3.56223	3.98043	6.40186	2.24185	10.4584	K15718|1|0.0|1223|vvi:100232917|linoleate 9S-lipoxygenase [EC:1.13.11.58]	gi|462403744|gb|EMJ09301.1|/0/hypothetical protein PRUPE_ppa001216mg [Prunus persica]	lipoxygenase, chloroplast precursor, putative, expressed LOC_Os08g39840.1 LOC_Os08g39840 LOC_Os08g39840.1	1e-150
MDP0000312397	-	-1.44569	-2.69362	-2.47311	67.2216	47.4016	24.6781	10.3908	12.1068	K15718|1|0.0|1253|pop:POPTR_782901|linoleate 9S-lipoxygenase [EC:1.13.11.58]	gi|462403738|gb|EMJ09295.1|/0/hypothetical protein PRUPE_ppa001287mg [Prunus persica]	lipoxygenase, chloroplast precursor, putative, expressed LOC_Os08g39850.1 LOC_Os08g39850 LOC_Os08g39850.1	7e-23
MDP0000219792(AAO3)	-	2.01052	2.41789	2.97308	0.637137	1.21651	2.5672	3.40478	5.00287	K11817|1|2e-55|214|vvi:100255199|indole-3-acetaldehyde oxidase [EC:1.2.3.7];K09842|2|5e-54|209|vvi:100265098|abscisic-aldehyde oxidase [EC:1.2.3.14]	gi|462402948|gb|EMJ08505.1|/6.65105e-61/hypothetical protein PRUPE_ppa000263mg [Prunus persica]	hAT dimerisation domain-containing protein, putative, expressed LOC_Os06g36530.1 LOC_Os06g36530 LOC_Os06g36530.1	3e-83
MDP0000768787(ABA2)	7.07099	9.34109	7.61095	11.2802	-	1.34456	6.48556	1.9549	24.87	K13070|1|2e-80|297|osa:4335093|momilactone-A synthase [EC:1.1.1.295];K09841|2|1e-72|271|bdi:100827045|xanthoxin dehydrogenase [EC:1.1.1.288]	gi|462402747|gb|EMJ08304.1|/2.07793e-125/hypothetical protein PRUPE_ppa020955mg [Prunus persica]	-	-
MDP0000547655(NCED)	-	-3.27094	-1.49677	-3.87074	269.638	235.26	27.9338	95.5447	18.4319	K09840|1|0.0|893|vvi:100251100|9-cis-epoxycarotenoid dioxygenase [EC:1.13.11.51]	-	carotenoid cleavage dioxygenase, putative, expressed LOC_Os12g44310.1 LOC_Os12g44310 LOC_Os12g44310.1	2e-73
MDP0000307964(CYP85A2)	-	1.01809	1.08904	1.07839	10.9636	6.27995	22.2039	23.323	23.1515	K12640|1|0.0|755|vvi:100232983|cytochrome P450, family 85, subfamily A, polypeptide 2 (brassinosteroid-6-oxidase 2) [EC:1.14.-.-]	gi|470136884|ref|XP_004304211.1|/0/PREDICTED: cytochrome P450 85A-like [Fragaria vesca subsp. vesca]	cytochrome P450, putative, expressed LOC_Os03g45619.2 LOC_Os03g45619 LOC_Os03g45619.2	4e-21
MDP0000242569(CYP90C1)	1.03544	1.22684	1.77788	1.9087	3.85114	7.8938	9.01372	13.2064	14.4599	K12637|1|0.0|663|pop:POPTR_802964|cytochrome P450, family 90, subfamily C, polypeptide 1 (3-epi-6-deoxocathasterone 23-monooxygenase) [EC:1.14.13.112]	gi|462397499|gb|EMJ03167.1|/0/hypothetical protein PRUPE_ppa004768mg [Prunus persica]	Cytochrome P450 superfamily protein AT4G36380.1 ROT3 AT4G36380 AT4G36380.1	1e-36
MDP0000247369(CYP90B1)	-	1.5232	1.73417	2.90089	8.30315	16.4346	23.8657	27.6236	62.0151	K09588|1|7e-55|214|aly:ARALYDRAFT_908485|cytochrome P450, family 90, subfamily A, polypeptide 1 [EC:1.14.-.-];K09843|2|1e-53|211|rcu:RCOM_0814150|(+)-abscisic acid 8'-hydroxylase [EC:1.14.13.93];K09587|5|1e-50|201|mtr:MTR_5g020020|cytochrome P450, family 90, subfamily B, polypeptide 1 (steroid 22-alpha-hydroxylase) [EC:1.14.13.-]	gi|462417133|gb|EMJ21870.1|/0/hypothetical protein PRUPE_ppa016289mg [Prunus persica]	expressed protein LOC_Os03g52680.1 LOC_Os03g52680 LOC_Os03g52680.1	8e-24
MDP0000311820(SQS1)	1.85968	2.43199	-	-	35.8456	130.093	193.436	57.6321	62.8358	K00801|1|0.0|660|gmx:547940|farnesyl-diphosphate farnesyltransferase [EC:2.5.1.21]	gi|462395282|gb|EMJ01081.1|/0/hypothetical protein PRUPE_ppa006420mg [Prunus persica]	Cre03.g175250.t2.1 g3618.t2 Cre03.g175250 Cre03.g175250.t2.1	3e-20
MDP0000187956	-	-4.11876	-5.17083	-10.0073	10.2922	2.80733	0.592431	0.285715	-	K01188|1|1e-29|127|osa:4336146|beta-glucosidase [EC:3.2.1.21]	gi|462403074|gb|EMJ08631.1|/1.3612e-55/hypothetical protein PRUPE_ppa005036mg [Prunus persica]	thaumatin, putative, expressed LOC_Os10g05660.1 LOC_Os10g05660 LOC_Os10g05660.1	2e-78
MDP0000249507	-	-2.41574	-	-2.40738	7.28559	3.23504	1.36538	2.96321	1.37332	K01188|1|2e-64|244|rcu:RCOM_0827440|beta-glucosidase [EC:3.2.1.21]	-	-	-
MDP0000171836	-1.45795	-2.30107	-1.07302	-1.70774	25.0795	9.12922	5.08896	11.9208	7.67783	K01188|1|2e-87|320|osa:4338560|beta-glucosidase [EC:3.2.1.21];K05350|2|6e-64|242|smo:SELMODRAFT_185578|beta-glucosidase [EC:3.2.1.21]	gi|462400704|gb|EMJ06261.1|/9.0347e-128/hypothetical protein PRUPE_ppa004484mg [Prunus persica]	Os3bglu6 - beta-glucosidase/beta-fucosidase/beta-galactosidase, expressed LOC_Os03g11420.1 LOC_Os03g11420 LOC_Os03g11420.1	1e-36
MDP0000805281	-	9.96223	8.99263	13.2982	-	0.370746	9.9754	5.0939	100.728	K01188|1|2e-116|416|rcu:RCOM_1769070|beta-glucosidase [EC:3.2.1.21]	-	O-Glycosyl hydrolases family 17 protein AT4G29360.1 AT4G29360 AT4G29360.1	1e-97
MDP0000393454	-	9.71069	9.37852	13.0828	-	0.46714	8.37934	6.65603	86.7595	K01188|1|4e-18|87.8|osa:4336146|beta-glucosidase [EC:3.2.1.21];K01237|5|2e-13|72.0|ath:AT2G44460|myrosinase [EC:3.2.1.147]	gi|16757966|gb|AAA93234.2|/5.98274e-27/amygdalin hydrolase isoform AH I precursor [Prunus serotina]	glucan endo-1,3-beta-glucosidase precursor, putative, expressed LOC_Os09g32550.1 LOC_Os09g32550 LOC_Os09g32550.1	1e-148
MDP0000684571	-	-	-	12.3049	-	-	1.13051	3.27131	50.6002	K01188|1|4e-14|74.3|rcu:RCOM_1769070|beta-glucosidase [EC:3.2.1.21]	gi|147828373|emb|CAN73154.1|/3.58134e-24/hypothetical protein VITISV_040682 [Vitis vinifera]	Os3bglu6 - beta-glucosidase/beta-fucosidase/beta-galactosidase, expressed LOC_Os03g11420.1 LOC_Os03g11420 LOC_Os03g11420.1	1e-30
MDP0000263505	-	-	8.66248	12.2506	-	0.265421	1.40029	4.05196	48.7318	K01188|1|5e-28|122|osa:4336146|beta-glucosidase [EC:3.2.1.21]	gi|462402052|gb|EMJ07609.1|/1.98834e-32/hypothetical protein PRUPE_ppa016757mg, partial [Prunus persica]	Os9bglu33 - beta-glucosidase homologue, similar to G. max hydroxyisourate hydrolase, expressed LOC_Os09g33710.1 LOC_Os09g33710 LOC_Os09g33710.1	1e-17
MDP0000204036	-	-	8.6578	12.0089	-	-	1.49546	4.03885	41.2138	K01188|1|3e-58|222|rcu:RCOM_1769070|beta-glucosidase [EC:3.2.1.21]	gi|462416503|gb|EMJ21240.1|/1.07531e-74/hypothetical protein PRUPE_ppa027189mg [Prunus persica]	Os4bglu12 - beta-glucosidase, exo-beta-glucanase, expressed LOC_Os04g39880.1 LOC_Os04g39880 LOC_Os04g39880.1	2e-38
MDP0000047584	-	8.12141	7.73231	12.4696	-	0.76977	2.78476	2.12645	56.7193	K01188|1|3e-169|593|sbi:SORBI_06g019840|beta-glucosidase [EC:3.2.1.21]	gi|462404115|gb|EMJ09672.1|/0/hypothetical protein PRUPE_ppa004108mg [Prunus persica]	Os9bglu32 - beta-glucosidase homologue, similar to G. max hydroxyisourate hydrolase, expressed LOC_Os09g33690.1 LOC_Os09g33690 LOC_Os09g33690.1	9e-37
MDP0000175949	-	-	-	11.5974	-	0.328048	0.346139	2.00322	30.9855	K01188|1|2e-34|143|sbi:SORBI_06g019840|beta-glucosidase [EC:3.2.1.21]	gi|462402437|gb|EMJ07994.1|/1.26433e-45/hypothetical protein PRUPE_ppa025619mg [Prunus persica]	glucoside glucohydrolase 2 AT5G25980.2 BGLU37 TGG2 AT5G25980 AT5G25980.2	1e-33
MDP0000152615	-	-	-	10.9666	-	-	0.6418	-	20.0115	K01188|1|7e-16|80.1|sbi:SORBI_06g019840|beta-glucosidase [EC:3.2.1.21]	gi|16757966|gb|AAA93234.2|/2.18398e-29/amygdalin hydrolase isoform AH I precursor [Prunus serotina]	Os10bglu34 - beta-glucosidase homologue, similar to Os3bglu6, expressed LOC_Os10g17650.1 LOC_Os10g17650 LOC_Os10g17650.1	5e-12
MDP0000510251	-	6.25845	6.28038	9.90611	0.147742	1.12836	11.3106	11.4838	141.755	K01188|1|2e-111|400|sbi:SORBI_06g019840|beta-glucosidase [EC:3.2.1.21]	gi|462416589|gb|EMJ21326.1|/2.11151e-140/hypothetical protein PRUPE_ppa020817mg, partial [Prunus persica]	glucoside glucohydrolase 2 AT5G25980.2 BGLU37 TGG2 AT5G25980 AT5G25980.2	3e-38
MDP0000156664	-	5.8685	5.31601	9.42828	0.291262	1.3903	17.0169	11.6028	200.668	K01188|1|2e-58|223|sbi:SORBI_06g019840|beta-glucosidase [EC:3.2.1.21]	gi|16757966|gb|AAA93234.2|/8.89125e-80/amygdalin hydrolase isoform AH I precursor [Prunus serotina]	beta glucosidase 31 AT5G24540.1 BGLU31 AT5G24540 AT5G24540.1	2e-37
MDP0000234499	-	2.50728	1.86947	3.592	19.0994	26.2878	108.59	69.789	230.314	K01188|1|1e-159|561|sbi:SORBI_06g019840|beta-glucosidase [EC:3.2.1.21]	gi|16757966|gb|AAA93234.2|/0/amygdalin hydrolase isoform AH I precursor [Prunus serotina]	beta glucosidase 17 AT2G44480.1 BGLU17 AT2G44480 AT2G44480.1	2e-28
MDP0000280303	-	-5.68992	-4.74199	-5.68155	11.0055	4.24306	0.213193	0.411272	0.214433	K01188|1|1e-65|248|sbi:SORBI_06g019840|beta-glucosidase [EC:3.2.1.21]	gi|462404115|gb|EMJ09672.1|/2.15216e-84/hypothetical protein PRUPE_ppa004108mg [Prunus persica]	glucoside glucohydrolase 2 AT5G25980.2 BGLU37 TGG2 AT5G25980 AT5G25980.2	1e-45
MDP0000297569	-1.34625	-5.05324	-5.58791	-8.32499	761.55	299.528	22.9361	15.8332	2.3748	K01188|1|3e-110|397|osa:4336146|beta-glucosidase [EC:3.2.1.21]	gi|462404115|gb|EMJ09672.1|/1.84696e-129/hypothetical protein PRUPE_ppa004108mg [Prunus persica]	Os4bglu10 - beta-glucosidase homologue, similar to Os4Bglu12 exoglucanase/beta-glucosidase, expressed LOC_Os04g39840.1 LOC_Os04g39840 LOC_Os04g39840.1	1e-33
MDP0000259785	-1.25957	-4.8126	-4.04155	-6.91971	190.752	79.6712	6.78785	11.5836	1.57554	K01188|1|1e-32|123|sbi:SORBI_06g019840|beta-glucosidase [EC:3.2.1.21]	gi|462402437|gb|EMJ07994.1|/1.7549e-41/hypothetical protein PRUPE_ppa025619mg [Prunus persica]	beta glucosidase 46 AT1G61820.1 BGLU46 AT1G61820 AT1G61820.1	9e-33
MDP0000217844	-1.23098	-4.15833	-3.7113	-6.57143	160.529	68.3897	8.99019	12.2557	1.68793	K05350|1|0.0|883|gmx:100814740|beta-glucosidase [EC:3.2.1.21]	-	Os3bglu7 - beta-glucosidase, exo-beta-glucanse, expressed LOC_Os03g49600.1 LOC_Os03g49600 LOC_Os03g49600.1	3e-48
MDP0000286546	-1.01074	-4.40278	-4.34793	-7.09486	60.7267	30.1381	2.87085	2.98209	0.444237	K01188|1|1e-53|207|vvi:100252705|beta-glucosidase [EC:3.2.1.21]	-	beta glucosidase 2 AT4G22100.1 BGLU3 AT4G22100 AT4G22100.1	2e-24
MDP0000772476	-1.57359	-4.87723	-4.27875	-6.20767	517.363	173.82	17.6037	26.6541	7.00006	K01188|1|3e-60|229|sbi:SORBI_06g019840|beta-glucosidase [EC:3.2.1.21]	gi|470118202|ref|XP_004295223.1|/1.393e-65/PREDICTED: beta-glucosidase 12-like [Fragaria vesca subsp. vesca]	beta glucosidase 12 AT5G42260.1 BGLU12 AT5G42260 AT5G42260.1	3e-29
MDP0000308393	-1.29248	-4.91548	-5.11955	-14.1826	185.942	75.9103	6.16128	5.34859	-	K01188|1|4e-19|88.2|rcu:RCOM_1769070|beta-glucosidase [EC:3.2.1.21];K01238|5|2e-17|79.7|ath:AT5G24540|[EC:3.2.1.-]	gi|356557376|ref|XP_003546992.1|/8.77966e-27/PREDICTED: beta-glucosidase 11-like [Glycine max]	glucoside glucohydrolase 2 AT5G25980.2 BGLU37 TGG2 AT5G25980 AT5G25980.2	3e-12
MDP0000664836	-	-	-	2.66274	0.277393	0.198614	0.209567	0.404278	1.75655	K15255|1|3e-76|286|sbi:SORBI_01g026970|ATP-dependent DNA helicase PIF1 [EC:3.6.4.12];K16040|2|1e-56|221|vvi:100233030|trans-resveratrol di-O-methyltransferase [EC:2.1.1.240];K13230|3|8e-43|175|zma:100147731|2,4,7-trihydroxy-1,4-benzoxazin-3-one-glucoside 7-O-methyltransferase [EC:2.1.1.241];K13066|4|1e-27|125|pop:POPTR_824484|caffeic acid 3-O-methyltransferase [EC:2.1.1.68];K05279|5|5e-27|122|aly…	gi|470145623|ref|XP_004308435.1|/0/PREDICTED: uncharacterized protein LOC101290818 [Fragaria vesca subsp. vesca]	PIF1 helicase AT5G28780.1 AT5G28780 AT5G28780.1	1e-62
MDP0000705244	-	-1.81955	-2.04155	-3.98111	3.92241	2.57442	1.11125	0.952767	0.248381	K13493|1|2e-106|384|ath:AT5G05870|cytokinin-N-glucosyltransferase [EC:2.4.1.-];K13228|3|9e-84|309|zma:100274317|UDP-glucosyltransferase BX9 [EC:2.4.1.202];K13227|4|1e-69|262|zma:100277344|UDP-glucosyltransferase BX8 [EC:2.4.1.202];K13030|5|4e-51|200|sbi:SORBI_01g001220|cyanohydrin beta-glucosyltransferase [EC:2.4.1.85]	gi|462414442|gb|EMJ19179.1|/3.0533e-176/hypothetical protein PRUPE_ppa005447mg [Prunus persica]	UDP-glucoronosyl and UDP-glucosyl transferase domain containing protein, expressed LOC_Os07g13660.1 LOC_Os07g13660 LOC_Os07g13660.1	3e-70
MDP0000839921	-	1.43165	1.50249	2.60482	121.836	148.264	328.657	345.2	741.148	K13229|1|6e-73|272|zma:541977|2,4-dihydroxy-1,4-benzoxazin-3-one-glucoside dioxygenase [EC:1.14.20.2];K06892|2|1e-53|208|pop:POPTR_550478|;K05277|4|6e-36|149|pop:POPTR_646527|leucoanthocyanidin dioxygenase [EC:1.14.11.19]	gi|462420290|gb|EMJ24553.1|/4.57071e-168/hypothetical protein PRUPE_ppa007450mg [Prunus persica]	1-aminocyclopropane-1-carboxylate oxidase homolog 4, putative, expressed LOC_Os06g14390.1 LOC_Os06g14390 LOC_Os06g14390.1	4e-66
MDP0000123248	1.99197	5.88499	2.28038	3.2919	0.728156	2.89645	43.0312	3.53743	7.13159	K01762|1|0.0|694|pop:POPTR_830388|1-aminocyclopropane-1-carboxylate synthase [EC:4.4.1.14]	gi|4996109|dbj|BAA78333.1|/0/1-aminocyclopropane-1-carboxylic acid synthase [Pyrus pyrifolia]	1-amino-cyclopropane-1-carboxylate synthase 7 AT4G26200.1 ACS7 ATACS7 AT4G26200 AT4G26200.1	1e-104
MDP0000251295	1.23219	2.25784	-1.23687	1.15079	306.583	720.235	1466.31	130.081	680.723	K05933|1|5e-139|491|gmx:100784455|aminocyclopropanecarboxylate oxidase [EC:1.14.17.4]	gi|54260386|dbj|BAD60999.1|/1.31918e-165/1-aminocyclopropane-1-carboxylate oxidase [Pyrus pyrifolia]	ACC oxidase 2 AT1G62380.1 ACO2 ATACO2 AT1G62380 AT1G62380.1	3e-97
MDP0000843913	-	1.83665	1.22725	2.09884	196.725	393.165	702.663	460.573	842.702	K06892|1|6e-51|199|pop:POPTR_550478|;K05278|2|2e-41|167|mtr:MTR_5g059130|flavonol synthase [EC:1.14.11.23];K05933|3|5e-41|166|pop:POPTR_643574|aminocyclopropanecarboxylate oxidase [EC:1.14.17.4]	gi|462396731|gb|EMJ02530.1|/6.85049e-166/hypothetical protein PRUPE_ppa007619mg [Prunus persica]	naringenin,2-oxoglutarate 3-dioxygenase, putative, expressed LOC_Os04g49194.1 LOC_Os04g49194 LOC_Os04g49194.1	7e-50
MDP0000629143	1.77261	2.34756	1.23409	1.57831	3.08259	10.5323	15.6892	7.25126	9.20526	K05894|1|0.0|666|vvi:100244746|12-oxophytodienoic acid reductase [EC:1.3.1.42]	-	-	-
MDP0000312765	5.44351	6.47541	3.20638	5.56321	1.96252	85.403	174.624	18.1147	92.7909	K08241|1|2e-49|194|rcu:RCOM_1595240|jasmonate O-methyltransferase [EC:2.1.1.141]	gi|224093774|ref|XP_002309986.1|/5.03576e-106/predicted protein [Populus trichocarpa]	jasmonate O-methyltransferase, putative, expressed LOC_Os06g21820.1 LOC_Os06g21820 LOC_Os06g21820.1	2e-34
MDP0000132456	-	4.05492	1.54342	10.486	0.253797	0.484585	4.2183	0.739778	363.984	K01723|1|5e-162|569|gmx:100810890|hydroperoxide dehydratase [EC:4.2.1.92]	gi|33300600|emb|CAE18065.1|/0/cytochrome P450 [Prunus dulcis]	hydroperoxide lyase 1 AT4G15440.1 CYP74B2 HPL1 AT4G15440 AT4G15440.1	1e-84
MDP0000300321	-	-2.49198	-2.49158	-4.94572	99.662	72.5709	17.7161	17.7211	3.23385	K00454|1|0.0|1265|pop:POPTR_750772|lipoxygenase [EC:1.13.11.12]	gi|462402080|gb|EMJ07637.1|/0/hypothetical protein PRUPE_ppa000968mg [Prunus persica]	lipoxygenase protein, putative, expressed LOC_Os03g08220.1 LOC_Os03g08220 LOC_Os03g08220.1	2e-25
MDP0000211556	-	-	-	-2.34769	34.5549	36.918	48.7888	20.2746	6.7887	K00454|1|0.0|979|vvi:100257867|lipoxygenase [EC:1.13.11.12]	gi|462417447|gb|EMJ22184.1|/0/hypothetical protein PRUPE_ppa001631mg [Prunus persica]	lipoxygenase, putative, expressed LOC_Os03g52860.1 LOC_Os03g52860 LOC_Os03g52860.1	3e-93
MDP0000554450	-	-	-	-2.27062	12.0685	10.2121	9.11759	6.12943	2.50108	K00454|1|8e-31|131|vvi:100257867|lipoxygenase [EC:1.13.11.12]	gi|462417062|gb|EMJ21799.1|/7.2672e-38/hypothetical protein PRUPE_ppa001316mg [Prunus persica]	lipoxygenase protein, putative, expressed LOC_Os03g08220.1 LOC_Os03g08220 LOC_Os03g08220.1	2e-11
MDP0000174168	-	-	-	-2.24107	240.339	266.438	332.709	151.455	50.8386	K00454|1|0.0|1126|vvi:100257867|lipoxygenase [EC:1.13.11.12]	gi|462416715|gb|EMJ21452.1|/0/hypothetical protein PRUPE_ppa001634mg [Prunus persica]	lipoxygenase 2.1, chloroplast precursor, putative, expressed LOC_Os12g37260.1 LOC_Os12g37260 LOC_Os12g37260.1	4e-46
MDP0000178268	-	-	-	-2.06793	972.525	1302.99	1357.24	660.509	231.949	K00454|1|8e-28|119|vvi:100257867|lipoxygenase [EC:1.13.11.12]	gi|462417447|gb|EMJ22184.1|/1.28936e-29/hypothetical protein PRUPE_ppa001631mg [Prunus persica]	lipoxygenase, chloroplast precursor, putative, expressed LOC_Os08g39840.1 LOC_Os08g39840 LOC_Os08g39840.1	8e-21
MDP0000277666	-	-	-1.1126	-1.5884	333.054	229.259	235.614	154.025	110.754	K00454|1|0.0|1219|pop:POPTR_750772|lipoxygenase [EC:1.13.11.12]	-	PLAT/LH2 domain-containing lipoxygenase family protein AT1G72520.1 AT1G72520 AT1G72520.1	8e-29
MDP0000169311	-	-	-	-2.19123	3200.97	3558.74	4898.78	2084	700.901	K00454|1|0.0|761|vvi:100257867|lipoxygenase [EC:1.13.11.12]	gi|470141570|ref|XP_004306503.1|/0/PREDICTED: linoleate 13S-lipoxygenase 2-1, chloroplastic-like [Fragaria vesca subsp. vesca]	PLAT/LH2 domain-containing lipoxygenase family protein AT1G72520.1 AT1G72520 AT1G72520.1	2e-26
MDP0000132477	-	-1.73644	-1.51919	-3.13253	1314.57	904.931	394.515	458.629	149.899	K00600|1|5e-89|324|rcu:RCOM_0230740|glycine hydroxymethyltransferase [EC:2.1.2.1]	gi|462400695|gb|EMJ06252.1|/2.29294e-94/hypothetical protein PRUPE_ppa004306mg [Prunus persica]	Serine hydroxymethyltransferase 2 Serine hydroxymethyltransferase, by homology to Arabidopsis gene (Identifier 023254); found in the flagellar proteome [PMID: 15998802] Cre06.g293950.t1.2 g6806.t1 Cre06.g293950.t1.1 Cre06.g293950	4e-18
MDP0000137211	-	1.68995	3.39001	4.3184	14.764	15.1545	47.6353	154.774	294.56	K08248|1|2e-152|537|vvi:100254058|mandelonitrile lyase [EC:4.1.2.10]	gi|462423583|gb|EMJ27846.1|/0/hypothetical protein PRUPE_ppa022070mg [Prunus persica]	Glucose-methanol-choline (GMC) oxidoreductase family protein AT5G51930.1 AT5G51930 AT5G51930.1	1e-51
MDP0000199846	-	1.54818	2.02663	1.76513	3.21922	3.66812	9.41452	13.1167	10.9423	K00517|1|2e-107|387|ath:AT3G26310|[EC:1.14.-.-];K13029|5|4e-101|367|sbi:SORBI_01g001180|4-hydroxyphenylacetaldehyde oxime monooxygenase [EC:1.14.13.68]	gi|470126362|ref|XP_004299157.1|/0/PREDICTED: cytochrome P450 71A1-like [Fragaria vesca subsp. vesca]	cytochrome P450 71A1, putative, expressed LOC_Os12g16720.1 LOC_Os12g16720 LOC_Os12g16720.1	1e-115
MDP0000903805	-	1.61386	-	2.01725	96.3814	127.506	294.995	149.155	390.164	K08248|1|3e-155|546|vvi:100254058|mandelonitrile lyase [EC:4.1.2.10]	gi|462423583|gb|EMJ27846.1|/0/hypothetical protein PRUPE_ppa022070mg [Prunus persica]	Glucose-methanol-choline (GMC) oxidoreductase family protein AT1G72970.1 EDA17 HTH AT1G72970 AT1G72970.1	3e-54
MDP0000388769	2.02943	3.1767	-	1.62429	20.8481	85.1106	188.516	23.9607	64.2724	K10775|1|0.0|1193|rcu:RCOM_1355480|phenylalanine ammonia-lyase [EC:4.3.1.24]	-	phenylalanine ammonia-lyase, putative, expressed LOC_Os11g48110.1 LOC_Os11g48110 LOC_Os11g48110.1	0
MDP0000261492	-	2.88499	-		0.509002	1.70075	3.76	0.247277	0.257855	K10775|1|0.0|1204|rcu:RCOM_1355480|phenylalanine ammonia-lyase [EC:4.3.1.24]	gi|295002604|gb|ADF59061.1|/0/phenylalanine ammonia-lyase 1 precursor [Pyrus x bretschneideri]	phenylalanine ammonia-lyase, putative, expressed LOC_Os12g33610.1 LOC_Os12g33610 LOC_Os12g33610.1	0
MDP0000139075	1.5705	2.67349	-	1.60385	1.86605	5.54234	11.9048	1.71236	5.67193	K10775|1|0.0|801|rcu:RCOM_1355480|phenylalanine ammonia-lyase [EC:4.3.1.24]	gi|382929313|gb|AFG30054.1|/0/phenylalanine ammonialyase [Malus hybrid cultivar]	phenylalanine ammonia-lyase 4 AT3G10340.1 PAL4 AT3G10340 AT3G10340.1	0
MDP0000684928	4.33361	6.86701	2.86919	4.69018	2.65935	53.6196	310.421	19.4306	68.6532	K00666|1|7e-144|509|sbi:SORBI_10g012080|fatty-acyl-CoA synthase [EC:6.2.1.-];K01904|3|2e-43|175|ppp:PHYPADRAFT_113172|4-coumarate--CoA ligase [EC:6.2.1.12]	gi|470104368|ref|XP_004288577.1|/0/PREDICTED: butyrate--CoA ligase AAE11, peroxisomal-like [Fragaria vesca subsp. vesca]	-	-
MDP0000362333	-	-	-1.21147	-2.47297	16.9903	10.8134	16.7343	7.33689	3.0603	K00487|1|2e-58|222|mtr:MTR_5g075450|trans-cinnamate 4-monooxygenase [EC:1.14.13.11]	gi|341833962|gb|AEK94316.1|/5.60764e-62/cinnamic acid 4-hydroxylase-like protein [Pyrus x bretschneideri]	Cytochrome P450 superfamily protein AT3G28740.1 CYP81D1 AT3G28740 AT3G28740.	2e-38
MDP0000552625	4.19842	5.6775	3.80105	5.18418	4.2865	78.6961	219.381	59.7492	155.846	K05279|1|2e-103|374|rcu:RCOM_0596300|flavonol 3-O-methyltransferase [EC:2.1.1.76];K13066|3|1e-101|367|pop:POPTR_824484|caffeic acid 3-O-methyltransferase [EC:2.1.1.68]	gi|462414597|gb|EMJ19334.1|/2.44619e-137/hypothetical protein PRUPE_ppa007229mg [Prunus persica]	O-methyltransferase family protein AT1G63140.2 AT1G63140 AT1G63140.2	2e-30
MDP0000938388	-1.14786	-4.17711	-2.1835	-5.39677	352.293	158.987	19.4747	77.5541	8.36209	K00517|1|7e-127|452|ath:AT4G31940|[EC:1.14.-.-];K05280|2|1e-83|309|mtr:MTR_3g025230|flavonoid 3'-monooxygenase [EC:1.14.13.21]	gi|462397102|gb|EMJ02901.1|/0/hypothetical protein PRUPE_ppa004095mg [Prunus persica]	cytochrome P450, putative, expressed LOC_Os09g08990.1 LOC_Os09g08990 LOC_Os09g08990.1	8e-29
MDP0000280105	1.02222	1.59821	1.20531	-	163.881	332.848	496.176	377.886	213.312	K00517|1|2e-144|510|ath:AT4G31940|[EC:1.14.-.-];K05280|2|6e-93|339|mtr:MTR_3g025230|flavonoid 3'-monooxygenase [EC:1.14.13.21]	gi|462419558|gb|EMJ23821.1|/0/hypothetical protein PRUPE_ppa004175mg [Prunus persica]	cytochrome P450, putative, expressed LOC_Os09g26940.1 LOC_Os09g26940 LOC_Os09g26940.1	3e-57
MDP0000287919	2.9267	5.2678	4.03891	4.74392	13.3651	101.624	514.918	219.688	358.126	K00660|1|4e-135|479|vvi:100263443|chalcone synthase [EC:2.3.1.74]	gi|421953226|gb|AFX71922.1|/0/BIS3 biphenyl synthase [Malus x domestica]	Chalcone and stilbene synthase family protein AT1G02050.1 LAP6 AT1G02050 AT1G02050.1	4e-70
MDP0000428573	1.93308	3.91741	1.95845	3.92578	0.0946828	0.361564	1.43064	0.36798	1.43896	K09754|1|0.0|833|pop:POPTR_685839|coumaroylquinate(coumaroylshikimate) 3'-monooxygenase [EC:1.14.13.36]	-	cytochrome P450, family 98, subfamily A, polypeptide 8 AT1G74540.1 CYP98A8 AT1G74540 AT1G74540.1	1e-78
MDP0000933711	-	-	-	1.84061	65.7717	50.8186	66.6398	78.2024	235.568	K12356|1|1e-148|525|pop:POPTR_563103|coniferyl-alcohol glucosyltransferase [EC:2.4.1.111]	gi|462399410|gb|EMJ05078.1|/0/hypothetical protein PRUPE_ppa005112mg [Prunus persica]	hydroquinone glucosyltransferase, putative, expressed LOC_Os01g43280.1 LOC_Os01g43280 LOC_Os01g43280.1	4e-53
MDP0000248148	1.43558	4.85182	5.94714	6.44794	0.764564	2.06807	22.0779	47.1716	66.748	K12356|1|9e-142|501|pop:POPTR_563103|coniferyl-alcohol glucosyltransferase [EC:2.4.1.111]	gi|462399410|gb|EMJ05078.1|/0/hypothetical protein PRUPE_ppa005112mg [Prunus persica]	hydroquinone glucosyltransferase, putative, expressed LOC_Os05g12450.1 LOC_Os05g12450 LOC_Os05g12450.1	9e-45
MDP0000488361	1.58065	3.32077	-	2.14418	36.8178	110.124	367.882	50.0529	162.749	K00430|1|2e-137|487|rcu:RCOM_0578390|peroxidase [EC:1.11.1.7]	gi|428135610|gb|AFY97684.1|/2.3022e-163/peroxidase 1 [Pyrus pyrifolia]	Peroxidase superfamily protein AT5G64120.1 AT5G64120 AT5G64120.1	4e-25
MDP0000283650	-	-2.59587	-	-3.90944	98.6577	57.13	16.3191	59.7501	6.56559	K00430|1|3e-105|381|rcu:RCOM_0688840|peroxidase [EC:1.11.1.7]	gi|449811543|gb|AGF25269.1|/1.2139e-150/peroxidase 2 [Pyrus communis]	O-methyltransferase 1 AT5G54160.1 ATOMT1 OMT1 AT5G54160 AT5G54160.1	2e-25
MDP0000699845	3.33105	5.81504	3.50994	6.65198	11.6965	117.707	658.5	133.246	1176.25	K00422|1|6e-138|489|vvi:100256583|polyphenol oxidase [EC:1.10.3.1]	gi|1172584|sp|P43309.1|PPO_MALDO/0/RecName: Full=Polyphenol oxidase, chloroplastic; Short=PPO; AltName: Full=Catechol oxidase; Flags: Precursor	polyphenol oxidase, putative, expressed LOC_Os01g58100.1 LOC_Os01g58100 LOC_Os01g58100.1	1e-87
MDP0000156226	-1.75717	-4.78737	-5.37447	-8.92875	275.802	81.5896	9.98746	6.64843	0.565946	K01673|1|1e-99|361|gmx:100781868|carbonic anhydrase [EC:4.2.1.1]	gi|462411803|gb|EMJ16852.1|/2.3707e-119/hypothetical protein PRUPE_ppa008289mg [Prunus persica]	beta carbonic anhydrase 5 AT4G33580.2 ATBCA5 BCA5 AT4G33580 AT4G33580.2	2e-13
MDP0000158054	-	1.27901	2.06888	3.59837	0.881804	1.41581	2.13989	3.6997	10.6805	K00106|1|0.0|1061|pop:POPTR_804467|xanthine dehydrogenase/oxidase [EC:1.17.1.4 1.17.3.2]	gi|462409600|gb|EMJ14934.1|/0/hypothetical protein PRUPE_ppa000271mg [Prunus persica]	-	-
MDP0000270977	-	-	1.07166	1.83463	23.7864	31.5134	38.8747	49.9957	84.8414	K00365|1|5e-25|112|rcu:RCOM_1653970|urate oxidase [EC:1.7.3.3]	gi|462407533|gb|EMJ12867.1|/1.45602e-27/hypothetical protein PRUPE_ppa009080mg [Prunus persica]	uricase / urate oxidase / nodulin 35, putative AT2G26230.1 AT2G26230 AT2G26230.1	3e-21
MDP0000169903	1.20156	1.52837	1.17145	2.47832	3.36408	7.73701	9.70401	7.57717	18.7463	K08081|1|7e-97|352|vvi:100258048|tropine dehydrogenase [EC:1.1.1.206]	gi|470133832|ref|XP_004302763.1|/9.37326e-122/PREDICTED: tropinone reductase homolog [Fragaria vesca subsp. vesca]	tropinone reductase, putative, expressed LOC_Os04g22730.1 LOC_Os04g22730 LOC_Os04g22730.1	4e-12
MDP0000199152	2.60741	4.66561	-2.23885	-	17.0903	104.15	433.749	3.62066	12.6286	K12742|1|6e-96|349|pop:POPTR_1111628|isoprene synthase [EC:4.2.3.27];K14181|2|2e-81|301|vvi:100256880|valencene synthase [EC:4.2.3.73];K12467|3|1e-75|282|ath:AT2G24210|myrcene/ocimene synthase [EC:4.2.3.15];K07385|4|3e-75|280|ath:AT3G25830|1,8-cineole synthase [EC:4.2.3.-]	gi|60418690|gb|AAX19772.1|/0/alpha-farnesene synthase [Malus x domestica]	terpene synthase 03 AT4G16740.1 ATTPS03 TPS03 AT4G16740 AT4G16740.1	1e-22
MDP0000910523	2.55366	5.38469	1.25124	4.01437	6.02612	35.3807	251.763	14.3449	97.3831	K09838|1|6e-16|83.6|ath:AT5G67030|zeaxanthin epoxidase [EC:1.14.13.90]	gi|462408126|gb|EMJ13460.1|/5.52546e-178/hypothetical protein PRUPE_ppa006635mg [Prunus persica]	FAD binding domain containing protein, expressed LOC_Os04g34580.1 LOC_Os04g34580 LOC_Os04g34580.1	9e-19
MDP0000678982	-0.306679	-1.39306	-1.79471	-4.68847	26.0888	21.0928	9.93349	7.51956	1.01177	K05917|1|0.0|829|pop:POPTR_48605|cytochrome P450, family 51 (sterol 14-demethylase) [EC:1.14.13.70]	gi|462419173|gb|EMJ23436.1|/0/hypothetical protein PRUPE_ppa003821mg [Prunus persica]	cytochrome P450, family 707, subfamily A, polypeptide 3 AT5G45340.1 CYP707A3 AT5G45340 AT5G45340.1	3e-21
MDP0000420318	-	-	-	2.22834	2.36387	3.38507	6.25057	2.58386	11.077	K14496|1|2e-85|313|vvi:100267793|abscisic acid receptor PYR/PYL family	gi|462405330|gb|EMJ10794.1|/1.04376e-101/hypothetical protein PRUPE_ppa011414mg [Prunus persica]	PYR1-like 2 AT2G26040.1 PYL2 RCAR14 AT2G26040 AT2G26040.1	4e-56
MDP0000434532	-	1.7218	1.56215	1.61325	13.7419	19.5499	45.3275	40.5791	42.0421	K14496|1|1e-87|320|rcu:RCOM_1580370|abscisic acid receptor PYR/PYL family	-	Polyketide cyclase/dehydrase and lipid transport superfamily protein AT4G17870.1 PYR1 RCAR11 AT4G17870 AT4G17870.1	1e-19
MDP0000264639	-	1.53777	-	-	5.1222	10.9306	14.8721	1.17101	3.66332	K14496|1|5e-82|301|rcu:RCOM_0797770|abscisic acid receptor PYR/PYL family	gi|255550818|ref|XP_002516457.1|/5.68374e-81/conserved hypothetical protein [Ricinus communis]	cyclase/dehydrase family protein, putative, expressed LOC_Os03g18600.1 LOC_Os03g18600 LOC_Os03g18600.1	6e-49
MDP0000284624	-	1.32305	-	1.32744	193.414	276.181	483.91	258.596	485.384	K14496|1|1e-90|330|gmx:100810273|abscisic acid receptor PYR/PYL family	gi|470141949|ref|XP_004306686.1|/1.58661e-97/PREDICTED: abscisic acid receptor PYL9-like [Fragaria vesca subsp. vesca]	bet v I allergen family protein, putative, expressed LOC_Os01g61210.1 LOC_Os01g61210 LOC_Os01g61210.1	2e-21
MDP0000228470	-	1.04346	-	-	139.582	185.326	287.702	200.636	182.559	K14496|1|7e-82|302|vvi:100267073|abscisic acid receptor PYR/PYL family	gi|470133527|ref|XP_004302617.1|/3.07878e-86/PREDICTED: abscisic acid receptor PYL4-like [Fragaria vesca subsp. vesca]	Polyketide cyclase/dehydrase and lipid transport superfamily protein AT5G05440.1 PYL5 RCAR8 AT5G05440 AT5G05440.1	9e-67
MDP0000125850	-	-	-	1.58324	13.8877	17.4895	23.5141	24.4031	41.6134	K14496|1|6e-83|304|pop:POPTR_590008|abscisic acid receptor PYR/PYL family	gi|462405330|gb|EMJ10794.1|/7.00117e-98/hypothetical protein PRUPE_ppa011414mg [Prunus persica]	bet v I allergen family protein, putative, expressed LOC_Os05g39580.1 LOC_Os05g39580 LOC_Os05g39580.1	8e-51
MDP0000120164	-	-	1.3821	1.56887	43.0995	57.407	79.5507	112.338	127.864	K14496|1|7e-89|324|rcu:RCOM_1580370|abscisic acid receptor PYR/PYL family	gi|462414929|gb|EMJ19666.1|/1.36807e-93/hypothetical protein PRUPE_ppa011927mg [Prunus persica]	regulatory component of ABA receptor 1 AT1G01360.1 PYL9 RCAR1 AT1G01360 AT1G01360.1	3e-34
MDP0000129112	-	-	1.20843	1.77522	4.61859	5.95842	8.67609	10.6729	15.809	K14432|1|7e-43|173|vvi:100262305|ABA responsive element binding factor	gi|462395866|gb|EMJ01665.1|/1.40107e-55/hypothetical protein PRUPE_ppa009024mg [Prunus persica]	bZIP transcription factor, putative, expressed LOC_Os02g52780.1 LOC_Os02g52780 LOC_Os02g52780.1	1e-12
MDP0000248567	-	-	1.04561	-	39.7856	60.9607	44.4981	82.1273	73.8776	K14432|1|2e-127|453|pop:POPTR_767577|ABA responsive element binding factor	gi|470117300|ref|XP_004294799.1|/1.87686e-155/PREDICTED: ABSCISIC ACID-INSENSITIVE 5-like protein 7-like [Fragaria vesca subsp. vesca]	bZIP transcription factor, putative, expressed LOC_Os06g10880.1 LOC_Os06g10880 LOC_Os06g10880.1	2e-38
MDP0000198495	-	-	-	1.42328	5.30514	8.34179	10.2164	10.9155	14.2281	K14432|1|9e-46|155|vvi:100250466|ABA responsive element binding factor	gi|462424602|gb|EMJ28865.1|/4.90345e-67/hypothetical protein PRUPE_ppa025544mg, partial [Prunus persica]	Basic-leucine zipper (bZIP) transcription factor family protein AT5G44080.1 AT5G44080 AT5G44080.1	3e-19
MDP0000706379	-	-	-	1.32821	4.68933	6.81246	6.57203	10.1029	11.7745	K14432|1|5e-50|196|vvi:100250466|ABA responsive element binding factor	gi|462424602|gb|EMJ28865.1|/5.81947e-64/hypothetical protein PRUPE_ppa025544mg, partial [Prunus persica]	Basic-leucine zipper (bZIP) transcription factor family protein AT2G36270.1 ABI5 GIA1 AT2G36270 AT2G36270.1	2e-12
MDP0000296303	-	-	-	1.02504	8.56019	11.0359	14.8136	16.2079	17.4201	K14432|1|2e-109|395|vvi:100232889|ABA responsive element binding factor	gi|462419684|gb|EMJ23947.1|/2.95045e-148/hypothetical protein PRUPE_ppa006503mg [Prunus persica]	bZIP transcription factor, putative, expressed LOC_Os08g36790.1 LOC_Os08g36790 LOC_Os08g36790.1	1e-36
MDP0000602207	1.90506	2.83364	-	1.93316	2.23985	8.38879	15.9673	4.18513	8.55376	K04733|1|4e-42|170|smo:SELMODRAFT_33807|interleukin-1 receptor-associated kinase 4 [EC:2.7.11.1];K13416|2|4e-40|163|ath:AT4G33430|brassinosteroid insensitive 1-associated receptor kinase 1 [EC:2.7.10.1 2.7.11.1];K13418|4|2e-39|161|vvi:100247683|somatic embryogenesis receptor kinase 1 [EC:2.7.10.1 2.7.11.1]	gi|462417019|gb|EMJ21756.1|/1.20397e-162/hypothetical protein PRUPE_ppa003241mg [Prunus persica]	-	-
MDP0000263936	-	2.61386	-	2.27264	2.78023	4.28756	17.0189	7.89614	13.4343	K13416|1|6e-19|92.8|rcu:RCOM_1534760|brassinosteroid insensitive 1-associated receptor kinase 1 [EC:2.7.10.1 2.7.11.1];K13429|3|3e-18|90.5|zma:100279924|chitin elicitor receptor kinase 1;K13418|4|5e-18|89.7|vvi:100247683|somatic embryogenesis receptor kinase 1 [EC:2.7.10.1 2.7.11.1]	gi|462413189|gb|EMJ18238.1|/1.67444e-81/hypothetical protein PRUPE_ppa001593mg [Prunus persica]	cysteine-rich RLK (RECEPTOR-like protein kinase) 8 AT4G23160.1 CRK8 AT4G23160 AT4G23160.1	1e-105
MDP0000459059	-	-	1.23749	2.09084	49.1306	63.9594	95.3561	115.844	209.294	K14500|1|0.0|713|vvi:100249852|BR-signaling kinase [EC:2.7.11.1]	-	protein kinase family protein, putative, expressed LOC_Os03g61010.1 LOC_Os03g61010 LOC_Os03g61010.1	2e-36
MDP0000196035	1.12572	2.2267	1.17463	1.94088	7.59567	16.5745	35.5525	17.1461	29.1629	K13415|1|2e-71|269|pop:POPTR_650846|protein brassinosteroid insensitive 1 [EC:2.7.10.1 2.7.11.1];K13416|4|8e-65|247|ath:AT4G33430|brassinosteroid insensitive 1-associated receptor kinase 1 [EC:2.7.10.1 2.7.11.1]	gi|462409604|gb|EMJ14938.1|/0/hypothetical protein PRUPE_ppa000808mg [Prunus persica]	receptor-like kinase in flowers 1 AT1G29750.2 RKF1 AT1G29750 AT1G29750.2	4e-67
MDP0000344348	1.15958	1.24318	-	1.66965	18.4789	41.2805	43.7432	36.2677	58.7883	K14503|1|8e-48|189|vvi:100249673|brassinosteroid resistant 1/2	gi|462407502|gb|EMJ12836.1|/2.12728e-150/hypothetical protein PRUPE_ppa008675mg [Prunus persica]	Brassinosteroid signalling positive regulator (BZR1) family protein AT1G19350.3 BES1 BZR2 AT1G19350 AT1G19350.3	1e-30
MDP0000130173	-	-	1.31647	2.19308	42.6733	52.0101	79.2369	106.281	195.137	K14503|1|7e-23|106|vvi:100249673|brassinosteroid resistant 1/2	gi|462407502|gb|EMJ12836.1|/2.46353e-115/hypothetical protein PRUPE_ppa008675mg [Prunus persica]	BES1/BZR1 homolog 2 AT4G36780.1 BEH2 AT4G36780 AT4G36780.1	3e-33
MDP0000218271	-	1.28616	-	-	7.12968	9.79179	17.3877	12.0316	12.9265	K14503|1|1e-35|149|rcu:RCOM_1593760|brassinosteroid resistant 1/2	gi|462407453|gb|EMJ12787.1|/9.34265e-138/hypothetical protein PRUPE_ppa008637mg [Prunus persica]	BES1/BZR1 homolog 1 AT3G50750.1 BEH1 AT3G50750 AT3G50750.1	3e-29
MDP0000871689	10.1062	12.2437	-	-	-	11.0219	48.4984	0.47734	0.24888	K14516|1|8e-44|175|rcu:RCOM_1007740|ethylene-responsive transcription factor 1	gi|462401929|gb|EMJ07486.1|/6.09888e-71/hypothetical protein PRUPE_ppa016384mg [Prunus persica]	ethylene-responsive element binding factor 15 AT2G31230.1 ATERF15 ERF15 AT2G31230 AT2G31230.1	3e-43
MDP0000855671	8.86195	11.1093	-	9.08527	-	4.65279	22.0922	0.710305	5.43173	K14516|1|4e-41|166|vvi:100246426|ethylene-responsive transcription factor 1	gi|462396170|gb|EMJ01969.1|/1.80663e-62/hypothetical protein PRUPE_ppa023839mg [Prunus persica]	-	-
MDP0000312701	-	10.8341	-	10.0795	-	4.01642	18.2556	1.25775	10.8203	K14516|1|6e-17|85.1|zma:100384381|ethylene-responsive transcription factor 1;K09286|2|1e-16|84.3|mtr:MTR_4g100420|EREBP-like factor	gi|462394504|gb|EMJ00303.1|/3.61034e-44/hypothetical protein PRUPE_ppa020642mg [Prunus persica]	ethylene responsive element binding factor 2 AT5G47220.1 ATERF-2 ATERF2 ERF2 AT5G47220 AT5G47220.1	1e-25
MDP0000127134	2.93307	3.71096	-	2.45185	1.20404	9.19567	15.7671	1.87177	6.58748	K14516|1|3e-56|216|rcu:RCOM_1007740|ethylene-responsive transcription factor 1	gi|292668935|gb|ADE41122.1|/4.0898e-86/AP2 domain class transcription factor [Malus x domestica]	AP2-domain transcription factor AP2-domain transcription factor Cre16.g674890.t1.1 g16127.t1 Cre01.g063350.t1.1 Cre01.g063350.t1.2 Cre16.g674890 Cre16.g674890.t1.1	1e-16
MDP0000235313	2.77438	3.65918	-	2.5938	6.38245	43.6675	80.6324	9.56029	38.5299	K14516|1|6e-58|221|rcu:RCOM_1007740|ethylene-responsive transcription factor 1	gi|292668935|gb|ADE41122.1|/6.83223e-87/AP2 domain class transcription factor [Malus x domestica]	AP2 domain containing protein, expressed LOC_Os07g22730.1 LOC_Os07g22730 LOC_Os07g22730.1	1e-38
MDP0000787281	1.50293	1.85601	-	-	7.06601	20.0263	25.5793	4.07634	14.3182	K09286|1|1e-51|201|ath:AT4G17500|EREBP-like factor;K14517|2|6e-46|182|ath:AT5G47220|ethylene-responsive transcription factor 2	gi|292668959|gb|ADE41134.1|/4.26838e-111/AP2 domain class transcription factor [Malus x domestica]	ethylene-responsive transcription factor 2, putative, expressed LOC_Os01g54890.1 LOC_Os01g54890 LOC_Os01g54890.1	8e-33
MDP0000299277	1.18858	-	-	2.23999	17.665	40.2634	20.0186	9.43996	83.4484	K09286|1|2e-49|194|ath:AT4G17500|EREBP-like factor;K14517|2|5e-44|176|ath:AT5G47220|ethylene-responsive transcription factor 2;K14516|5|2e-18|90.9|ath:AT3G23240|ethylene-responsive transcription factor 1	gi|292668931|gb|ADE41120.1|/2.35303e-93/AP2 domain class transcription factor [Malus x domestica]	ethylene response factor 1 AT3G23240.1 ATERF1 ERF1 AT3G23240 AT3G23240.1	1e-29
MDP0000517257	-	2.36251	-	-	3.44848	6.93086	17.7342	4.40867	0.919452	K09286|1|3e-39|160|sbi:SORBI_06g024355|EREBP-like factor;K14517|5|8e-32|135|ath:AT5G47220|ethylene-responsive transcription factor 2	gi|302398559|gb|ADL36574.1|/1.0475e-160/AP2D domain class transcription factor [Malus x domestica]	Putative AP2 domain transcription factor Putative AP2 domain transcription factor, related to ethylene response element Cre07.g353500.t1.1 g8222.t1 Cre07.g353500 Cre07.g353500.t1.1	3e-17
MDP0000322279	1.04458	2.18616	-	-	13.756	28.3755	62.6026	10.7401	7.71528	K14516|1|8e-36|148|rcu:RCOM_1007740|ethylene-responsive transcription factor 1	gi|462401929|gb|EMJ07486.1|/6.326e-60/hypothetical protein PRUPE_ppa016384mg [Prunus persica]	Putative AP2 domain transcription factor Putative AP2 domain transcription factor, related to ethylene response element Cre07.g353500.t1.1 g8222.t1 Cre07.g353500 Cre07.g353500.t1.1	2e-16
MDP0000689946	1.62091	2.89062	-	3.07804	65.939	202.807	488.995	117.988	556.833	K14516|1|4e-24|109|rcu:RCOM_1007740|ethylene-responsive transcription factor 1;K14517|2|4e-23|105|ath:AT5G47220|ethylene-responsive transcription factor 2;K09286|4|2e-22|103|ath:AT4G17500|EREBP-like factor	gi|381356172|gb|AFG26327.1|/2.28298e-85/ethylene response factor ERF2 [Eriobotrya japonica]	-	-
MDP0000246184	-	-	-1.20074	1.00808	9.50827	7.18052	10.7215	4.13658	19.1233	K09286|1|4e-18|90.9|rcu:RCOM_1034530|EREBP-like factor	gi|470121402|ref|XP_004296759.1|/1.46594e-75/PREDICTED: ethylene-responsive transcription factor ERF062-like [Fragaria vesca subsp. vesca]	ethylene-responsive transcription factor, putative, expressed LOC_Os06g11860.1 LOC_Os06g11860 LOC_Os06g11860.1	3e-33
MDP0000805422	1.31159	2.66587	1.74086	3.12657	16.0118	39.7436	101.613	53.5171	139.841	K09286|1|4e-22|102|ath:AT4G17500|EREBP-like factor;K14517|2|4e-22|102|ath:AT5G47220|ethylene-responsive transcription factor 2;K14516|3|1e-21|100|gmx:100780576|ethylene-responsive transcription factor 1	gi|381356172|gb|AFG26327.1|/2.72748e-71/ethylene response factor ERF2 [Eriobotrya japonica]	-	-
MDP0000231172	-	1.10738	-1.35349	-	5.81755	6.7109	12.5342	2.27667	4.82998	K14509|1|0.0|1112|vvi:100249603|ethylene receptor [EC:2.7.13.-]	gi|462403987|gb|EMJ09544.1|/0/hypothetical protein PRUPE_ppa001846mg [Prunus persica]	Signal transduction histidine kinase, hybrid-type, ethylene sensor AT1G66340.1 AtETR1 EIN1 ETR ETR1 AT1G66340 AT1G66340.1	1e-118
MDP0000257135	1.20941	3.38285	1.00576	1.69696	2.38512	5.51541	24.88	4.78932	7.73296	K14509|1|0.0|951|pop:POPTR_830447|ethylene receptor [EC:2.7.13.-]	gi|110082318|dbj|BAE97296.1|/0/ethylene receptor [Malus x domestica]	ethylene receptor, putative, expressed LOC_Os02g57530.1 LOC_Os02g57530 LOC_Os02g57530.1	2e-54
MDP0000920189	1.12957	1.50545	-3.13158	-	29.7875	65.1729	84.5708	3.39888	34.9057	K14509|1|0.0|798|rcu:RCOM_0492540|ethylene receptor [EC:2.7.13.-]	gi|54260394|dbj|BAD61003.1|/0/ethylene receptor [Pyrus pyrifolia]	ethylene response sensor 1 AT2G40940.1 ERS ERS1 AT2G40940 AT2G40940.1	1e-108
MDP0000288468	1.00948	2.21215	-	2.28613	28.861	58.1025	133.732	47.8186	140.769	K14509|1|0.0|863|gmx:100794417|ethylene receptor [EC:2.7.13.-]	gi|74325226|gb|ABA03058.1|/0/ethylene receptor [Malus x domestica]	ethylene receptor, putative, expressed LOC_Os05g06320.2 LOC_Os05g06320 LOC_Os05g06320.2	1e-141
MDP0000202831	-	-	1.93083	3.46173	50.4839	83.6927	216.406	192.483	556.208	K14514|1|0.0|828|vvi:100250496|ethylene-insensitive protein 3	-	-	-
MDP0000283197	-	1.60998	1.30638	1.71596	3.1197	3.79055	9.52284	7.71564	10.2487	K14514|1|0.0|689|vvi:100250496|ethylene-insensitive protein 3	gi|117549810|gb|ABK35086.1|/0/EIL2 [Prunus persica]	-	-
MDP0000306498	-	1.53265	1.07505	2.4386	38.5023	57.9738	111.394	81.1168	208.727	K14514|1|0.0|778|vvi:100250496|ethylene-insensitive protein 3	gi|292668999|gb|ADE41154.1|/0/ethylene insensitive 3 class transcription factor [Malus x domestica]	calcium-dependent protein kinase isoform AK1, putative, expressed LOC_Os06g03682.1 LOC_Os06g03682 LOC_Os06g03682.1	2e-33
MDP0000564884	-	-	1.01172	1.06262	128.584	136.374	195.96	259.265	268.574	K14514|1|0.0|827|vvi:100250496|ethylene-insensitive protein 3	gi|292669001|gb|ADE41155.1|/0/ethylene insensitive 3 class transcription factor [Malus x domestica]	ethylene-insensitive 3, putative, expressed LOC_Os09g31400.1 LOC_Os09g31400 LOC_Os09g31400.1	1e-105
MDP0000242979	2.1156	3.71242	2.93211	4.54986	10.1497	43.9856	133.046	77.4651	237.736	K09286|1|6e-17|87.0|ath:AT1G43160|EREBP-like factor	gi|325534103|gb|ADZ28106.1|/5.74162e-150/ethylene response factor 3 [Malus x domestica]	related to AP2 6l AT5G13330.1 Rap2.6L AT5G13330 AT5G13330.1	3e-33
MDP0000202619	-	1.07827	-	-	14.8626	27.5591	31.3822	20.2724	21.4293	K09286|1|3e-28|122|vvi:100248027|EREBP-like factor	gi|381356176|gb|AFG26329.1|/1.04752e-36/ethylene response factor ERF4 [Eriobotrya japonica]	-	-
MDP0000683814	-	-	1.05967	2.55985	32.4704	40.0097	60.8521	67.6828	191.46	K09286|1|6e-50|196|vvi:100245515|EREBP-like factor	gi|325534105|gb|ADZ28107.1|/1.43307e-127/ethylene response factor 4 [Malus x domestica]	Integrase-type DNA-binding superfamily protein AT2G22200.1 AT2G22200 AT2G22200.1	2e-57
MDP0000565690	1.86652	2.24469	1.7959	3.22258	18.2003	66.3681	86.2579	63.1975	169.891	K13464|1|3e-30|129|pop:POPTR_817040|jasmonate ZIM domain-containing protein	gi|462412108|gb|EMJ17157.1|/2.15172e-59/hypothetical protein PRUPE_ppa011370mg [Prunus persica]	ZIM domain containing protein, putative, expressed LOC_Os03g28940.1 LOC_Os03g28940 LOC_Os03g28940.1	5e-11
MDP0000452772	-	-	-	1.40883	13.8939	11.4346	11.4217	22.9647	36.8914	K13464|1|7e-85|312|vvi:100262965|jasmonate ZIM domain-containing protein	gi|462420184|gb|EMJ24447.1|/5.03114e-117/hypothetical protein PRUPE_ppa007235mg [Prunus persica]	-	-
MDP0000241358	3.39251	5.06941	2.46095	3.50001	1.71491	18.0089	57.582	9.44196	19.4022	K13464|1|2e-33|140|rcu:RCOM_0684970|jasmonate ZIM domain-containing protein	gi|462412108|gb|EMJ17157.1|/8.60187e-62/hypothetical protein PRUPE_ppa011370mg [Prunus persica]	zinc-finger protein, putative, expressed LOC_Os07g42370.1 LOC_Os07g42370 LOC_Os07g42370.1	4e-14
MDP0000889413	-	-	-	1.18093	120.557	101.552	133.643	139.241	273.331	K13464|1|6e-33|138|pop:POPTR_819435|jasmonate ZIM domain-containing protein	gi|462400257|gb|EMJ05925.1|/8.6181e-72/hypothetical protein PRUPE_ppa011303mg [Prunus persica]	-	-
MDP0000947876	-	-3.10496	-1.49406	-2.22212	23.7357	13.5087	2.75878	8.42647	5.08718	K13464|1|6e-20|94.0|pop:POPTR_819435|jasmonate ZIM domain-containing protein	gi|462400257|gb|EMJ05925.1|/5.20819e-47/hypothetical protein PRUPE_ppa011303mg [Prunus persica]	-	-
MDP0000757701	-	-	-1.02467	-	15.1575	8.51203	8.08331	7.45026	11.2018	K13464|1|5e-72|269|vvi:100262965|jasmonate ZIM domain-containing protein	gi|462420184|gb|EMJ24447.1|/8.97663e-99/hypothetical protein PRUPE_ppa007235mg [Prunus persica]	-	-
MDP0000242554	-	1.73016	-	1.27414	28.8164	47.211	95.6028	27.2758	69.6939	K13422|1|1e-39|162|sbi:SORBI_01g028230|transcription factor MYC2	gi|462404845|gb|EMJ10309.1|/2.07798e-162/hypothetical protein PRUPE_ppa005343mg [Prunus persica]	basic helix-loop-helix (bHLH) DNA-binding superfamily protein AT4G00870.1 AT4G00870 AT4G00870.1	2e-38
MDP0000617077	-	1.41349	-	-	13.6034	15.969	36.2368	24.1827	16.6413	K13422|1|3e-15|82.0|rcu:RCOM_0864470|transcription factor MYC2	gi|302398605|gb|ADL36597.1|/0/BHLH domain class transcription factor [Malus x domestica]	rc - bHLH transcription factor regulating proanthocyanidin production in seeds, expressed LOC_Os07g11020.1 LOC_Os07g11020 LOC_Os07g11020.1	7e-16
MDP0000782908	1.06534	1.25072	-	-	28.2301	59.0761	67.1765	38.3604	52.0226	K13422|1|9e-09|60.5|mtr:MTR_8g067280|transcription factor MYC2;K12126|2|1e-07|57.0|aly:ARALYDRAFT_471048|phytochrome-interacting factor 3	gi|462399234|gb|EMJ04902.1|/0/hypothetical protein PRUPE_ppa020972mg [Prunus persica]	helix-loop-helix DNA-binding domain containing protein, expressed LOC_Os02g12820.1 LOC_Os02g12820 LOC_Os02g12820.1	2e-17
MDP0000318229	-	1.07923	1.44639	-	10.2358	13.8235	21.6273	27.8952	18.4649	K13422|1|2e-15|80.9|pop:POPTR_836925|transcription factor MYC2	gi|470120846|ref|XP_004296498.1|/2.83431e-113/PREDICTED: transcription factor bHLH35-like [Fragaria vesca subsp. vesca]	basic helix-loop-helix (bHLH) DNA-binding superfamily protein AT4G29930.3 AT4G29930 AT4G29930.3	5e-22
MDP0000029168	-	1.02055	-	-	127.672	206.541	259.007	125.259	151.635	K13422|1|0.0|791|rcu:RCOM_0864470|transcription factor MYC2	gi|302398601|gb|ADL36595.1|/0/BHLH domain class transcription factor [Malus x domestica]	anthocyanin regulatory Lc protein, putative, expressed LOC_Os04g47040.1 LOC_Os04g47040 LOC_Os04g47040.1	9e-31
MDP0000137325	-	-1.35782	-	-	63.9021	42.0335	24.9328	89.7213	91.3893	K13422|1|1e-41|169|pop:POPTR_836925|transcription factor MYC2	gi|462404568|gb|EMJ10032.1|/7.56198e-178/hypothetical protein PRUPE_ppa025417mg [Prunus persica]	transcription factor MYC7E, putative, expressed LOC_Os10g42430.1 LOC_Os10g42430 LOC_Os10g42430.1	2e-33
MDP0000484484	1.19181	2.08581	1.24913	1.27762	5.56046	12.7023	23.6049	13.2171	13.4807	K14508|1|2e-115|414|pop:POPTR_819262|regulatory protein NPR1	gi|185179560|gb|ACC77697.1|/0/NPR1-like protein [Malus x domestica]	BTBA4 - Bric-a-Brac,Tramtrack, Broad Complex BTB domain with Ankyrin repeat region, expressed LOC_Os03g46440.1 LOC_Os03g46440 LOC_Os03g46440.1	2e-74
MDP0000292425	-	2.01772	-	1.64649	7.62657	14.2705	30.8832	9.4108	23.8766	K14508|1|0.0|707|rcu:RCOM_1047190|regulatory protein NPR1	-	-	-
MDP0000241323	-	-	-	1.07135	3.65771	3.8799	4.3668	5.65989	7.68634	K14508|1|5e-116|417|vvi:100250996|regulatory protein NPR1	gi|462411108|gb|EMJ16157.1|/0/hypothetical protein PRUPE_ppa003232mg [Prunus persica]	transmembrane protein 56, putative, expressed LOC_Os05g43540.1 LOC_Os05g43540 LOC_Os05g43540.1	3e-18
MDP0000536881	-	1.19446	1.21762	1.85109	80.2877	107.333	183.745	186.72	289.656	K14431|1|4e-169|592|vvi:100252149|transcription factor TGA	gi|462399406|gb|EMJ05074.1|/0/hypothetical protein PRUPE_ppa005279mg [Prunus persica]	transcription factor HBP-1b, putative, expressed LOC_Os05g41280.1 LOC_Os05g41280 LOC_Os05g41280.1	1e-35
MDP0000529682	1.29682	1.17099	-	2.87979	6.05419	14.8744	13.6319	10.2941	44.5615	K14431|1|2e-10|65.9|aly:ARALYDRAFT_311885|transcription factor TGA	gi|462400611|gb|EMJ06168.1|/0/hypothetical protein PRUPE_ppa002340mg [Prunus persica]	-	-
MDP0000374881	1.02054	-	-		5.69806	11.5595	9.23743	10.2076	5.41232	K14431|1|1e-13|77.0|aly:ARALYDRAFT_311885|transcription factor TGA;K08332|2|1e-07|57.0|vcn:VOLCADRAFT_41528|vacuolar protein 8	gi|470123246|ref|XP_004297639.1|/0/PREDICTED: U-box domain-containing protein 19-like [Fragaria vesca subsp. vesca]	spotted leaf 11, putative, expressed LOC_Os01g60860.1 LOC_Os01g60860 LOC_Os01g60860.1	5e-79
MDP0000195508	-	1.01499	-	1.32459	60.9757	91.2948	123.226	110.026	152.721	K14431|1|1e-22|106|aly:ARALYDRAFT_311885|transcription factor TGA;K08332|2|8e-21|100|vcn:VOLCADRAFT_41528|vacuolar protein 8;K09561|5|5e-07|54.7|vcn:VOLCADRAFT_67840|STIP1 homology and U-box containing protein 1 [EC:6.3.2.19]	gi|462415329|gb|EMJ20066.1|/0/hypothetical protein PRUPE_ppa003139mg [Prunus persica]	spotted leaf 11, putative, expressed LOC_Os12g38210.1 LOC_Os12g38210 LOC_Os12g38210.1	1e-153
MDP0000704111	-	-	1.18569	2.06482	14.482	20.169	27.5456	32.9424	60.5901	K14431|1|2e-20|99.4|aly:ARALYDRAFT_311885|transcription factor TGA;K08332|2|5e-09|61.6|vcn:VOLCADRAFT_41528|vacuolar protein 8;K09561|5|5e-08|58.2|pop:POPTR_830590|STIP1 homology and U-box containing protein 1 [EC:6.3.2.19]	gi|462409490|gb|EMJ14824.1|/0/hypothetical protein PRUPE_ppa002108mg [Prunus persica]	spotted leaf 11, putative, expressed LOC_Os05g39930.1 LOC_Os05g39930 LOC_Os05g39930.1	1e-112
MDP0000411998	-	-	-	1.26099	22.5144	26.852	42.5957	32.1002	53.9581	K14431|1|5e-21|102|aly:ARALYDRAFT_311885|transcription factor TGA;K08332|2|1e-20|100|vcn:VOLCADRAFT_41528|vacuolar protein 8	-	RING/U-box superfamily protein with ARM repeat domain AT2G23140.1 AT2G23140 AT2G23140.1	0
MDP0000121258	-	-	1.04592	1.22834	9.3204	14.3479	14.6697	19.2436	21.8374	K14431|1|8e-160|561|vvi:100249156|transcription factor TGA	gi|462401048|gb|EMJ06605.1|/7.77804e-178/hypothetical protein PRUPE_ppa007578mg [Prunus persica]	transcription factor, putative, expressed LOC_Os04g54474.1 LOC_Os04g54474 LOC_Os04g54474.1	1e-26
MDP0000285569	-	-	-	1.05588	37.2604	54.2348	72.9215	55.7615	77.4639	K14431|1|2e-25|115|aly:ARALYDRAFT_311885|transcription factor TGA;K08332|2|1e-21|103|vcn:VOLCADRAFT_41528|vacuolar protein 8	gi|462415329|gb|EMJ20066.1|/0/hypothetical protein PRUPE_ppa003139mg [Prunus persica]	plant U-box 14 AT3G54850.1 ATPUB14 PUB14 AT3G54850 AT3G54850.1	0
MDP0000231147	-	-	-	-2.34044	67.991	54.0482	56.0852	69.9622	13.4248	K14431|1|8e-10|63.5|aly:ARALYDRAFT_311885|transcription factor TGA;K09561|2|1e-06|53.1|vcn:VOLCADRAFT_67840|STIP1 homology and U-box containing protein 1 [EC:6.3.2.19];K08332|3|1e-06|53.1|vcn:VOLCADRAFT_41528|vacuolar protein 8	gi|462395234|gb|EMJ01033.1|/0/hypothetical protein PRUPE_ppa005537mg [Prunus persica]	plant U-box 9 AT3G07360.1 ATPUB9 PUB9 AT3G07360 AT3G07360.1	1e-144
MDP0000253706	-	-1.92808	-1.75775	-4.50467	2.79126	2.08545	0.733486	0.8254	0.122959	K15406|1|1e-43|176|ath:AT5G37300|wax-ester synthase / diacylglycerol O-acyltransferase [EC:2.3.1.75 2.3.1.20]	-	wax synthase, putative, expressed LOC_Os01g48874.1 LOC_Os01g48874 LOC_Os01g48874.1	2e-26
MDP0000874252	-	-3.07401	-4.66213	-11.5126	29.2167	22.1098	3.46946	1.15396	-	K00517|1|0.0|769|pop:POPTR_765198|[EC:1.14.-.-];K15399|5|0.0|735|aly:ARALYDRAFT_478392|cytochrome P450, family 77, subfamily A, polypeptide 6 [EC:1.14.-.-]	gi|462415483|gb|EMJ20220.1|/0/hypothetical protein PRUPE_ppa004373mg [Prunus persica]	cytochrome P450, putative, expressed LOC_Os08g05620.1 LOC_Os08g05620 LOC_Os08g05620.1	9e-94
MDP0000210966	-	-1.27309	-2.29562	-6.12271	88.4889	84.9563	36.6142	18.0235	1.2699	K15403|1|1e-72|271|sbi:SORBI_07g019920|fatty acid omega-hydroxy dehydrogenase [EC:1.1.-.-]	gi|462404774|gb|EMJ10238.1|/8.73965e-115/hypothetical protein PRUPE_ppa003422mg [Prunus persica]	-	-
MDP0000288439	1.47364	3.53977	3.17145	4.6732	0.699393	1.94237	8.13391	6.30118	17.8441	K15403|1|4e-98|358|osa:4345513|fatty acid omega-hydroxy dehydrogenase [EC:1.1.-.-]	gi|462419807|gb|EMJ24070.1|/0/hypothetical protein PRUPE_ppa004308mg [Prunus persica]	HOTHEAD precursor, putative, expressed LOC_Os10g38050.1 LOC_Os10g38050 LOC_Os10g38050.1	5e-91
MDP0000166404	-	-2.58852	-2.92069	-7.66761	24.7544	29.5978	4.11559	3.26917	0.121751	K00517|1|7e-81|299|ath:AT3G56630|[EC:1.14.-.-];K15402|3|2e-77|288|mtr:MTR_4g075110|cytochrome P450, family 86, subfamily B, polypeptide 1 (fatty acid omega-hydroxylase) [EC:1.14.-.-]	gi|462415964|gb|EMJ20701.1|/0/hypothetical protein PRUPE_ppa022359mg [Prunus persica]	cytochrome P450, family 704, subfamily A, polypeptide 2 AT2G45510.1 CYP704A2 AT2G45510 AT2G45510.1	2e-30
MDP0000177875	2.52913	4.31227	3.38844	3.7708	3.13518	18.097	62.2854	32.8311	42.7945	K11000|1|0.0|1828|vvi:100265625|callose synthase [EC:2.4.1.-]	gi|462417036|gb|EMJ21773.1|/0/hypothetical protein PRUPE_ppa000074mg [Prunus persica]	1,3-beta-glucan synthase component, putative, expressed LOC_Os02g58560.1 LOC_Os02g58560 LOC_Os02g58560.1	0
MDP0000276688	-	-	-	-6.76825	796.1	935.697	852.008	656.292	7.30335	K01051|1|2e-141|501|pop:POPTR_552027|pectinesterase [EC:3.1.1.11]	gi|470122872|ref|XP_004297462.1|/0/PREDICTED: probable pectinesterase/pectinesterase inhibitor 6-like [Fragaria vesca subsp. vesca]	pectinesterase, putative, expressed LOC_Os01g21034.1 LOC_Os01g21034 LOC_Os01g21034.1	1e-95
MDP0000836165	4.88727	5.39029	2.49902	8.21722	1.19083	35.2422	49.9445	6.73176	354.387	K01051|1|0.0|724|gmx:100800971|pectinesterase [EC:3.1.1.11]	gi|119507465|dbj|BAF42040.1|/0/pectin methylesterase 3 [Pyrus communis]	pectinesterase, putative, expressed LOC_Os02g54190.1 LOC_Os02g54190 LOC_Os02g54190.1	3e-84
MDP0000233177	-	1.39148	1.24994	-4.82577	180.563	356.154	473.701	429.434	6.36689	K08235|1|2e-129|459|pop:POPTR_731607|xyloglucan:xyloglucosyl transferase [EC:2.4.1.207]	gi|462420105|gb|EMJ24368.1|/8.35418e-153/hypothetical protein PRUPE_ppa009090mg [Prunus persica]	xyloglucan endotransglucosylase/hydrolase 16 AT3G23730.1 XTH16 AT3G23730 AT3G23730.1	6e-13
MDP0000310152	-	1.23622	2.56444	-	259.842	375.771	612.139	1537.03	514.159	K08235|1|7e-146|515|pop:POPTR_718004|xyloglucan:xyloglucosyl transferase [EC:2.4.1.207]	gi|187372988|gb|ACD03228.1|/4.29937e-158/xyloglucan endotransglucosylase/hydrolase 4 [Malus x domestica]	-	-
MDP0000183600	3.103	3.57124	-	4.072	1.72783	14.8456	20.5376	6.04361	29.0599	K00799|1|9e-42|167|vvi:100251558|glutathione S-transferase [EC:2.5.1.18]	gi|462395830|gb|EMJ01629.1|/1.00342e-50/hypothetical protein PRUPE_ppa011142mg [Prunus persica]	glutathione S-transferase, putative, expressed LOC_Os09g29200.1 LOC_Os09g29200 LOC_Os09g29200.1	1e-35
MDP0000805474	2.51804	3.24318	-	3.25155	2.37074	13.5797	22.4481	7.37102	22.5786	K00799|1|4e-24|107|vvi:100251558|glutathione S-transferase [EC:2.5.1.18]	gi|462395830|gb|EMJ01629.1|/1.10691e-41/hypothetical protein PRUPE_ppa011142mg [Prunus persica]	glutathione S-transferase TAU 8 AT3G09270.1 ATGSTU8 GSTU8 AT3G09270 AT3G09270.1	3e-37
MDP0000169611	-	2.34839	-	2.35676	3.84955	8.98347	19.6041	9.35069	19.7181	K00799|1|4e-34|143|vvi:100245065|glutathione S-transferase [EC:2.5.1.18]	gi|462423036|gb|EMJ27299.1|/8.40708e-41/hypothetical protein PRUPE_ppa010869mg [Prunus persica]	glutathione S-transferase, putative, expressed LOC_Os10g38470.1 LOC_Os10g38470 LOC_Os10g38470.1	2e-23
MDP0000289011	-	1.94857	-	-	53.7872	104.97	207.614	95.7336	48.4677	K00799|1|5e-54|209|vvi:100254124|glutathione S-transferase [EC:2.5.1.18]	gi|462416472|gb|EMJ21209.1|/5.31579e-65/hypothetical protein PRUPE_ppb024827mg [Prunus persica]	glutathione S-transferase TAU 8 AT3G09270.1 ATGSTU8 GSTU8 AT3G09270 AT3G09270.1	8e-35
MDP0000490749	-	1.83427	-	-	55.6046	102.718	198.281	94.2757	52.6754	K00799|1|6e-69|258|vvi:100254124|glutathione S-transferase [EC:2.5.1.18]	gi|462416472|gb|EMJ21209.1|/1.60409e-82/hypothetical protein PRUPE_ppb024827mg [Prunus persica]	glutathione S-transferase, putative, expressed LOC_Os01g72170.1 LOC_Os01g72170 LOC_Os01g72170.1	3e-15
MDP0000766223	-	1.74749	-	-	15.6388	19.5748	52.5109	21.6105	20.4223	K00799|1|1e-49|193|vvi:100254124|glutathione S-transferase [EC:2.5.1.18]	gi|462415638|gb|EMJ20375.1|/1.16317e-59/hypothetical protein PRUPE_ppa016653mg [Prunus persica]	glutathione S-transferase TAU 8 AT3G09270.1 ATGSTU8 GSTU8 AT3G09270 AT3G09270.1	2e-33
MDP0000096349	-	1.56412	-	2.03047	8.90196	16.4486	26.3228	12.8344	36.368	K00799|1|4e-85|311|vvi:100265903|glutathione S-transferase [EC:2.5.1.18]	gi|462395890|gb|EMJ01689.1|/1.27564e-97/hypothetical protein PRUPE_ppa011383mg [Prunus persica]	glutathione S-transferase 7 AT1G02920.1 ATGST11 ATGSTF7 ATGSTF8 GST11 GSTF7 AT1G02920 AT1G02920.1	1e-48
MDP0000122993	-	1.47907	-	-3.08545	11.955	21.2336	33.3269	7.02341	1.40843	K00799|1|6e-92|334|gmx:547936|glutathione S-transferase [EC:2.5.1.18]	-	glutathione S-transferase, putative, expressed LOC_Os03g57200.1 LOC_Os03g57200 LOC_Os03g57200.1	2e-35
MDP0000226223	-	1.35844	-	-	5.9279	5.40195	15.1996	2.87981	4.09501	K00799|1|3e-68|256|vvi:100246597|glutathione S-transferase [EC:2.5.1.18]	-	glutathione transferase lambda 2 AT3G55040.1 GSTL2 AT3G55040 AT3G55040.1	2e-34
MDP0000511650	-	-	1.7544	2.39871	36.2989	19.3732	31.958	122.468	191.415	K00799|1|3e-79|292|gmx:100799868|glutathione S-transferase [EC:2.5.1.18]	gi|462395890|gb|EMJ01689.1|/5.17038e-91/hypothetical protein PRUPE_ppa011383mg [Prunus persica]	glutathione S-transferase 7 AT1G02920.1 ATGST11 ATGSTF7 ATGSTF8 GST11 GSTF7 AT1G02920 AT1G02920.1	7e-52
MDP0000289005	-	-	1.37349	1.46735	3.32871	4.10469	4.82005	8.62459	9.20432	K00799|1|3e-57|222|pop:POPTR_565860|glutathione S-transferase [EC:2.5.1.18]	gi|399920190|gb|AFP55537.1|/1.21296e-75/retrotransposon polyprotein [Rosa rugosa]	Uncharacterised conserved protein (UCP030210) AT2G17320.1 AT2G17320 AT2G17320.1	1e-27
MDP0000662880	-	-2.65244	-3.20201	-4.22904	38.9	21.7445	6.18706	4.22715	2.07435	K00799|1|9e-87|317|vvi:100245065|glutathione S-transferase [EC:2.5.1.18]	-	glutathione S-transferase TAU 16 AT1G59700.1 ATGSTU16 GSTU16 AT1G59700 AT1G59700.1	5e-38
MDP0000127419	-	-2.56102	-2.82882	-3.13762	90.2713	52.3519	15.297	12.7055	10.2573	K01873|1|3e-52|201|aly:ARALYDRAFT_326110|valyl-tRNA synthetase [EC:6.1.1.9];K00799|2|3e-16|82.0|ppp:PHYPADRAFT_166420|glutathione S-transferase [EC:2.5.1.18]	gi|110083901|gb|ABG49123.1|/3.21135e-73/dehydroascorbate reductase [Malus x domestica]	Glutathione S-transferase family protein AT1G19550.1 AT1G19550 AT1G19550.1	3e-16
MDP0000276730	1.82998	3.8	2.2704	3.32581	5.20172	18.4938	72.4538	25.096	52.1575	K00799|1|3e-68|256|vvi:100242434|glutathione S-transferase [EC:2.5.1.18]	gi|470127187|ref|XP_004299557.1|/2.87449e-81/PREDICTED: probable glutathione S-transferase-like [Fragaria vesca subsp. vesca]	glutathione S-transferase tau 3 AT2G29470.1 ATGSTU3 GST21 GSTU3 AT2G29470 AT2G29470.1	1e-11
MDP0000065895	-	-	1.05319	-	63.4624	75.9377	99.7954	131.692	100.376	K00799|1|6e-100|361|vvi:100233043|glutathione S-transferase [EC:2.5.1.18]	gi|114795078|gb|ABI79308.1|/3.02219e-115/glutathione S-transferase [Pyrus communis]	glutathione S-transferase PHI 9 AT2G30860.1 ATGSTF7 ATGSTF9 GLUTTR GSTF9 AT2G30860 AT2G30860.1	1e-68
MDP0000169497	-	-1.00209	-	-	851.444	753.647	425.107	712.323	441.946	K00434|1|4e-117|419|vvi:100246866|L-ascorbate peroxidase [EC:1.11.1.11]	-	ascorbate peroxidase 3 AT4G35000.1 APX3 AT4G35000 AT4G35000.1	3e-58
MDP0000143123	-	-	-	-2.20351	12.9744	6.63551	5.60116	6.30306	2.81687	K00434|1|5e-49|190|rcu:RCOM_0923970|L-ascorbate peroxidase [EC:1.11.1.11]	gi|462423856|gb|EMJ28119.1|/2.59791e-54/hypothetical protein PRUPE_ppa015878mg [Prunus persica]	ascorbate peroxidase 6 AT4G32320.1 APX6 AT4G32320 AT4G32320.1	2e-11
MDP0000943804	-	-	-	-1.77367	40.2238	39.7861	30.0754	23.3686	11.764	K00434|1|3e-89|326|pop:POPTR_819605|L-ascorbate peroxidase [EC:1.11.1.11]	gi|462423856|gb|EMJ28119.1|/1.56412e-122/hypothetical protein PRUPE_ppa015878mg [Prunus persica]	peroxidase precursor, putative, expressed LOC_Os08g41090.1 LOC_Os08g41090 LOC_Os08g41090.1	4e-11
MDP0000234905	-	-	-1.29152	-1.68566	11.6505	9.22652	9.60199	4.75945	3.62169	K00434|1|1e-100|365|ath:AT4G35000|L-ascorbate peroxidase [EC:1.11.1.11]	gi|470105417|ref|XP_004289080.1|/7.43694e-105/PREDICTED: L-ascorbate peroxidase 3, peroxisomal-like [Fragaria vesca subsp. vesca]	OsAPx1 - Cytosolic Ascorbate Peroxidase encoding gene 1-8, expressed LOC_Os03g17690.1 LOC_Os03g17690 LOC_Os03g17690.1	1e-32
MDP0000248823	-	-	-	-1.45326	136.337	138.738	161.204	96.1749	49.7898	K00434|1|8e-180|589|vvi:100254009|L-ascorbate peroxidase [EC:1.11.1.11]	gi|462419522|gb|EMJ23785.1|/0/hypothetical protein PRUPE_ppa006270mg [Prunus persica]	-	-
MDP0000309331	-	-3.55614	-	-	333.274	239.478	97.174	212.125	237.355	K03781|1|0.0|979|pop:POPTR_550767|catalase [EC:1.11.1.6]	gi|211906480|gb|ACJ11733.1|/0/catalase [Gossypium hirsutum]	-	-
MDP0000250286	-	-2.52197	-2.98908	-2.12129	181.812	141.963	31.6543	22.8992	41.7878	K04565|1|1e-76|283|pop:POPTR_811643|Cu/Zn superoxide dismutase [EC:1.15.1.1]	gi|462401337|gb|EMJ06894.1|/2.86487e-84/hypothetical protein PRUPE_ppa009729mg [Prunus persica]	copper/zinc superoxide dismutase, putative, expressed LOC_Os08g44770.1 LOC_Os08g44770 LOC_Os08g44770.1	4e-23
MDP0000258717	-	-1.82406	-2.32358	-2.63512	88.4414	76.5416	24.9782	17.668	14.2366	K04565|1|1e-80|297|pop:POPTR_811643|Cu/Zn superoxide dismutase [EC:1.15.1.1]	gi|462401337|gb|EMJ06894.1|/2.9749e-92/hypothetical protein PRUPE_ppa009729mg [Prunus persica]	copper/zinc superoxide dismutase, putative, expressed LOC_Os08g44770.1 LOC_Os08g44770 LOC_Os08g44770.1	5e-25
MDP0000127652	-	-	2.80143	-	6.10126	9.02827	11.5236	42.5338	2.16358	K04564|1|4e-74|276|pop:POPTR_253123|superoxide dismutase, Fe-Mn family [EC:1.15.1.1]	gi|462415156|gb|EMJ19893.1|/1.11337e-91/hypothetical protein PRUPE_ppa008765mg [Prunus persica]	Fe superoxide dismutase 2 AT5G51100.1 FSD2 AT5G51100 AT5G51100.1	2e-39
MDP0000243650	-	-	2.47573	-1.98111	5.98192	5.9963	11.4488	33.2743	1.51519	K04564|1|1e-87|322|gmx:100814802|superoxide dismutase, Fe-Mn family [EC:1.15.1.1]	gi|462415155|gb|EMJ19892.1|/1.65155e-121/hypothetical protein PRUPE_ppa008765mg [Prunus persica]	superoxide dismutase, chloroplast, putative, expressed LOC_Os06g02500.1 LOC_Os06g02500 LOC_Os06g02500.1	3e-26
MDP0000187560	-	-1.44516	-1.37858	-2.65919	20.2478	14.0947	7.43603	7.78722	3.2054	K04564|1|2e-50|197|pop:POPTR_253123|superoxide dismutase, Fe-Mn family [EC:1.15.1.1]	gi|470123427|ref|XP_004297728.1|/1.69969e-113/PREDICTED: superoxide dismutase [Fe], chloroplastic-like [Fragaria vesca subsp. vesca]	Fe superoxide dismutase 3 AT5G23310.1 FSD3 AT5G23310 AT5G23310.1	9e-29
MDP0000294567	-	-	-	-1.86864	3.63844	3.47351	2.57545	1.71981	0.99632	K04564|1|2e-86|318|pop:POPTR_253123|superoxide dismutase, Fe-Mn family [EC:1.15.1.1]	gi|462415156|gb|EMJ19893.1|/2.32439e-107/hypothetical protein PRUPE_ppa008765mg [Prunus persica]	metacaspase 6 AT1G79320.1 AtMC6 MC6 AT1G79320 AT1G79320.1	1e-16
MDP0000261821	-	-	-	-1.54437	204.024	173.03	125.492	155.335	69.949	K08232|1|0.0|755|vvi:100233035|monodehydroascorbate reductase (NADH) [EC:1.6.5.4]	-	Pyridine nucleotide-disulphide oxidoreductase Pfam00070, Pyr_redox, Pyridine nucleotide-disulphide oxidoreductase; COG1251, NirB, NAD(P)H-nitrite reductase; monodehydroascorbate ferredoxin reductase related. Previously annotated as MDAR1 Cre17.g712100.t1.2 g17244.t1 Cre17.g712100.t1.1 Cre17.g712100 Cre17.g712100.t1.2	8e-21
MDP0000152184	-	-	1.81724	2.49536	86.778	91.2383	123.482	305.811	489.313	K08232|1|0.0|771|vvi:100267896|monodehydroascorbate reductase (NADH) [EC:1.6.5.4]	-	monodehydroascorbate reductase, putative, expressed LOC_Os02g47800.1 LOC_Os02g47800 LOC_Os02g47800.1	2e-89
MDP0000249183	-	-	-	-1.17905	21.3941	22.5191	13.2619	17.5888	9.44851	K00422|1|1e-22|104|vvi:100256583|polyphenol oxidase [EC:1.10.3.1]	gi|462407839|gb|EMJ13173.1|/3.0391e-52/hypothetical protein PRUPE_ppa010879mg [Prunus persica]	polyphenol oxidase, putative, expressed LOC_Os04g53300.1 LOC_Os04g53300 LOC_Os04g53300.1	6e-14
MDP0000699845	3.33105	5.81504	3.50994	6.65198	11.6965	117.707	658.5	133.246	1176.25	K00422|1|6e-138|489|vvi:100256583|polyphenol oxidase [EC:1.10.3.1]	gi|1172584|sp|P43309.1|PPO_MALDO/0/RecName: Full=Polyphenol oxidase, chloroplastic; Short=PPO; AltName: Full=Catechol oxidase; Flags: Precursor	polyphenol oxidase, putative, expressed LOC_Os01g58100.1 LOC_Os01g58100 LOC_Os01g58100.1	1e-87
MDP0000360830	-	1.96745	-	-	29.4981	58.8067	115.36	26.1318	38.677	K00422|1|6e-45|177|vvi:100256583|polyphenol oxidase [EC:1.10.3.1]	gi|384563685|gb|AFI08584.1|/1.84728e-76/polyphenol oxidase V [Malus x domestica]	polyphenol oxidase, putative, expressed LOC_Os01g58100.1 LOC_Os01g58100 LOC_Os01g58100.1	1e-137
MDP0000709073	-	1.63618	-	-	150.46	258.609	467.693	99.5019	169.178	K00422|1|8e-154|542|vvi:100256583|polyphenol oxidase [EC:1.10.3.1]	gi|384563685|gb|AFI08584.1|/0/polyphenol oxidase V [Malus x domestica]	polyphenol oxidase, putative, expressed LOC_Os01g58100.1 LOC_Os01g58100 LOC_Os01g58100.1	1e-137
MDP0000234782	-	1.00507	-	1.71219	26.5282	34.5959	53.2431	16.2432	86.9218	K00422|1|4e-150|530|vvi:100256583|polyphenol oxidase [EC:1.10.3.1]	gi|384563685|gb|AFI08584.1|/0/polyphenol oxidase V [Malus x domestica]	polyphenol oxidase, putative, expressed LOC_Os04g53300.1 LOC_Os04g53300 LOC_Os04g53300.	1e-164
MDP0000607509	-	-4.60419	-10.1057	-10.1057	11.0187	6.22567	0.453035	-	-	K00422|1|1e-39|161|vvi:100256583|polyphenol oxidase [EC:1.10.3.1]	gi|397648621|gb|AFO55218.1|/3.75261e-96/chloroplast polyphenol oxidase II [Eriobotrya japonica]	polyphenol oxidase protein, putative, expressed LOC_Os04g53290.1 LOC_Os04g53290 LOC_Os04g53290.1	1e-13
MDP0000007682	-	-3.02343	-5.88285	-10.8125	17.9836	13.4752	2.21174	0.304763	-	K00422|1|1e-144|511|vvi:100256583|polyphenol oxidase [EC:1.10.3.1]	gi|397648621|gb|AFO55218.1|/0/chloroplast polyphenol oxidase II [Eriobotrya japonica]	polyphenol oxidase, putative, expressed LOC_Os01g58100.1 LOC_Os01g58100 LOC_Os01g58100.1	1e-133
MDP0000478750	-	-2.79683	-5.65626	-9.00585	5.14081	5.10809	0.739776	0.101936	-	K00422|1|8e-148|522|vvi:100256583|polyphenol oxidase [EC:1.10.3.1]	gi|397648621|gb|AFO55218.1|/0/chloroplast polyphenol oxidase II [Eriobotrya japonica]	polyphenol oxidase, putative, expressed LOC_Os04g53300.1 LOC_Os04g53300 LOC_Os04g53300.1	1e-150
MDP0000418187	-	-	-2.70106	-2.51509	85.0195	60.1443	103.201	13.0743	14.8731	K00422|1|4e-28|122|vvi:100256583|polyphenol oxidase [EC:1.10.3.1]	gi|384563685|gb|AFI08584.1|/2.90615e-82/polyphenol oxidase V [Malus x domestica]	-	-
MDP0000500159	-	-	-2.57951	-2.43816	67.1704	55.8445	72.031	11.2374	12.3942	K00422|1|1e-139|495|vvi:100256583|polyphenol oxidase [EC:1.10.3.1]	gi|384563685|gb|AFI08584.1|/0/polyphenol oxidase V [Malus x domestica]	polyphenol oxidase, putative, expressed LOC_Os01g58100.1 LOC_Os01g58100 LOC_Os01g58100.1	1e-141
